# Supplementary material for: Crystal structure and absolute configuration of (3aR,3′aR,7aS,7′aS)-2,2,2′,2′-tetra­methyl-3a,6,7,7a,3′a,6′,7′,7′a-octa­hydro-4,4′-bi[1,3-benzodioxol­yl], obtained from a Pd-catalyzed homocoupling reaction
Source: Acta Crystallogr E Crystallogr Commun. 2017 Jan 1;73(Pt 1):81–4. doi: 10.1107/S2056989016019927 (PMC5209778; doi:10.1107/S2056989016019927)
Supplement: Supplementary file 1 [file e-73-00081-sup1.cif]

##############################################################################
#                                                                            #
# This CIF contains the data in a paper accepted for publication in          #
# Acta Crystallographica Section E. It conforms to the requirements of       #
# Notes for Authors for Acta Crystallographica Section E, and has been       #
# peer reviewed under the auspices of the IUCr Commission on Journals.       #
#                                                                            #
# Full details of the Crystallographic Information File format               #
# are given in the paper "The Crystallographic Information File (CIF):       #
# a New Standard Archive File for Crystallography" by S. R. Hall, F. H.      #
# Allen and I. D. Brown [Acta Cryst. (1991), A47, 655-685].                  #
#                                                                            #
# The current version of the core CIF dictionary is obtainable from          #
# ftp://ftp.iucr.org/pub/cif_core.dic.                                       #
#                                                                            #
# Software is freely available for graphical display of the structure(s)     #
# in this CIF. For information consult the CIF software page                 #
# http://www.iucr.org/resources/cif/software.                                #
#                                                                            #
# This file may be used for bona fide research purposes within the           #
# scientific community so long as proper attribution is given to the journal # 
# article from which it was obtained.                                        #
#                                                                            #
##############################################################################
data_I
_database_code_depnum_ccdc_archive 'CCDC 1522804'
_audit_creation_method     SHELXL-2014
_journal_date_recd_electronic     2016-12-05
_journal_date_accepted     2016-12-14
_journal_name_full     'Acta Crystallographica, Section E'
_journal_year     2017
_journal_volume     73
_journal_issue      1
_journal_page_first     81
_journal_page_last     84
_journal_paper_category     GO
_journal_paper_doi     10.1107/S2056989016019927
_journal_coeditor_code     RZ5201
_publ_contact_author_name     'Leopoldo Suescun'
_publ_contact_author_address
;
Cryssmat-Lab/C\'atedra de F\'isica/DETEMA, Universidad de la Rep\'ublica,
Montevideo, Uruguay
;
_publ_contact_author_email     leopoldo@fq.edu.uy
_publ_contact_author_fax     ?
_publ_contact_author_phone     ?
_publ_section_title
;\
Crystal structure and absolute configuration of
(3a<i>R</i>,3'a<i>R</i>,7a<i>S</i>,7'a<i>S</i>)-2,2,2',2'-tetramethyl-3a,6,7,\
7a,3'a,6',7',7'a-octahydro-4,4'-bi[1,3-benzodioxolyl], obtained from a
Pd-catalyzed homocoupling reaction
;
loop_
    _publ_author_name
    _publ_author_footnote
    _publ_author_address
    'Mac\'ias, Mario A.' .
;
Departamento de Qu\'imica,
Universidad de los Andes,
Carrera 1 No 18A-12,
Bogot\'a,
Colombia
;
    'Pandolfi, Enrique' .
;
Departamento de Qu\'imica Org\'anica,
Facultad de Qu\'imica,
Universidad de la Rep\'ublica,
Montevideo,
Uruguay
;
    'Schapiro, Valeria' .
;
Departamento de Qu\'imica Org\'anica,
Facultad de Qu\'imica,
Universidad de la Rep\'ublica,
Montevideo,
Uruguay
;
    'Silveira, Gustavo P.' .
;
Departamento de Qu\'imica Org\'anica,
Instituto de Qu\'imica,
Universidade Federal do Rio Grande do Sul,
Porto Alegre/RS, 91501-970,
Brazil
;
    'Vilela, Guilherme D.' .
;
Departamento de Qu\'imica Org\'anica,
Instituto de Qu\'imica,
Universidade Federal do Rio Grande do Sul,
Porto Alegre/RS, 91501-970,
Brazil
;
    'Suescun, Leopoldo' .
;
Cryssmat-Lab/C\'atedra de F\'isica/DETEMA, Universidad de la Rep\'ublica,
Montevideo,
Uruguay
;
_publ_section_synopsis
;
The crystal structure of a homocoupled compound with absolute configuration
3a<i>R</i>,3'a<i>R</i>,7a<i>S</i>,7'a<i>S</i> was determined. The molecule
contains two similar moieties composed of two fused rings. Its supramolecular
structure is controlled mainly by C---H...O interactions.
;
_chemical_name_systematic
;\
(3a<i>R</i>,3'a<i>R</i>,7a<i>S</i>,7'a<i>S</i>)-2,2,2',2'-Tetramethyl-\
3a,6,7,7a,3'a,6',7',7'a-octahydro-4,4'-bi[1,3-benzodioxolyl]
;
_chemical_name_common     ?
_chemical_formula_moiety     'C18 H26 O4'
_chemical_formula_sum     'C18 H26 O4'
_chemical_formula_iupac     'C18 H26 O4'
_chemical_formula_weight     306.39
_chemical_melting_point     ?
_shelx_space_group_comment
;
The symmetry employed for this shelxl refinement is uniquely defined
by the following loop, which should always be used as a source of
symmetry information in preference to the above space-group names.
They are only intended as comments.
;
_space_group_crystal_system     monoclinic
_space_group_name_H-M_alt     'P 21'
_space_group_name_Hall     'P 2yb'
loop_
    _space_group_symop_operation_xyz
    'x, y, z'
    '-x, y+1/2, -z'
_cell_length_a     6.2927(7)
_cell_length_b     17.9903(19)
_cell_length_c     7.2991(8)
_cell_angle_alpha     90
_cell_angle_beta     95.216(4)
_cell_angle_gamma     90
_cell_volume     822.89(16)
_cell_formula_units_Z     2
_cell_measurement_reflns_used     9685
_cell_measurement_theta_min     4.9165
_cell_measurement_theta_max     72.3851
_cell_measurement_temperature     298(2)
_exptl_crystal_description     'parallelepiped'
_exptl_crystal_colour     'yellow'
_exptl_crystal_size_max     0.400
_exptl_crystal_size_mid     0.350
_exptl_crystal_size_min     0.300
_exptl_crystal_density_diffrn     1.237
_exptl_crystal_density_meas     ?
_exptl_crystal_density_method     'not measured'
_exptl_crystal_F_000     332
_exptl_absorpt_coefficient_mu     0.693
_exptl_absorpt_correction_type     multi-scan
_exptl_absorpt_process_details
;
(SADABS; Bruker, 2013)
;
_shelx_estimated_absorpt_T_min     0.769
_shelx_estimated_absorpt_T_max     0.819
_exptl_absorpt_correction_T_min     0.6871
_exptl_absorpt_correction_T_max     0.7536
_exptl_special_details     ?
_diffrn_ambient_temperature     298(2)
_diffrn_radiation_type     CuK\a
_diffrn_radiation_wavelength     1.54178
_diffrn_measurement_device_type     'Bruker D8 Venture/Photon 100 CMOS'
_diffrn_measurement_method     '\f and \w scans'
_diffrn_detector_area_resol_mean     10.4167
_diffrn_reflns_number     27011
_diffrn_reflns_av_R_equivalents     0.0264
_diffrn_reflns_theta_min     4.916
_diffrn_reflns_theta_max     72.378
_diffrn_reflns_theta_full     67.679
_diffrn_measured_fraction_theta_max     1.000
_diffrn_measured_fraction_theta_full     1.000
_diffrn_reflns_limit_h_min     -7
_diffrn_reflns_limit_h_max     7
_diffrn_reflns_limit_k_min     -21
_diffrn_reflns_limit_k_max     22
_diffrn_reflns_limit_l_min     -9
_diffrn_reflns_limit_l_max     9
_refine_special_details     ?
_reflns_number_total     3232
_reflns_number_gt     3135
_reflns_threshold_expression     'I > 2\s(I)'
_refine_ls_structure_factor_coef     Fsqd
_refine_ls_matrix_type     full
_refine_ls_R_factor_all     0.0281
_refine_ls_R_factor_gt     0.0271
_refine_ls_wR_factor_gt     0.0704
_refine_ls_wR_factor_ref     0.0711
_refine_ls_goodness_of_fit_ref     1.078
_refine_ls_restrained_S_all     1.078
_refine_ls_number_reflns     3232
_refine_ls_number_parameters     204
_refine_ls_number_restraints     1
_refine_ls_hydrogen_treatment     constr
_refine_ls_weighting_scheme     calc
_refine_ls_weighting_details
            'w = 1/[\s^2^(Fo^2^)+(0.0389P)^2^+0.0652P] where P=(Fo^2^+2Fc^2^)/3'
_atom_sites_solution_hydrogens     geom
_atom_sites_solution_primary     direct
_atom_sites_solution_secondary     difmap
_refine_ls_shift/su_max     0.000
_refine_ls_shift/su_mean     0.000
_refine_diff_density_max     0.133
_refine_diff_density_min     -0.101
_refine_ls_extinction_method     SHELXL
_refine_ls_extinction_coef     0.0184(15)
_refine_ls_extinction_expression
;
<i>F</i>~c~^*^ =
<i>k</i><i>F</i>~c~[1+0.001<i>x</i><i>F</i>~c~^2^\l^3^/sin(2\q)]^-1/4^
;
_refine_ls_abs_structure_details
;
Flack <i>x</i> determined using 1475 quotients
[(<i>I</i>^+^)-(<i>I</i>^-^)]/[(<i>I</i>^+^)+(<i>I</i>^-^)]
(Parsons <i>et al.</i>,  2013)
;
_refine_ls_abs_structure_Flack     0.04(4)
loop_
    _atom_type_symbol
    _atom_type_description
    _atom_type_scat_dispersion_real
    _atom_type_scat_dispersion_imag
    _atom_type_scat_source
    'C' 'C' 0.0181 0.0091
                         'International Tables Vol C Tables 4.2.6.8 and 6.1.1.4'
    'H' 'H' 0.0000 0.0000
                         'International Tables Vol C Tables 4.2.6.8 and 6.1.1.4'
    'O' 'O' 0.0492 0.0322
                         'International Tables Vol C Tables 4.2.6.8 and 6.1.1.4'
_computing_data_collection
;
APEX2 (Bruker, 2013)
;
_computing_cell_refinement
;
SAINT (Bruker, 2013)
;
_computing_data_reduction
;
SAINT (Bruker, 2013)
;
_computing_structure_solution
;
SHELXS2014 (Sheldrick, 2008, 2015)
;
_computing_structure_refinement
;
SHELXL2014 (Sheldrick, 2008, 2015)
;
_computing_molecular_graphics
;
Mercury (Macrae <i>et al.</i>,  2008)
;
_computing_publication_material
;
publCIF (Westrip, 2010)
;
loop_
    _atom_site_type_symbol
    _atom_site_label
    _atom_site_fract_x
    _atom_site_fract_y
    _atom_site_fract_z
    _atom_site_U_iso_or_equiv
    _atom_site_adp_type
    _atom_site_calc_flag
    _atom_site_occupancy
    _atom_site_disorder_assembly
    _atom_site_disorder_group
    C C7A 0.6166(3) 1.13949(11) 0.8000(3) 0.0486(4) Uani d 1 . .
    H H7AA 0.5916 1.1910 0.7652 0.058 Uiso calc 1 . .
    H H7AB 0.6639 1.1382 0.9302 0.058 Uiso calc 1 . .
    C C6B 0.5034(4) 0.77162(12) 0.6693(3) 0.0621(6) Uani d 1 . .
    H H6BA 0.5554 0.7523 0.5577 0.074 Uiso calc 1 . .
    H H6BB 0.3603 0.7526 0.6774 0.074 Uiso calc 1 . .
    C C2A 0.8127(3) 1.05458(10) 0.4052(2) 0.0451(4) Uani d 1 . .
    C C7B 0.6472(4) 0.74545(11) 0.8343(3) 0.0553(5) Uani d 1 . .
    H H7BA 0.5835 0.7580 0.9464 0.066 Uiso calc 1 . .
    H H7BB 0.6625 0.6919 0.8297 0.066 Uiso calc 1 . .
    C C22A 0.6299(3) 1.01769(13) 0.2920(3) 0.0580(5) Uani d 1 . .
    H H22D 0.5609 1.0532 0.2084 0.087 Uiso calc 1 . .
    H H22E 0.5291 0.9991 0.3719 0.087 Uiso calc 1 . .
    H H22F 0.6832 0.9773 0.2235 0.087 Uiso calc 1 . .
    C C2B 1.0094(3) 0.83055(10) 1.1168(3) 0.0480(4) Uani d 1 . .
    C C21A 0.9882(4) 1.07986(15) 0.2908(3) 0.0674(6) Uani d 1 . .
    H H21D 1.0446 1.0377 0.2306 0.101 Uiso calc 1 . .
    H H21E 1.1000 1.1030 0.3691 0.101 Uiso calc 1 . .
    H H21F 0.9314 1.1149 0.2000 0.101 Uiso calc 1 . .
    C C21B 1.2355(4) 0.85972(14) 1.1342(4) 0.0659(6) Uani d 1 . .
    H H21A 1.2803 0.8687 1.0139 0.099 Uiso calc 1 . .
    H H21B 1.3284 0.8237 1.1970 0.099 Uiso calc 1 . .
    H H21C 1.2417 0.9053 1.2029 0.099 Uiso calc 1 . .
    C C22B 0.9298(5) 0.81210(16) 1.2994(3) 0.0716(7) Uani d 1 . .
    H H22A 0.7901 0.7905 1.2800 0.107 Uiso calc 1 . .
    H H22B 0.9231 0.8567 1.3710 0.107 Uiso calc 1 . .
    H H22C 1.0254 0.7774 1.3637 0.107 Uiso calc 1 . .
    C C6A 0.4092(3) 1.09664(11) 0.7669(3) 0.0548(5) Uani d 1 . .
    H H6AA 0.3159 1.1102 0.8602 0.066 Uiso calc 1 . .
    H H6AB 0.3389 1.1105 0.6481 0.066 Uiso calc 1 . .
    C C5B 0.4969(3) 0.85505(11) 0.6607(3) 0.0491(4) Uani d 1 . .
    H H5B 0.3814 0.8774 0.5935 0.059 Uiso calc 1 . .
    C C5A 0.4430(3) 1.01436(10) 0.7714(3) 0.0452(4) Uani d 1 . .
    H H5A 0.3277 0.9845 0.7940 0.054 Uiso calc 1 . .
    C C4B 0.6466(3) 0.89895(9) 0.7434(2) 0.0363(3) Uani d 1 . .
    C C4A 0.6263(2) 0.98093(9) 0.7455(2) 0.0354(4) Uani d 1 . .
    C C3AB 0.8491(3) 0.86610(9) 0.8348(2) 0.0370(4) Uani d 1 . .
    H H3AB 0.9718 0.8867 0.7785 0.044 Uiso calc 1 . .
    O O3B 0.8671(2) 0.88358(7) 1.02685(17) 0.0462(3) Uani d 1 . .
    C C3AA 0.8247(2) 1.02504(9) 0.7153(2) 0.0355(3) Uani d 1 . .
    H H3AA 0.9338 1.0159 0.8173 0.043 Uiso calc 1 . .
    O O3A 0.90773(18) 1.00550(6) 0.54514(17) 0.0426(3) Uani d 1 . .
    C C7AB 0.8628(3) 0.78135(10) 0.8361(2) 0.0452(4) Uani d 1 . .
    H H7B 0.9330 0.7645 0.7290 0.054 Uiso calc 1 . .
    O O1B 0.9974(3) 0.76615(7) 1.0002(2) 0.0601(4) Uani d 1 . .
    C C7AA 0.7894(3) 1.10842(9) 0.6933(3) 0.0423(4) Uani d 1 . .
    H H7A 0.9235 1.1349 0.7263 0.051 Uiso calc 1 . .
    O O1A 0.7303(3) 1.11563(8) 0.50051(18) 0.0580(4) Uani d 1 . .
loop_
    _atom_site_aniso_label
    _atom_site_aniso_U_11
    _atom_site_aniso_U_22
    _atom_site_aniso_U_33
    _atom_site_aniso_U_12
    _atom_site_aniso_U_13
    _atom_site_aniso_U_23
    C7A 0.0564(11) 0.0367(9) 0.0508(10) 0.0081(8) -0.0048(8) -0.0077(8)
    C6B 0.0703(14) 0.0432(11) 0.0720(14) -0.0180(10) 0.0032(11) -0.0097(10)
    C2A 0.0536(10) 0.0381(9) 0.0439(9) 0.0048(8) 0.0056(8) 0.0063(7)
    C7B 0.0742(13) 0.0309(9) 0.0634(12) -0.0063(8) 0.0210(10) 0.0003(8)
    C22A 0.0607(11) 0.0618(13) 0.0506(11) 0.0013(10) -0.0001(9) -0.0027(9)
    C2B 0.0613(11) 0.0383(9) 0.0438(9) 0.0127(8) 0.0026(8) 0.0052(7)
    C21A 0.0667(14) 0.0740(15) 0.0628(13) -0.0058(11) 0.0129(10) 0.0236(11)
    C21B 0.0605(13) 0.0570(13) 0.0785(15) 0.0122(10) -0.0026(11) 0.0089(11)
    C22B 0.0899(17) 0.0771(17) 0.0488(12) 0.0198(14) 0.0117(11) 0.0137(11)
    C6A 0.0462(10) 0.0513(12) 0.0652(12) 0.0139(8) -0.0034(8) -0.0090(9)
    C5B 0.0524(10) 0.0445(10) 0.0495(10) -0.0073(8) -0.0002(8) 0.0003(8)
    C5A 0.0372(8) 0.0459(10) 0.0521(10) -0.0014(7) 0.0022(7) -0.0023(8)
    C4B 0.0419(8) 0.0333(8) 0.0342(8) -0.0025(6) 0.0060(6) 0.0024(6)
    C4A 0.0371(8) 0.0348(8) 0.0334(8) -0.0008(6) -0.0019(6) 0.0006(6)
    C3AB 0.0435(8) 0.0295(8) 0.0386(8) 0.0007(6) 0.0074(6) 0.0005(6)
    O3B 0.0590(7) 0.0379(6) 0.0405(6) 0.0146(6) -0.0024(5) -0.0036(5)
    C3AA 0.0347(7) 0.0317(8) 0.0391(8) 0.0016(6) -0.0025(6) 0.0019(6)
    O3A 0.0453(6) 0.0363(6) 0.0472(6) 0.0065(5) 0.0097(5) 0.0063(5)
    C7AB 0.0606(11) 0.0331(9) 0.0433(9) 0.0062(8) 0.0133(8) -0.0010(7)
    O1B 0.0851(9) 0.0355(7) 0.0581(8) 0.0181(7) -0.0034(7) 0.0022(6)
    C7AA 0.0477(9) 0.0297(8) 0.0481(9) -0.0021(7) -0.0038(7) 0.0010(7)
    O1A 0.0899(10) 0.0370(7) 0.0464(7) 0.0179(7) 0.0028(7) 0.0078(5)
_geom_special_details
;
 All esds (except the esd in the dihedral angle between two l.s. planes)
 are estimated using the full covariance matrix.  The cell esds are taken
 into account individually in the estimation of esds in distances, angles
 and torsion angles; correlations between esds in cell parameters are only
 used when they are defined by crystal symmetry.  An approximate (isotropic)
 treatment of cell esds is used for estimating esds involving l.s. planes.
;
loop_
    _geom_bond_atom_site_label_1
    _geom_bond_atom_site_label_2
    _geom_bond_site_symmetry_2
    _geom_bond_distance
    _geom_bond_publ_flag
    C7A C7AA . 1.502(3) ?
    C7A C6A . 1.516(3) ?
    C7A H7AA . 0.9700 ?
    C7A H7AB . 0.9700 ?
    C6B C5B . 1.503(3) ?
    C6B C7B . 1.514(3) ?
    C6B H6BA . 0.9700 ?
    C6B H6BB . 0.9700 ?
    C2A O1A . 1.423(2) ?
    C2A O3A . 1.439(2) ?
    C2A C22A . 1.508(3) ?
    C2A C21A . 1.514(3) ?
    C7B C7AB . 1.501(3) ?
    C7B H7BA . 0.9700 ?
    C7B H7BB . 0.9700 ?
    C22A H22D . 0.9600 ?
    C22A H22E . 0.9600 ?
    C22A H22F . 0.9600 ?
    C2B O3B . 1.427(2) ?
    C2B O1B . 1.435(2) ?
    C2B C22B . 1.502(3) ?
    C2B C21B . 1.511(3) ?
    C21A H21D . 0.9600 ?
    C21A H21E . 0.9600 ?
    C21A H21F . 0.9600 ?
    C21B H21A . 0.9600 ?
    C21B H21B . 0.9600 ?
    C21B H21C . 0.9600 ?
    C22B H22A . 0.9600 ?
    C22B H22B . 0.9600 ?
    C22B H22C . 0.9600 ?
    C6A C5A . 1.495(3) ?
    C6A H6AA . 0.9700 ?
    C6A H6AB . 0.9700 ?
    C5B C4B . 1.331(3) ?
    C5B H5B . 0.9300 ?
    C5A C4A . 1.329(2) ?
    C5A H5A . 0.9300 ?
    C4B C4A . 1.481(2) ?
    C4B C3AB . 1.505(2) ?
    C4A C3AA . 1.512(2) ?
    C3AB O3B . 1.431(2) ?
    C3AB C7AB . 1.527(2) ?
    C3AB H3AB . 0.9800 ?
    C3AA O3A . 1.434(2) ?
    C3AA C7AA . 1.523(2) ?
    C3AA H3AA . 0.9800 ?
    C7AB O1B . 1.430(2) ?
    C7AB H7B . 0.9800 ?
    C7AA O1A . 1.428(2) ?
    C7AA H7A . 0.9800 ?
loop_
    _geom_angle_atom_site_label_1
    _geom_angle_atom_site_label_2
    _geom_angle_atom_site_label_3
    _geom_angle_site_symmetry_1
    _geom_angle_site_symmetry_3
    _geom_angle
    _geom_angle_publ_flag
    C7AA C7A C6A . . 112.42(16) ?
    C7AA C7A H7AA . . 109.1 ?
    C6A C7A H7AA . . 109.1 ?
    C7AA C7A H7AB . . 109.1 ?
    C6A C7A H7AB . . 109.1 ?
    H7AA C7A H7AB . . 107.9 ?
    C5B C6B C7B . . 110.85(17) ?
    C5B C6B H6BA . . 109.5 ?
    C7B C6B H6BA . . 109.5 ?
    C5B C6B H6BB . . 109.5 ?
    C7B C6B H6BB . . 109.5 ?
    H6BA C6B H6BB . . 108.1 ?
    O1A C2A O3A . . 105.85(14) ?
    O1A C2A C22A . . 108.30(16) ?
    O3A C2A C22A . . 111.49(15) ?
    O1A C2A C21A . . 110.76(17) ?
    O3A C2A C21A . . 107.39(16) ?
    C22A C2A C21A . . 112.85(18) ?
    C7AB C7B C6B . . 110.32(16) ?
    C7AB C7B H7BA . . 109.6 ?
    C6B C7B H7BA . . 109.6 ?
    C7AB C7B H7BB . . 109.6 ?
    C6B C7B H7BB . . 109.6 ?
    H7BA C7B H7BB . . 108.1 ?
    C2A C22A H22D . . 109.5 ?
    C2A C22A H22E . . 109.5 ?
    H22D C22A H22E . . 109.5 ?
    C2A C22A H22F . . 109.5 ?
    H22D C22A H22F . . 109.5 ?
    H22E C22A H22F . . 109.5 ?
    O3B C2B O1B . . 105.65(14) ?
    O3B C2B C22B . . 108.06(17) ?
    O1B C2B C22B . . 110.10(19) ?
    O3B C2B C21B . . 110.69(17) ?
    O1B C2B C21B . . 109.18(18) ?
    C22B C2B C21B . . 112.9(2) ?
    C2A C21A H21D . . 109.5 ?
    C2A C21A H21E . . 109.5 ?
    H21D C21A H21E . . 109.5 ?
    C2A C21A H21F . . 109.5 ?
    H21D C21A H21F . . 109.5 ?
    H21E C21A H21F . . 109.5 ?
    C2B C21B H21A . . 109.5 ?
    C2B C21B H21B . . 109.5 ?
    H21A C21B H21B . . 109.5 ?
    C2B C21B H21C . . 109.5 ?
    H21A C21B H21C . . 109.5 ?
    H21B C21B H21C . . 109.5 ?
    C2B C22B H22A . . 109.5 ?
    C2B C22B H22B . . 109.5 ?
    H22A C22B H22B . . 109.5 ?
    C2B C22B H22C . . 109.5 ?
    H22A C22B H22C . . 109.5 ?
    H22B C22B H22C . . 109.5 ?
    C5A C6A C7A . . 112.39(15) ?
    C5A C6A H6AA . . 109.1 ?
    C7A C6A H6AA . . 109.1 ?
    C5A C6A H6AB . . 109.1 ?
    C7A C6A H6AB . . 109.1 ?
    H6AA C6A H6AB . . 107.9 ?
    C4B C5B C6B . . 123.93(18) ?
    C4B C5B H5B . . 118.0 ?
    C6B C5B H5B . . 118.0 ?
    C4A C5A C6A . . 124.64(17) ?
    C4A C5A H5A . . 117.7 ?
    C6A C5A H5A . . 117.7 ?
    C5B C4B C4A . . 122.49(16) ?
    C5B C4B C3AB . . 120.26(16) ?
    C4A C4B C3AB . . 117.22(14) ?
    C5A C4A C4B . . 121.95(15) ?
    C5A C4A C3AA . . 121.45(15) ?
    C4B C4A C3AA . . 116.60(14) ?
    O3B C3AB C4B . . 109.67(13) ?
    O3B C3AB C7AB . . 102.38(13) ?
    C4B C3AB C7AB . . 116.09(15) ?
    O3B C3AB H3AB . . 109.5 ?
    C4B C3AB H3AB . . 109.5 ?
    C7AB C3AB H3AB . . 109.5 ?
    C2B O3B C3AB . . 107.11(13) ?
    O3A C3AA C4A . . 111.61(13) ?
    O3A C3AA C7AA . . 102.20(13) ?
    C4A C3AA C7AA . . 114.69(14) ?
    O3A C3AA H3AA . . 109.4 ?
    C4A C3AA H3AA . . 109.4 ?
    C7AA C3AA H3AA . . 109.4 ?
    C3AA O3A C2A . . 107.67(12) ?
    O1B C7AB C7B . . 113.01(16) ?
    O1B C7AB C3AB . . 102.98(15) ?
    C7B C7AB C3AB . . 112.28(15) ?
    O1B C7AB H7B . . 109.5 ?
    C7B C7AB H7B . . 109.5 ?
    C3AB C7AB H7B . . 109.5 ?
    C7AB O1B C2B . . 109.73(13) ?
    O1A C7AA C7A . . 109.95(15) ?
    O1A C7AA C3AA . . 102.46(14) ?
    C7A C7AA C3AA . . 114.67(15) ?
    O1A C7AA H7A . . 109.8 ?
    C7A C7AA H7A . . 109.8 ?
    C3AA C7AA H7A . . 109.8 ?
    C2A O1A C7AA . . 109.73(13) ?
loop_
    _geom_torsion_atom_site_label_1
    _geom_torsion_atom_site_label_2
    _geom_torsion_atom_site_label_3
    _geom_torsion_atom_site_label_4
    _geom_torsion_site_symmetry_1
    _geom_torsion_site_symmetry_2
    _geom_torsion_site_symmetry_3
    _geom_torsion_site_symmetry_4
    _geom_torsion
    _geom_torsion_publ_flag
    C5B C6B C7B C7AB . . . . -52.6(2) ?
    C7AA C7A C6A C5A . . . . 44.4(2) ?
    C7B C6B C5B C4B . . . . 21.4(3) ?
    C7A C6A C5A C4A . . . . -21.2(3) ?
    C6B C5B C4B C4A . . . . -174.59(18) ?
    C6B C5B C4B C3AB . . . . 7.3(3) ?
    C6A C5A C4A C4B . . . . -177.19(17) ?
    C6A C5A C4A C3AA . . . . 2.4(3) ?
    C5B C4B C4A C5A . . . . 41.2(3) ?
    C3AB C4B C4A C5A . . . . -140.59(17) ?
    C5B C4B C4A C3AA . . . . -138.43(17) ?
    C3AB C4B C4A C3AA . . . . 39.8(2) ?
    C5B C4B C3AB O3B . . . . -119.03(18) ?
    C4A C4B C3AB O3B . . . . 62.73(18) ?
    C5B C4B C3AB C7AB . . . . -3.7(2) ?
    C4A C4B C3AB C7AB . . . . 178.09(14) ?
    O1B C2B O3B C3AB . . . . -25.2(2) ?
    C22B C2B O3B C3AB . . . . -143.02(19) ?
    C21B C2B O3B C3AB . . . . 92.87(19) ?
    C4B C3AB O3B C2B . . . . 158.69(15) ?
    C7AB C3AB O3B C2B . . . . 34.88(17) ?
    C5A C4A C3AA O3A . . . . -122.95(16) ?
    C4B C4A C3AA O3A . . . . 56.69(18) ?
    C5A C4A C3AA C7AA . . . . -7.3(2) ?
    C4B C4A C3AA C7AA . . . . 172.30(14) ?
    C4A C3AA O3A C2A . . . . 91.17(15) ?
    C7AA C3AA O3A C2A . . . . -31.87(16) ?
    O1A C2A O3A C3AA . . . . 17.72(18) ?
    C22A C2A O3A C3AA . . . . -99.84(17) ?
    C21A C2A O3A C3AA . . . . 136.07(17) ?
    C6B C7B C7AB O1B . . . . 172.70(16) ?
    C6B C7B C7AB C3AB . . . . 56.7(2) ?
    O3B C3AB C7AB O1B . . . . -31.08(16) ?
    C4B C3AB C7AB O1B . . . . -150.49(15) ?
    O3B C3AB C7AB C7B . . . . 90.79(17) ?
    C4B C3AB C7AB C7B . . . . -28.6(2) ?
    C7B C7AB O1B C2B . . . . -104.65(19) ?
    C3AB C7AB O1B C2B . . . . 16.7(2) ?
    O3B C2B O1B C7AB . . . . 4.1(2) ?
    C22B C2B O1B C7AB . . . . 120.57(19) ?
    C21B C2B O1B C7AB . . . . -114.94(18) ?
    C6A C7A C7AA O1A . . . . 63.7(2) ?
    C6A C7A C7AA C3AA . . . . -51.0(2) ?
    O3A C3AA C7AA O1A . . . . 33.75(16) ?
    C4A C3AA C7AA O1A . . . . -87.19(17) ?
    O3A C3AA C7AA C7A . . . . 152.83(14) ?
    C4A C3AA C7AA C7A . . . . 31.9(2) ?
    O3A C2A O1A C7AA . . . . 5.2(2) ?
    C22A C2A O1A C7AA . . . . 124.91(17) ?
    C21A C2A O1A C7AA . . . . -110.85(19) ?
    C7A C7AA O1A C2A . . . . -146.62(16) ?
    C3AA C7AA O1A C2A . . . . -24.27(19) ?
loop_
    _geom_hbond_atom_site_label_D
    _geom_hbond_atom_site_label_H
    _geom_hbond_atom_site_label_A
    _geom_hbond_site_symmetry_A
    _geom_hbond_distance_DH
    _geom_hbond_distance_HA
    _geom_hbond_distance_DA
    _geom_hbond_angle_DHA
    C22A H22F O3B 1_554 0.96 2.56 3.510(3) 171.3
_shelx_hkl_file
;
   1   0   0   43.93    1.01
  -1   0   0   45.26    1.03
  -1   0   0   44.23    1.01
  -1   0   0   46.83    1.03
   1   0   0   44.12    1.06
  -1   0   0   41.97    1.01
  -1   0   0   41.35    1.03
   1   0   0   42.49    1.03
  -1   0   0   44.41    1.06
   1   0   0   46.02    1.02
   2   0   0   81.76    1.86
  -2   0   0   80.29    1.97
  -2   0   0   77.57    1.89
  -2   0   0   82.48    1.86
   2   0   0   82.93    1.86
  -2   0   0   82.99    1.87
  -2   0   0   76.47    1.92
   2   0   0   81.11    1.91
   2   0   0   85.21    1.89
  -3   0   0    3.03    0.23
   3   0   0    2.92    0.18
   3   0   0    2.83    0.29
  -3   0   0    2.82    0.19
   3   0   0    3.12    0.20
  -3   0   0    2.99    0.17
  -3   0   0    2.80    0.18
   3   0   0    3.01    0.16
   4   0   0   21.25    0.60
  -4   0   0   19.86    0.68
   4   0   0   19.30    0.64
  -4   0   0   19.61    0.58
  -4   0   0   19.35    0.62
  -4   0   0   18.87    0.60
   4   0   0   20.75    0.63
  -4   0   0   18.27    0.66
   4   0   0   20.03    0.55
  -4   0   0   19.86    0.63
   4   0   0   19.38    0.58
  -4   0   0   18.72    0.67
   4   0   0   19.01    0.60
   5   0   0   14.77    0.61
  -5   0   0   13.78    0.54
  -5   0   0   13.59    0.78
  -5   0   0   13.80    0.50
   5   0   0   14.02    0.48
  -5   0   0   14.21    0.51
  -5   0   0   14.47    0.52
   5   0   0   14.62    0.62
   5   0   0   15.24    0.57
   5   0   0   13.98    0.46
   5   0   0   14.75    0.63
   6   0   0    6.47    0.31
   6   0   0    6.18    0.30
  -6   0   0    6.23    0.33
  -6   0   0    5.82    0.47
   6   0   0    7.21    0.49
   6   0   0    7.45    0.98
   6   0   0    6.21    0.27
  -6   0   0    6.87    0.28
  -6   0   0    6.96    0.38
   7   0   0    0.31    0.07
   7   0   0    0.06    0.22
  -7   0   0    0.43    0.13
   7   0   0    0.34    0.10
   7   0   0    0.25    0.09
  -7   0   0    0.46    0.08
   1  -1   0  820.28   19.59
  -1  -1   0  849.42   20.01
  -1   1   0  853.60   19.65
   1   1   0  836.43   19.99
  -2  -1   0  183.01    4.29
   2  -1   0  183.31    4.32
   2  -1   0  182.00    4.19
  -2  -1   0  173.06    4.27
   2  -1   0  183.54    4.23
   2  -1   0  185.94    4.19
  -2  -1   0  174.10    4.22
  -2  -1   0  190.21    4.21
   2  -1   0  191.91    4.21
  -2  -1   0  188.49    4.23
  -2  -1   0  191.15    4.20
   2   1   0  186.76    4.30
  -2   1   0  186.45    4.19
  -2   1   0  190.58    4.24
   2   1   0  191.20    4.23
  -2   1   0  189.21    4.24
   2   1   0  183.51    4.27
  -2   1   0  182.54    4.31
  -2   1   0  193.05    4.19
   2   1   0  185.21    4.20
   2   1   0  186.43    4.20
  -3  -1   0  169.49    3.84
  -3  -1   0  166.04    3.89
   3  -1   0  165.90    3.83
   3  -1   0  161.21    3.82
   3  -1   0  169.10    3.84
   3  -1   0  171.06    4.05
  -3  -1   0  163.19    3.89
  -3  -1   0  165.69    3.96
   3  -1   0  165.70    3.85
  -3  -1   0  168.37    3.87
  -3  -1   0  169.10    3.83
   3   1   0  169.94    4.02
  -3   1   0  170.30    3.88
  -3   1   0  190.29    3.88
   3   1   0  161.28    3.87
   3   1   0  164.05    3.84
  -3   1   0  173.27    3.82
  -3   1   0  162.37    3.88
   3   1   0  168.28    3.84
   3   1   0  163.01    3.89
   4  -1   0    3.55    0.19
  -4  -1   0    3.30    0.24
  -4  -1   0    3.27    0.24
   4  -1   0    3.25    0.26
   4  -1   0    3.26    0.31
  -4  -1   0    3.78    0.31
   4  -1   0    3.56    0.23
   4  -1   0    3.32    0.26
  -4  -1   0    3.69    0.28
  -4  -1   0    3.38    0.27
   4  -1   0    3.78    0.34
  -4  -1   0    3.20    0.30
  -4   1   0    2.95    0.23
  -4   1   0    3.37    0.23
   4   1   0    2.98    0.27
  -4   1   0    3.09    0.27
   4   1   0    3.24    0.18
   4   1   0    3.62    0.25
   4   1   0    3.46    0.27
  -4   1   0    3.43    0.36
   4   1   0    3.48    0.25
  -4   1   0    3.76    0.43
  -4   1   0    2.71    0.28
   4   1   0    3.28    0.23
   5  -1   0   52.40    1.42
   5  -1   0   50.52    1.37
   5  -1   0   50.26    1.26
  -5  -1   0   50.42    1.32
   5  -1   0   50.20    1.43
  -5  -1   0   51.26    1.31
   5  -1   0   48.69    1.27
  -5  -1   0   49.16    1.31
  -5  -1   0   50.97    1.34
  -5  -1   0   51.02    1.27
   5   1   0   52.01    1.44
  -5   1   0   49.96    1.31
   5   1   0   51.24    1.38
   5   1   0   51.76    1.39
  -5   1   0   50.42    1.38
   5   1   0   51.95    1.42
   5   1   0   48.38    1.24
  -5   1   0   48.86    1.31
   5   1   0   48.45    1.27
  -5   1   0   49.86    1.32
   6  -1   0   10.06    0.35
   6  -1   0   10.29    0.38
  -6  -1   0    9.86    0.35
   6  -1   0    7.81    1.02
   6  -1   0    9.81    0.38
   6  -1   0    9.65    0.53
   6   1   0    9.75    0.34
  -6   1   0   10.03    0.43
  -6   1   0    9.94    0.34
   6   1   0    9.83    0.83
   6   1   0    9.76    0.36
   6   1   0   10.03    0.56
   6   1   0   10.01    0.39
  -6   1   0    9.59    0.41
  -6   1   0    9.24    0.43
   7  -1   0    0.02    0.09
  -7  -1   0   -0.15    0.11
  -7  -1   0    0.06    0.06
   7  -1   0    0.07    0.09
   7  -1   0   -0.04    0.18
   7  -1   0    0.11    0.07
  -7   1   0    0.00    0.06
  -7   1   0    0.06    0.12
   7   1   0   -0.07    0.08
   7   1   0    0.10    0.06
   7   1   0    0.17    0.08
   0  -2   0   83.90    1.85
   0  -2   0   72.39    1.88
   0  -2   0   80.93    1.84
   0   2   0   80.07    1.85
   0   2   0   87.24    1.86
   0   2   0   85.32    1.89
  -1  -2   0  132.32    3.10
  -1  -2   0  134.40    3.15
   1  -2   0  132.81    3.13
  -1  -2   0  137.57    3.08
  -1  -2   0  139.89    3.08
   1  -2   0  139.20    3.08
  -1   2   0  132.94    3.10
   1   2   0  127.38    3.09
  -1   2   0  129.41    3.12
  -1   2   0  141.30    3.08
  -1   2   0  126.70    3.14
   1   2   0  141.84    3.10
   1   2   0  137.75    3.08
   1   2   0  148.41    3.10
  -2  -2   0  128.75    2.86
  -2  -2   0  126.37    2.98
  -2  -2   0  123.72    2.90
  -2  -2   0  126.74    2.88
   2  -2   0  130.30    2.89
   2  -2   0  131.55    2.87
  -2  -2   0  123.03    2.95
  -2  -2   0  124.91    2.90
   2  -2   0  126.88    2.99
   2  -2   0  127.12    2.85
   2  -2   0  127.62    2.86
   2   2   0  126.89    2.88
   2   2   0  124.18    2.95
   2   2   0  127.60    2.86
   2   2   0  123.30    2.96
   2   2   0  128.53    2.90
  -2   2   0  124.61    2.92
  -2   2   0  121.96    2.98
  -2   2   0  109.29    2.89
  -2   2   0  135.96    2.86
  -3  -2   0   35.24    0.87
  -3  -2   0   33.53    0.93
   3  -2   0   33.91    0.85
  -3  -2   0   34.63    0.85
   3  -2   0   35.18    1.07
   3  -2   0   34.39    0.85
  -3  -2   0   34.28    0.88
   3  -2   0   35.82    0.88
  -3  -2   0   35.36    1.05
   3   2   0   34.34    0.85
   3   2   0   33.96    0.91
   3   2   0   35.25    0.91
   3   2   0   35.21    1.03
   3   2   0   34.28    0.88
  -3   2   0   33.69    0.91
   4  -2   0   40.41    1.08
   4  -2   0   41.61    1.03
  -4  -2   0   40.28    1.06
  -4  -2   0   38.84    1.01
  -4  -2   0   40.85    1.08
   4  -2   0   38.99    1.00
   4  -2   0   39.48    1.06
   4  -2   0   38.41    1.12
  -4  -2   0   40.51    1.04
  -4  -2   0   39.81    1.03
  -4  -2   0   38.58    1.05
   4   2   0   40.20    1.01
   4   2   0   41.01    1.11
  -4   2   0   40.96    1.07
   4   2   0   40.90    1.07
   4   2   0   41.26    1.11
  -4   2   0   40.70    1.02
  -4   2   0   39.01    1.08
  -4   2   0   39.16    1.08
   4   2   0   40.16    1.00
  -4   2   0   39.80    1.07
   4   2   0   39.57    1.03
  -4   2   0   39.76    1.08
  -4   2   0   40.90    1.08
  -5  -2   0   19.57    0.62
   5  -2   0   19.31    0.74
  -5  -2   0   18.51    0.61
  -5  -2   0   18.40    0.69
  -5  -2   0   19.15    0.58
   5  -2   0   19.23    0.58
   5  -2   0   19.20    0.59
  -5  -2   0   19.27    0.55
  -5   2   0   19.14    0.62
   5   2   0   19.22    0.72
   5   2   0   18.63    0.72
   5   2   0   19.06    0.70
  -5   2   0   18.66    0.61
   5   2   0   18.45    0.54
   5   2   0   18.48    0.66
   5   2   0   18.91    0.58
  -5   2   0   18.82    0.63
  -5   2   0   17.36    0.62
   6  -2   0    9.57    0.35
   6  -2   0    9.96    0.54
   6  -2   0    9.67    0.70
   6  -2   0    8.76    0.36
  -6  -2   0    9.35    0.35
   6  -2   0    9.43    0.37
  -6  -2   0   10.28    0.41
   6   2   0    9.43    0.35
  -6   2   0    9.64    0.32
   6   2   0    9.88    0.59
   6   2   0    9.65    0.87
  -6   2   0   10.01    0.41
  -6   2   0    9.01    0.42
   6   2   0    9.78    0.32
  -6   2   0    9.41    0.40
   6   2   0    9.27    0.38
  -7  -2   0    0.48    0.08
   7  -2   0    0.36    0.08
   7  -2   0    0.45    0.10
   7  -2   0    0.42    0.11
   7  -2   0    0.41    0.17
   7   2   0    0.23    0.09
  -7   2   0    0.31    0.07
   7   2   0    0.31    0.07
  -7   2   0    0.24    0.17
  -7   2   0    0.42    0.11
   7   2   0    0.28    0.09
   0  -3   0    0.00    0.03
   0  -3   0    0.04    0.02
   0   3   0    0.01    0.04
   0   3   0   -0.02    0.04
   0   3   0    0.01    0.02
   1  -3   0  198.74    4.76
  -1  -3   0  217.53    4.71
  -1  -3   0  213.41    4.70
   1   3   0  224.68    4.76
  -1   3   0  200.51    4.73
   1   3   0  207.92    4.73
  -1   3   0  221.36    4.77
   1   3   0  209.31    4.71
   1   3   0  199.68    4.79
  -1   3   0  195.63    4.75
   2  -3   0   34.60    0.82
   2  -3   0   35.47    0.96
   2  -3   0   34.48    0.83
  -2  -3   0   35.05    0.97
  -2  -3   0   34.12    0.90
  -2  -3   0   33.58    0.86
  -2  -3   0   35.31    0.86
   2  -3   0   34.04    0.81
  -2  -3   0   33.96    0.86
  -2  -3   0   34.55    0.83
   2  -3   0   34.47    0.86
   2   3   0   33.73    0.95
  -2   3   0   34.43    0.89
  -2   3   0   34.71    0.89
  -2   3   0   33.84    0.95
   2   3   0   35.26    0.88
   2   3   0   34.70    0.90
   2   3   0   34.49    0.83
   2   3   0   34.76    0.85
  -3  -3   0   46.15    1.18
   3  -3   0   47.01    1.11
  -3  -3   0   47.28    1.14
  -3  -3   0   47.19    1.33
  -3  -3   0   47.94    1.17
   3  -3   0   46.18    1.11
  -3  -3   0   45.06    1.19
  -3  -3   0   47.50    1.11
   3  -3   0   47.08    1.14
   3  -3   0   46.47    1.36
  -3  -3   0   46.55    1.18
   3   3   0   46.55    1.11
   3   3   0   43.48    1.16
   3   3   0   44.64    1.16
  -3   3   0   46.89    1.18
   3   3   0   46.36    1.28
   3   3   0   46.13    1.19
  -4  -3   0    2.09    0.30
   4  -3   0    3.01    0.44
  -4  -3   0    2.23    0.23
   4  -3   0    2.33    0.25
  -4  -3   0    2.81    0.24
   4  -3   0    2.25    0.16
  -4  -3   0    2.65    0.31
   4  -3   0    2.54    0.27
  -4  -3   0    2.34    0.25
  -4  -3   0    2.45    0.21
  -4  -3   0    2.28    0.27
  -4  -3   0    2.64    0.33
  -4  -3   0    2.37    0.25
   4  -3   0    2.87    0.31
   4   3   0    2.25    0.25
  -4   3   0    2.46    0.20
   4   3   0    2.49    0.23
   4   3   0    2.25    0.19
  -4   3   0    2.22    0.27
  -4   3   0    2.10    0.23
   4   3   0    2.49    0.16
  -4   3   0    2.07    0.21
  -4   3   0    2.16    0.23
  -4   3   0    2.25    0.24
   4   3   0    2.65    0.23
   4   3   0    2.79    0.30
   4   3   0    2.31    0.24
  -4   3   0    2.18    0.25
  -5  -3   0    4.63    0.30
  -5  -3   0    4.66    0.25
  -5  -3   0    4.77    0.33
  -5  -3   0    5.41    0.29
   5  -3   0    5.02    0.32
  -5  -3   0    4.46    0.36
   5  -3   0    4.36    0.25
   5  -3   0    4.42    0.32
   5  -3   0    4.85    0.43
  -5   3   0    4.47    0.33
  -5   3   0    4.73    0.24
   5   3   0    4.64    0.42
   5   3   0    4.71    0.43
   5   3   0    4.55    0.43
   5   3   0    4.70    0.41
  -5   3   0    5.06    0.45
  -5   3   0    4.80    0.32
   5   3   0    5.22    0.37
   6  -3   0    8.90    0.34
   6  -3   0    8.45    0.52
  -6  -3   0    9.32    0.37
   6  -3   0    7.47    0.69
   6  -3   0    8.87    0.36
  -6  -3   0    8.36    0.33
   6  -3   0    8.61    0.35
   6   3   0    7.95    0.41
  -6   3   0    8.51    0.38
   6   3   0    7.95    0.96
   6   3   0    8.76    0.36
  -6   3   0    8.47    0.38
   6   3   0    8.43    0.46
   6   3   0    8.66    0.60
  -6   3   0    8.55    0.39
   6   3   0    8.62    0.33
   6   3   0    8.53    0.29
  -6   3   0    8.37    0.29
  -7  -3   0    0.82    0.09
   7  -3   0    0.78    0.16
   7  -3   0    0.61    0.09
   7  -3   0    0.80    0.11
  -7   3   0    0.86    0.15
  -7   3   0    0.88    0.13
  -7   3   0    0.90    0.11
   7   3   0    0.93    0.09
   7   3   0    0.88    0.11
   7   3   0    0.72    0.10
   0   4   0  928.59   22.05
   0   4   0 1000.00   22.31
   1  -4   0  203.72    4.74
  -1  -4   0  206.80    4.68
  -1  -4   0  208.43    4.68
  -1  -4   0  200.22    4.81
  -1  -4   0  201.10    4.66
   1   4   0  209.55    4.65
   1   4   0  204.24    4.65
   1   4   0  221.89    4.76
  -1   4   0  207.75    4.72
  -1   4   0  214.97    4.77
   1   4   0  205.09    4.71
   1   4   0  207.34    4.69
  -2  -4   0  251.78    5.81
  -2  -4   0  249.43    5.77
   2  -4   0  255.71    5.93
   2  -4   0  262.49    5.77
  -2  -4   0  259.89    5.81
   2  -4   0  251.65    5.75
   2  -4   0  258.96    5.85
  -2  -4   0  248.65    5.97
  -2   4   0  268.51    5.87
   2   4   0  255.44    5.80
   2   4   0  255.70    5.83
  -2   4   0  251.60    5.84
   2   4   0  251.59    5.84
   2   4   0  253.97    5.76
   2   4   0  267.55    5.79
  -3  -4   0   25.55    0.74
   3  -4   0   26.84    0.68
   3  -4   0   27.90    0.70
  -3  -4   0   27.51    0.74
  -3  -4   0   26.00    0.74
  -3  -4   0   27.02    0.68
   3  -4   0   26.81    0.94
   3  -4   0   27.29    0.67
  -3  -4   0   28.58    0.95
  -3  -4   0   26.33    0.76
   3   4   0   26.16    0.76
   3   4   0   26.03    0.74
   3   4   0   25.89    0.67
   3   4   0   26.57    0.73
  -3   4   0   26.85    0.75
   3   4   0   26.73    0.73
   3   4   0   26.88    0.83
  -4  -4   0   36.05    0.99
   4  -4   0   34.68    0.92
   4  -4   0   34.44    0.95
  -4  -4   0   34.45    1.01
   4  -4   0   34.60    1.02
  -4  -4   0   34.70    0.86
  -4  -4   0   34.72    0.90
   4  -4   0   33.53    0.89
   4  -4   0   34.14    1.03
  -4  -4   0   32.64    0.93
  -4  -4   0   34.89    0.97
  -4  -4   0   34.34    0.93
  -4  -4   0   34.29    0.95
  -4  -4   0   34.91    0.91
  -4   4   0   35.66    0.97
  -4   4   0   34.50    0.97
   4   4   0   34.83    0.97
  -4   4   0   34.70    0.97
   4   4   0   35.96    1.02
   4   4   0   34.35    0.96
   4   4   0   33.64    0.97
  -4   4   0   35.21    0.95
  -4   4   0   35.56    0.88
  -4   4   0   34.58    0.96
   4   4   0   35.49    0.91
   4   4   0   35.41    0.88
   4   4   0   34.94    0.87
   4   4   0   35.48    0.98
   5  -4   0    4.77    0.26
  -5  -4   0    5.32    0.29
  -5  -4   0    4.94    0.39
  -5  -4   0    5.62    0.36
   5  -4   0    5.57    0.34
   5  -4   0    5.87    0.36
  -5  -4   0    5.97    0.33
   5  -4   0    5.53    0.48
   5   4   0    5.74    0.28
   5   4   0    5.72    0.46
   5   4   0    5.37    0.38
  -5   4   0    5.05    0.44
  -5   4   0    5.42    0.32
  -5   4   0    5.51    0.35
  -5   4   0    5.08    0.32
   5   4   0    5.20    0.24
   5   4   0    5.25    0.44
  -5   4   0    5.67    0.33
   5   4   0    5.72    0.40
   5   4   0    6.42    0.49
  -5   4   0    5.98    0.36
  -6  -4   0    2.19    0.24
   6  -4   0    2.13    0.21
   6  -4   0    2.07    0.52
  -6  -4   0    1.91    0.23
   6  -4   0    2.06    0.24
   6  -4   0    1.72    0.21
   6  -4   0    1.78    0.29
  -6  -4   0    1.76    0.18
  -6   4   0    2.04    0.26
   6   4   0    1.76    0.20
   6   4   0    1.32    0.15
  -6   4   0    1.54    0.19
   6   4   0    1.66    0.22
  -6   4   0    1.37    0.19
  -6   4   0    2.07    0.23
   6   4   0    1.71    0.18
  -6   4   0    1.89    0.14
   6   4   0    1.50    0.55
   7  -4   0    1.57    0.14
   7  -4   0    0.98    0.17
   7  -4   0    1.59    0.18
  -7  -4   0    1.47    0.13
  -7   4   0    1.39    0.19
   7   4   0    1.17    0.13
  -7   4   0    1.27    0.14
   7   4   0    1.20    0.15
  -7   4   0    1.26    0.14
   0  -5   0   -0.02    0.02
   0  -5   0   -0.01    0.05
   0  -5   0   -0.07    0.02
   0   5   0   -0.05    0.03
   0   5   0   -0.05    0.08
  -1  -5   0   26.23    0.64
  -1  -5   0   25.23    0.77
   1  -5   0   26.35    0.69
  -1  -5   0   25.91    0.63
   1  -5   0   25.96    0.71
  -1  -5   0   24.72    0.61
   1   5   0   25.38    0.65
  -1   5   0   24.23    0.67
   1   5   0   26.04    0.73
   1   5   0   25.33    0.67
  -1   5   0   26.94    0.75
  -2  -5   0  195.19    4.43
   2  -5   0  207.65    4.39
  -2  -5   0  177.36    4.70
  -2  -5   0  197.05    4.43
   2  -5   0  192.69    4.46
   2  -5   0  193.62    4.37
   2  -5   0  184.04    4.63
   2   5   0  198.23    4.40
   2   5   0  200.84    4.40
  -2   5   0  201.89    4.53
   2   5   0  191.98    4.43
   2   5   0  194.43    4.38
   2   5   0  188.07    4.46
   2   5   0  194.17    4.44
   3  -5   0   52.15    1.53
   3  -5   0   51.34    1.21
  -3  -5   0   51.23    1.23
   3  -5   0   51.68    1.22
  -3  -5   0   55.85    1.35
  -3  -5   0   51.73    1.31
  -3  -5   0   49.95    1.30
  -3  -5   0   52.32    1.56
   3  -5   0   53.13    1.25
  -3  -5   0   48.62    1.30
   3   5   0   49.41    1.26
   3   5   0   50.64    1.26
   3   5   0   48.22    1.28
   3   5   0   49.82    1.33
  -3   5   0   51.19    1.29
   3   5   0   50.60    1.27
   3   5   0   53.44    1.38
  -4  -5   0    3.60    0.30
   4  -5   0    3.57    0.20
  -4  -5   0    4.25    0.27
  -4  -5   0    3.79    0.27
  -4  -5   0    3.77    0.22
  -4  -5   0    3.58    0.34
  -4  -5   0    3.97    0.29
  -4  -5   0    3.65    0.23
  -4  -5   0    3.86    0.32
  -4  -5   0    4.21    0.26
   4  -5   0    3.83    0.30
   4   5   0    3.65    0.23
   4   5   0    4.09    0.30
  -4   5   0    3.70    0.31
  -4   5   0    4.21    0.28
   4   5   0    3.86    0.22
   4   5   0    3.76    0.30
   4   5   0    3.90    0.20
   4   5   0    3.88    0.28
  -4   5   0    4.42    0.33
   4   5   0    3.84    0.29
  -4   5   0    4.05    0.31
   4   5   0    3.58    0.33
  -4   5   0    3.66    0.29
  -4   5   0    3.79    0.22
  -5  -5   0    6.18    0.28
   5  -5   0    6.35    0.47
  -5  -5   0    6.31    0.30
  -5  -5   0    6.64    0.32
   5  -5   0    5.62    0.28
  -5  -5   0    6.18    0.43
  -5   5   0    6.43    0.25
  -5   5   0    6.38    0.36
  -5   5   0    6.03    0.36
   5   5   0    6.03    0.28
  -5   5   0    6.36    0.35
   5   5   0    5.58    0.44
   5   5   0    5.85    0.47
   5   5   0    6.23    0.24
   5   5   0    5.91    0.30
  -5   5   0    6.00    0.34
   5   5   0    6.48    0.56
   5   5   0    5.80    0.36
  -5   5   0    5.79    0.32
   6  -5   0    1.44    0.16
  -6  -5   0    1.66    0.18
  -6  -5   0    1.68    0.17
   6  -5   0    1.58    0.27
   6  -5   0    1.73    0.20
   6  -5   0    1.40    0.18
  -6  -5   0    1.72    0.20
   6   5   0    1.53    0.15
   6   5   0    2.04    0.57
  -6   5   0    1.31    0.17
  -6   5   0    1.72    0.22
   6   5   0    1.45    0.17
  -6   5   0    1.54    0.18
   6   5   0    1.93    0.20
  -6   5   0    1.68    0.14
   6   5   0    1.81    0.20
  -6   5   0    1.57    0.19
   7  -5   0    5.08    0.20
   7  -5   0    4.77    0.25
  -7  -5   0    5.00    0.20
   7  -5   0    5.11    0.31
  -7   5   0    4.85    0.24
  -7   5   0    4.76    0.25
   7   5   0    5.18    0.22
  -7   5   0    5.23    0.24
  -7   5   0    4.91    0.29
   7   5   0    5.15    0.20
   7   5   0    4.44    0.34
   0  -6   0    0.30    0.05
   0  -6   0    0.20    0.09
   0   6   0    0.32    0.12
  -1  -6   0    2.71    0.13
  -1  -6   0    2.61    0.12
   1  -6   0    2.76    0.20
   1  -6   0    2.61    0.17
  -1  -6   0    2.80    0.12
  -1  -6   0    2.55    0.24
  -1   6   0    2.58    0.16
   1   6   0    2.47    0.16
   1   6   0    2.64    0.22
  -1   6   0    2.60    0.23
   2  -6   0   13.06    0.33
  -2  -6   0   13.09    0.59
   2  -6   0   13.59    0.45
   2  -6   0   12.82    0.51
  -2  -6   0   11.87    0.39
   2  -6   0   13.15    0.35
  -2  -6   0   11.59    0.38
  -2   6   0   12.34    0.43
   2   6   0   11.55    0.39
  -2   6   0   12.65    0.49
   2   6   0   13.03    0.38
   2   6   0   13.32    0.35
   2   6   0   12.44    0.41
   2   6   0   12.94    0.36
  -3  -6   0   73.40    1.83
  -3  -6   0   73.46    1.78
  -3  -6   0   75.33    1.76
   3  -6   0   73.28    1.75
   3  -6   0   77.37    1.77
  -3  -6   0   72.12    1.83
  -3  -6   0   76.86    1.85
  -3  -6   0   72.91    1.76
   3  -6   0   75.08    2.08
   3  -6   0   76.24    1.73
  -3  -6   0   78.06    2.20
   3   6   0   72.30    1.87
   3   6   0   72.43    1.81
  -3   6   0   73.98    1.84
   3   6   0   75.43    1.79
   3   6   0   71.18    1.87
  -3   6   0   77.23    1.82
   3   6   0   75.98    1.80
  -3   6   0   74.73    1.85
   3   6   0   74.06    1.75
   3   6   0   76.02    1.89
   3   6   0   76.36    1.78
   4  -6   0   12.12    0.39
  -4  -6   0   12.15    0.41
  -4  -6   0   13.51    0.55
  -4  -6   0   12.30    0.52
  -4  -6   0   12.23    0.49
   4  -6   0   11.39    0.51
  -4  -6   0   11.91    0.38
  -4  -6   0   12.43    0.50
  -4  -6   0   12.67    0.42
   4   6   0   12.56    0.49
  -4   6   0   12.31    0.49
   4   6   0   12.33    0.36
   4   6   0   12.14    0.46
   4   6   0   12.19    0.50
  -4   6   0   12.27    0.50
  -4   6   0   12.58    0.38
  -4   6   0   11.72    0.46
   4   6   0   12.33    0.43
   4   6   0   11.91    0.53
   4   6   0   12.84    0.50
  -4   6   0   11.98    0.46
  -4   6   0   12.20    0.49
   5  -6   0    1.64    0.27
   5  -6   0    2.19    0.20
   5  -6   0    2.58    0.28
   5  -6   0    2.22    0.27
  -5  -6   0    2.06    0.19
  -5  -6   0    1.91    0.22
   5  -6   0    1.51    0.23
  -5  -6   0    2.17    0.24
  -5  -6   0    2.05    0.29
  -5  -6   0    2.55    0.22
  -5   6   0    2.26    0.28
   5   6   0    2.16    0.20
  -5   6   0    2.00    0.24
  -5   6   0    1.87    0.23
   5   6   0    2.12    0.16
  -5   6   0    2.28    0.25
   5   6   0    2.26    0.21
  -5   6   0    2.22    0.26
  -5   6   0    2.27    0.17
   5   6   0    2.46    0.27
  -5   6   0    2.17    0.28
   5   6   0    2.20    0.34
   6  -6   0    5.87    0.48
   6  -6   0    5.54    0.28
  -6  -6   0    5.51    0.26
  -6  -6   0    4.58    0.37
   6  -6   0    6.42    0.33
  -6   6   0    5.52    0.30
   6   6   0    6.03    0.65
  -6   6   0    5.50    0.31
  -6   6   0    5.48    0.29
   6   6   0    5.44    0.25
   6   6   0    5.47    0.26
   6   6   0    4.76    0.38
   6   6   0    5.59    0.22
  -6   6   0    6.19    0.32
   7  -6   0    0.26    0.16
   7  -6   0    0.43    0.15
  -7  -6   0    0.52    0.19
  -7  -6   0    0.35    0.08
   7  -6   0    0.45    0.08
   7   6   0    0.37    0.08
  -7   6   0    0.17    0.13
  -7   6   0    0.21    0.09
  -7   6   0    0.25    0.10
   7   6   0    0.57    0.16
   7   6   0    0.27    0.09
  -7   6   0    0.30    0.10
   0  -7   0    0.00    0.03
   0  -7   0   -0.09    0.08
   0   7   0    0.07    0.10
  -1  -7   0   83.82    1.93
  -1  -7   0   81.76    1.92
   1  -7   0   83.73    1.99
   1  -7   0   82.71    2.08
  -1  -7   0   81.36    2.17
  -1  -7   0   83.92    1.90
  -1   7   0   82.42    2.09
   1   7   0   82.54    1.99
   1   7   0   83.23    2.08
   2  -7   0    5.30    0.53
   2  -7   0    5.24    0.35
   2  -7   0    5.15    0.17
  -2  -7   0    4.12    0.19
  -2  -7   0    4.71    0.22
  -2  -7   0    4.77    0.22
   2  -7   0    5.30    0.21
  -2  -7   0    5.29    0.44
  -2   7   0    5.26    0.35
   2   7   0    5.05    0.23
   2   7   0    4.74    0.26
   2   7   0    5.18    0.24
  -3  -7   0   72.48    1.67
  -3  -7   0   69.33    1.75
  -3  -7   0   70.44    1.66
  -3  -7   0   70.34    1.77
  -3  -7   0   68.26    1.74
  -3  -7   0   69.51    2.19
   3  -7   0   73.45    1.64
   3  -7   0   70.63    1.77
  -3  -7   0   69.55    1.68
   3   7   0   65.23    1.79
   3   7   0   70.10    1.71
  -3   7   0   68.58    1.72
   3   7   0   72.73    1.78
  -3   7   0   70.97    1.73
   3   7   0   69.26    1.75
  -3   7   0   68.96    1.74
   3   7   0   69.81    1.69
  -3   7   0   69.18    1.73
   3   7   0   69.25    1.68
  -3   7   0   70.94    1.75
  -3   7   0   70.81    1.76
   3   7   0   73.20    1.70
  -4  -7   0    4.19    0.39
  -4  -7   0    4.60    0.27
  -4  -7   0    3.72    0.34
  -4  -7   0    3.56    0.22
  -4  -7   0    4.69    0.33
  -4  -7   0    4.51    0.33
  -4  -7   0    4.04    0.32
   4  -7   0    4.38    0.22
   4  -7   0    4.15    0.34
  -4   7   0    3.68    0.23
   4   7   0    4.16    0.21
   4   7   0    3.99    0.34
   4   7   0    4.27    0.23
   4   7   0    3.90    0.25
  -4   7   0    4.38    0.31
  -4   7   0    3.78    0.27
   4   7   0    4.77    0.40
  -4   7   0    4.41    0.34
   4   7   0    4.22    0.29
  -4   7   0    3.67    0.41
  -5  -7   0   32.23    0.85
   5  -7   0   31.00    0.93
  -5  -7   0   32.28    0.79
   5  -7   0   30.72    0.84
  -5  -7   0   31.84    0.86
   5  -7   0   31.33    1.00
  -5  -7   0   31.94    0.83
   5  -7   0   31.40    1.08
  -5  -7   0   32.56    1.04
   5   7   0   31.73    0.83
  -5   7   0   31.81    0.90
  -5   7   0   31.23    0.93
  -5   7   0   31.43    0.92
  -5   7   0   26.57    0.76
  -5   7   0   31.37    0.89
  -5   7   0   30.70    0.87
   5   7   0   31.91    0.77
   5   7   0   32.40    0.88
   5   7   0   32.11    1.11
   5   7   0   31.05    0.85
   6  -7   0    0.86    0.27
   6  -7   0    0.95    0.21
   6  -7   0    0.70    0.15
  -6  -7   0    0.94    0.14
  -6  -7   0    0.59    0.12
  -6  -7   0    0.78    0.12
   6  -7   0    0.88    0.14
  -6   7   0    0.77    0.16
  -6   7   0    0.72    0.21
   6   7   0    0.75    0.14
   6   7   0    0.96    0.14
   6   7   0    0.78    0.15
  -6   7   0    1.07    0.17
   7  -7   0    2.00    0.15
  -7  -7   0    2.18    0.20
  -7  -7   0    1.86    0.13
  -7  -7   0    2.39    0.25
   7   7   0    1.93    0.16
  -7   7   0    2.18    0.18
   7   7   0    1.99    0.14
  -7   7   0    1.91    0.19
  -7   7   0    2.13    0.16
  -7   7   0    1.89    0.21
   7   7   0    2.15    0.21
   0   8   0  907.53   20.52
  -1  -8   0   39.57    1.23
   1  -8   0   38.27    1.13
  -1  -8   0   37.41    0.90
  -1  -8   0   37.93    0.93
  -1  -8   0   37.91    0.93
   1  -8   0   37.78    0.99
   1   8   0   37.51    1.01
  -1   8   0   36.45    1.12
   1   8   0   37.24    1.11
  -2  -8   0   12.43    0.71
  -2  -8   0   12.17    0.41
   2  -8   0   13.69    0.35
   2  -8   0   13.72    0.57
   2  -8   0   12.62    0.56
  -2   8   0   12.40    0.57
   2   8   0   12.36    0.46
  -3  -8   0    9.73    0.35
  -3  -8   0    9.55    0.36
  -3  -8   0    9.65    0.42
   3  -8   0    8.42    0.36
  -3  -8   0    9.21    0.32
  -3  -8   0    8.80    0.39
  -3  -8   0    9.62    0.40
   3  -8   0   10.09    0.42
   3   8   0    9.58    0.35
   3   8   0    9.59    0.37
   3   8   0    9.63    0.36
  -3   8   0    9.78    0.42
  -3   8   0    9.97    0.44
  -3   8   0    9.31    0.39
  -3   8   0    9.71    0.43
   3   8   0    9.58    0.44
   3   8   0   10.00    0.41
  -3   8   0    9.55    0.42
   3   8   0    9.93    0.46
  -3   8   0   10.42    0.41
  -4  -8   0   29.08    0.84
  -4  -8   0   30.07    0.80
  -4  -8   0   30.81    0.97
   4  -8   0   28.23    0.77
  -4  -8   0   29.60    1.01
  -4  -8   0   29.23    0.79
  -4  -8   0   28.48    0.90
  -4  -8   0   27.88    0.75
  -4  -8   0   29.85    0.89
  -4   8   0   29.77    0.88
  -4   8   0   28.87    0.84
   4   8   0   29.25    0.79
   4   8   0   29.74    0.77
   4   8   0   28.91    0.97
   4   8   0   30.09    0.83
  -4   8   0   28.60    0.82
   4   8   0   29.20    0.81
  -4   8   0   28.55    0.82
  -4   8   0   29.00    0.87
  -4   8   0   27.70    1.00
   5  -8   0    2.46    0.35
  -5  -8   0    2.73    0.37
   5  -8   0    2.54    0.36
  -5  -8   0    2.33    0.20
  -5  -8   0    3.24    0.26
   5  -8   0    2.58    0.22
  -5  -8   0    2.62    0.20
  -5  -8   0    2.73    0.23
  -5   8   0    2.38    0.27
   5   8   0    2.59    0.22
  -5   8   0    2.59    0.26
  -5   8   0    3.08    0.30
  -5   8   0    2.21    0.24
   5   8   0    2.82    0.20
   5   8   0    2.54    0.39
  -5   8   0    2.54    0.27
   5   8   0    2.85    0.24
   6  -8   0    1.00    0.15
  -6  -8   0    1.08    0.14
  -6  -8   0    0.85    0.12
  -6  -8   0    1.27    0.13
   6  -8   0    0.84    0.16
   6  -8   0    0.90    0.31
   6   8   0    0.84    0.12
   6   8   0    1.08    0.12
   6   8   0    1.10    0.14
  -6   8   0    0.91    0.15
  -6   8   0    0.94    0.16
  -6   8   0    0.75    0.14
  -6   8   0    1.30    0.16
   7  -8   0    0.14    0.08
  -7  -8   0    0.34    0.13
   7  -8   0    0.24    0.11
  -7  -8   0    0.43    0.16
  -7  -8   0    0.14    0.07
   7   8   0    0.12    0.10
  -7   8   0    0.37    0.12
   7   8   0    0.30    0.10
   7   8   0    0.26    0.10
  -7   8   0    0.28    0.10
  -7   8   0    0.26    0.12
  -7   8   0    0.18    0.08
   0  -9   0    0.03    0.05
   0  -9   0    0.11    0.18
   0  -9   0    0.09    0.05
   0  -9   0    0.24    0.07
   0   9   0    0.03    0.14
  -1  -9   0  155.97    3.89
  -1  -9   0  154.15    3.50
   1  -9   0  159.49    3.49
   1  -9   0  159.41    3.79
  -1  -9   0  152.33    3.50
  -1  -9   0  150.43    3.46
   1  -9   0  157.52    3.55
  -1   9   0  127.88    3.79
   1   9   0  148.45    3.70
   1   9   0  156.16    3.60
  -2  -9   0   45.87    1.12
   2  -9   0   49.04    1.10
   2  -9   0   46.01    1.19
  -2  -9   0   45.57    1.18
   2  -9   0   47.92    1.41
  -2  -9   0   44.61    1.18
   2  -9   0   47.37    1.36
  -2   9   0   46.59    1.22
  -2   9   0   46.18    1.38
  -2   9   0   45.23    1.24
   2   9   0   47.35    1.18
   2   9   0   47.48    1.15
   2   9   0   43.53    1.25
   2   9   0   44.99    1.29
  -3  -9   0    3.09    0.23
  -3  -9   0    2.85    0.29
   3  -9   0    2.97    0.27
  -3  -9   0    2.96    0.28
  -3  -9   0    3.08    0.23
  -3  -9   0    3.09    0.27
  -3  -9   0    3.39    0.19
   3  -9   0    3.22    0.22
  -3   9   0    3.41    0.31
  -3   9   0    2.76    0.32
   3   9   0    3.61    0.24
   3   9   0    3.17    0.23
   3   9   0    3.19    0.33
   3   9   0    2.39    0.27
   3   9   0    2.90    0.29
   3   9   0    2.94    0.38
  -3   9   0    3.40    0.28
   3   9   0    2.49    0.28
   3   9   0    3.31    0.25
  -3   9   0    2.73    0.29
  -3   9   0    3.46    0.30
  -3   9   0    2.77    0.27
  -4  -9   0    7.13    0.41
  -4  -9   0    7.49    0.53
  -4  -9   0    6.88    0.32
  -4  -9   0    7.20    0.48
  -4  -9   0    6.89    0.37
   4  -9   0    7.16    0.31
  -4  -9   0    7.08    0.29
   4  -9   0    7.51    0.49
  -4  -9   0    7.06    0.43
  -4  -9   0    6.37    0.41
   4   9   0    6.64    0.48
   4   9   0    6.82    0.29
  -4   9   0    7.14    0.40
   4   9   0    6.89    0.33
  -4   9   0    6.93    0.35
  -4   9   0    6.88    0.38
  -4   9   0    7.63    0.38
   4   9   0    6.67    0.31
  -5  -9   0    4.78    0.23
  -5  -9   0    4.47    0.29
  -5  -9   0    4.83    0.27
   5  -9   0    4.59    0.40
  -5  -9   0    5.01    0.25
   5  -9   0    4.48    0.59
   5  -9   0    4.67    0.26
  -5  -9   0    5.10    0.55
  -5   9   0    4.38    0.32
  -5   9   0    4.51    0.32
  -5   9   0    5.09    0.30
  -5   9   0    4.90    0.34
  -5   9   0    4.81    0.29
   5   9   0    4.69    0.26
   5   9   0    4.85    0.28
   5   9   0    5.73    0.58
   5   9   0    4.84    0.24
   6  -9   0    2.57    0.27
  -6  -9   0    2.07    0.19
  -6  -9   0    2.24    0.19
  -6  -9   0    2.44    0.18
   6  -9   0    2.13    0.23
  -6   9   0    2.23    0.23
   6   9   0    2.03    0.16
   6   9   0    2.08    0.19
   6   9   0    2.16    0.19
  -6   9   0    2.07    0.22
  -6   9   0    2.13    0.22
  -6   9   0    2.49    0.21
   7  -9   0    1.75    0.16
  -7  -9   0    2.02    0.17
  -7  -9   0    2.26    0.15
   7  -9   0    2.44    0.19
  -7   9   0    2.08    0.17
  -7   9   0    2.15    0.21
  -7   9   0    2.23    0.19
   7   9   0    2.49    0.19
  -7   9   0    2.41    0.15
   7   9   0    2.19    0.16
   0 -10   0   40.68    0.95
   0 -10   0   40.60    1.38
   0 -10   0   39.81    0.99
   0 -10   0   39.95    0.99
   0  10   0   40.31    1.25
  -1 -10   0    9.24    0.34
   1 -10   0    9.75    0.30
  -1 -10   0    9.39    0.29
  -1 -10   0    9.41    0.33
  -1 -10   0   10.07    0.75
   1 -10   0    9.95    0.34
   1 -10   0    9.75    0.65
   1 -10   0    9.63    0.38
   1  10   0    9.92    0.53
   1  10   0    9.06    0.40
   1  10   0    9.97    0.41
  -1  10   0    9.78    0.55
   1  10   0   10.16    0.39
   1  10   0    9.14    0.37
  -2 -10   0   13.75    0.50
   2 -10   0   13.66    0.74
   2 -10   0   13.11    0.86
  -2 -10   0   14.28    0.48
   2 -10   0   13.79    0.48
  -2 -10   0   13.49    0.40
  -2 -10   0   13.86    0.47
  -2 -10   0   12.87    0.50
  -2  10   0   14.63    0.61
   2  10   0   13.16    0.54
   2  10   0   13.91    0.43
   2  10   0   12.74    0.46
   2  10   0   13.98    0.51
   2  10   0   13.64    0.48
   2  10   0   13.57    0.50
  -2  10   0   14.00    0.51
   2  10   0   13.92    0.47
  -2  10   0   14.09    0.50
  -2  10   0   13.86    0.48
  -2  10   0   13.79    0.67
  -2  10   0   13.73    0.54
  -3 -10   0    8.29    0.34
  -3 -10   0    9.15    0.44
  -3 -10   0    9.10    0.46
   3 -10   0    8.83    0.33
  -3 -10   0    8.71    0.33
   3 -10   0    8.83    0.44
  -3 -10   0    9.11    0.32
  -3 -10   0    9.09    0.42
  -3  10   0    8.14    0.40
   3  10   0    8.67    0.35
   3  10   0    7.98    0.38
   3  10   0    8.55    0.43
  -3  10   0    8.33    0.38
   3  10   0    7.82    0.47
   3  10   0    8.42    0.34
  -3  10   0    8.81    0.41
   3  10   0    9.00    0.37
   3  10   0    8.62    0.43
   3  10   0    8.44    0.44
  -3  10   0    8.21    0.41
  -3  10   0    8.84    0.41
   4 -10   0   14.68    0.47
  -4 -10   0   14.62    0.49
  -4 -10   0   15.25    0.61
  -4 -10   0   14.25    0.47
  -4 -10   0   14.37    0.44
  -4 -10   0   14.73    0.56
   4 -10   0   14.54    0.59
  -4 -10   0   14.09    0.62
  -4 -10   0   13.66    1.03
  -4 -10   0   14.10    0.87
   4  10   0   15.17    0.47
  -4  10   0   15.24    0.54
   4  10   0   14.31    0.48
  -4  10   0   15.26    0.57
   4  10   0   14.79    0.45
  -4  10   0   14.44    0.52
   4  10   0   14.78    0.70
  -4  10   0   14.68    0.51
  -4  10   0   14.34    0.56
  -5 -10   0    3.28    0.44
  -5 -10   0    2.64    0.27
   5 -10   0    2.78    0.33
  -5 -10   0    3.42    0.20
  -5 -10   0    3.00    0.20
   5 -10   0    2.68    0.52
  -5 -10   0    2.90    0.23
   5 -10   0    3.13    0.24
  -5  10   0    2.61    0.26
   5  10   0    2.57    0.22
   5  10   0    2.81    0.22
  -5  10   0    2.76    0.28
  -5  10   0    2.66    0.23
  -5  10   0    2.88    0.28
  -5  10   0    2.77    0.30
   5  10   0    2.92    0.20
   6 -10   0    8.61    0.38
  -6 -10   0    8.70    0.32
   6 -10   0    8.44    0.35
  -6 -10   0    8.29    0.30
  -6 -10   0    8.72    0.30
   6  10   0    8.67    0.31
  -6  10   0    8.80    0.33
  -6  10   0    8.89    0.36
   6  10   0    8.48    0.30
  -6  10   0    9.10    0.35
   6  10   0    8.40    0.29
  -6  10   0    9.04    0.33
   0 -11   0    0.21    0.08
   0 -11   0    0.18    0.08
   0 -11   0    0.08    0.08
   0  11   0   -0.14    0.14
   0  11   0    0.15    0.12
   0  11   0    0.01    0.18
   0  11   0    0.18    0.16
   0  11   0   -0.04    0.16
   0  11   0   -0.11    0.11
  -1 -11   0    4.18    0.23
   1 -11   0    3.95    0.19
  -1 -11   0    4.10    0.23
  -1 -11   0    4.12    0.18
   1 -11   0    3.96    0.72
  -1  11   0    3.94    0.33
   1  11   0    4.26    0.30
   1  11   0    4.19    0.27
  -1  11   0    4.19    0.42
   1  11   0    4.24    0.23
   1  11   0    4.12    0.30
  -1  11   0    4.14    0.26
  -1  11   0    3.89    0.34
  -1  11   0    4.49    0.29
  -1  11   0    3.74    0.32
   1  11   0    3.45    0.26
   1  11   0    3.74    0.42
  -2 -11   0    1.15    0.17
  -2 -11   0    1.13    0.20
  -2 -11   0    0.92    0.17
  -2 -11   0    1.10    0.18
  -2 -11   0    1.12    0.13
   2 -11   0    1.00    0.18
  -2  11   0    0.90    0.18
   2  11   0    0.94    0.19
   2  11   0    0.90    0.18
   2  11   0    0.82    0.12
  -2  11   0    0.95    0.18
  -2  11   0    0.55    0.24
  -2  11   0    0.90    0.19
   2  11   0    1.37    0.19
  -2  11   0    0.92    0.22
  -2  11   0    1.12    0.20
  -2  11   0    0.84    0.15
   2  11   0    0.93    0.15
  -2  11   0    0.53    0.25
   2  11   0    0.76    0.15
  -3 -11   0   18.22    0.56
  -3 -11   0   18.68    0.55
   3 -11   0   19.99    0.66
  -3 -11   0   19.14    0.57
  -3 -11   0   19.83    0.70
   3 -11   0   19.97    0.71
  -3 -11   0   17.77    0.66
  -3  11   0   19.26    0.65
  -3  11   0   18.78    0.60
   3  11   0   18.63    0.56
   3  11   0   18.23    0.74
  -3  11   0   19.11    0.61
  -3  11   0   18.70    0.66
   3  11   0   19.81    0.62
   3  11   0   18.49    0.59
  -3  11   0   19.02    0.64
   3  11   0   17.76    0.68
   3  11   0   19.31    0.56
  -3  11   0   19.01    0.62
   3  11   0   18.44    0.66
   4 -11   0   24.48    0.83
   4 -11   0   24.72    0.69
  -4 -11   0   25.25    0.86
  -4 -11   0   25.26    0.95
  -4 -11   0   24.75    0.69
  -4 -11   0   24.36    0.71
   4 -11   0   25.17    0.95
  -4 -11   0   26.00    1.01
  -4 -11   0   23.92    0.67
  -4 -11   0   25.11    0.88
  -4  11   0   23.96    0.73
  -4  11   0   24.13    0.72
   4  11   0   24.33    0.69
   4  11   0   23.30    0.95
  -4  11   0   24.86    0.79
   4  11   0   23.62    0.70
  -4  11   0   26.09    0.76
  -4  11   0   24.42    0.78
   5 -11   0    4.00    0.29
  -5 -11   0    4.51    0.23
  -5 -11   0    5.69    0.58
  -5 -11   0    4.56    0.26
   5 -11   0    4.35    0.52
  -5 -11   0    4.46    0.33
  -5 -11   0    4.80    0.22
  -5  11   0    4.60    0.32
   5  11   0    4.47    0.26
  -5  11   0    4.49    0.31
   5  11   0    4.66    0.31
  -5  11   0    4.46    0.27
  -5  11   0    4.50    0.30
  -5  11   0    4.90    0.36
   5  11   0    4.40    0.24
   6 -11   0    1.64    0.22
  -6 -11   0    1.55    0.15
  -6 -11   0    1.50    0.15
   6 -11   0    1.47    0.18
  -6 -11   0    1.63    0.20
   6  11   0    1.52    0.15
  -6  11   0    1.76    0.19
   6  11   0    1.69    0.18
  -6  11   0    1.48    0.16
  -6  11   0    1.68    0.21
   0 -12   0   88.53    2.08
   0 -12   0   91.29    2.14
   0 -12   0   87.72    2.13
   0  12   0   91.46    2.17
   0  12   0   87.23    2.48
   0  12   0   88.58    2.17
   0  12   0   91.69    2.16
   0  12   0   92.17    2.18
   0  12   0   93.36    2.17
  -1 -12   0    0.24    0.12
   1 -12   0    0.16    0.09
  -1 -12   0    0.08    0.13
  -1 -12   0    0.13    0.07
  -1  12   0    0.07    0.15
  -1  12   0    0.17    0.23
  -1  12   0    0.28    0.25
   1  12   0    0.33    0.12
  -1  12   0    0.07    0.13
  -1  12   0    0.34    0.13
  -1  12   0    0.31    0.18
   1  12   0    0.28    0.11
   1  12   0    0.23    0.13
  -1  12   0    0.31    0.15
   1  12   0    0.22    0.24
   1  12   0    0.01    0.10
   1  12   0   -0.04    0.14
   2 -12   0   60.52    1.44
  -2 -12   0   59.00    1.46
  -2 -12   0   59.61    1.53
  -2 -12   0   56.51    1.43
  -2 -12   0   59.22    1.52
  -2 -12   0   59.91    1.45
  -2  12   0   55.51    1.56
   2  12   0   57.41    1.52
  -2  12   0   55.10    1.54
  -2  12   0   59.38    1.52
   2  12   0   58.78    1.48
   2  12   0   60.31    1.42
  -2  12   0   59.77    1.48
  -2  12   0   58.88    1.46
  -2  12   0   60.12    1.50
  -2  12   0   60.54    1.83
  -2  12   0   61.22    1.54
   2  12   0   59.35    1.50
  -2  12   0   60.03    1.50
   2  12   0   57.11    1.44
   3 -12   0   72.56    1.85
  -3 -12   0   69.48    1.87
   3 -12   0   72.62    2.14
  -3 -12   0   78.87    1.90
  -3 -12   0   73.77    1.91
  -3 -12   0   72.00    1.77
  -3 -12   0   71.31    1.97
  -3 -12   0   70.36    1.76
  -3  12   0   75.38    2.00
  -3  12   0   71.10    1.79
   3  12   0   71.14    1.80
  -3  12   0   73.32    1.82
   3  12   0   71.36    1.86
  -3  12   0   80.67    2.13
   3  12   0   69.46    1.80
   3  12   0   72.91    1.78
  -3  12   0   70.58    1.76
  -3  12   0   70.72    1.77
   3  12   0   70.57    1.74
   4 -12   0   20.59    0.62
  -4 -12   0   21.00    0.59
  -4 -12   0   21.81    0.87
  -4 -12   0   20.29    0.60
   4 -12   0   21.62    0.81
  -4 -12   0   20.69    0.99
  -4 -12   0   21.19    0.80
  -4 -12   0   20.69    0.63
  -4 -12   0   20.17    1.00
  -4  12   0   21.80    0.67
  -4  12   0   20.62    0.69
   4  12   0   20.55    0.76
  -4  12   0   20.64    0.63
   4  12   0   20.67    0.60
   4  12   0   19.89    0.60
  -4  12   0   20.43    0.69
  -4  12   0   20.51    0.64
  -5 -12   0    0.57    0.14
   5 -12   0    0.47    0.16
  -5 -12   0    0.52    0.10
  -5 -12   0    0.45    0.12
  -5 -12   0    0.68    0.31
  -5 -12   0    2.32    0.80
  -5  12   0    0.52    0.15
  -5  12   0    0.27    0.15
  -5  12   0    0.41    0.15
   5  12   0    0.61    0.14
   5  12   0    0.37    0.10
  -5  12   0    0.58    0.13
  -5  12   0    0.48    0.18
  -6 -12   0    0.11    0.08
  -6 -12   0    0.19    0.16
  -6 -12   0    0.26    0.09
  -6  12   0    0.26    0.10
   6  12   0    0.11    0.12
   6  12   0    0.10    0.11
   6  12   0    0.32    0.08
  -6  12   0    0.27    0.08
  -6  12   0    0.26    0.16
  -6  12   0    0.26    0.11
   0 -13   0    0.16    0.13
   0 -13   0    0.05    0.14
   0 -13   0    0.04    0.08
   0  13   0    0.00    0.26
   0  13   0   -0.04    0.10
   0  13   0   -0.05    0.13
   0  13   0    0.20    0.12
   0  13   0   -0.18    0.12
   0  13   0    0.04    0.15
  -1 -13   0   32.29    0.92
   1 -13   0   31.02    0.85
  -1 -13   0   31.60    0.81
   1  13   0   31.74    0.88
   1  13   0   31.46    0.79
  -1  13   0   31.05    1.22
  -1  13   0   31.88    0.91
   1  13   0   31.59    0.87
  -1  13   0   32.71    0.89
  -1  13   0   32.55    0.89
  -1  13   0   30.92    0.89
   1  13   0   31.33    0.89
   1  13   0   32.21    0.91
  -1  13   0   33.06    0.87
  -1  13   0   32.32    0.99
  -2 -13   0   76.32    1.89
  -2 -13   0   71.44    1.78
   2 -13   0   72.83    1.80
  -2 -13   0   74.78    1.91
  -2 -13   0   74.02    2.00
   2  13   0   74.44    1.87
   2  13   0   73.85    1.83
  -2  13   0   73.86    1.85
  -2  13   0   72.94    1.84
  -2  13   0   73.98    1.87
   2  13   0   72.60    1.78
  -2  13   0   74.05    1.81
   2  13   0   76.05    1.75
   2  13   0   75.32    1.82
  -2  13   0   74.82    1.82
  -2  13   0   73.98    1.86
  -3 -13   0   11.84    0.66
  -3 -13   0   10.95    0.73
   3 -13   0   11.77    0.53
  -3 -13   0   11.85    0.42
  -3 -13   0   12.81    0.63
  -3 -13   0   11.76    0.42
  -3 -13   0   11.72    0.41
  -3  13   0   12.18    0.45
   3  13   0   11.52    0.39
   3  13   0   12.21    0.49
  -3  13   0   12.49    0.48
   3  13   0   12.15    0.44
   3  13   0   12.13    0.45
  -3  13   0   11.40    0.47
  -3  13   0   11.81    0.51
  -3  13   0   12.11    0.50
  -3  13   0   11.81    0.46
  -4 -13   0    0.98    0.13
  -4 -13   0    1.15    0.16
  -4 -13   0    1.13    0.14
  -4 -13   0    0.84    0.57
  -4 -13   0    1.13    0.50
  -4 -13   0    1.12    0.16
  -4 -13   0    1.63    0.32
   4 -13   0    0.92    0.21
  -4  13   0    0.85    0.15
  -4  13   0    0.81    0.17
   4  13   0    0.89    0.26
   4  13   0    1.05    0.16
   4  13   0    0.87    0.12
  -4  13   0    0.81    0.18
  -4  13   0    1.31    0.19
  -4  13   0    0.84    0.17
   5 -13   0    2.34    0.23
  -5 -13   0    2.49    0.17
  -5 -13   0    2.08    0.17
  -5 -13   0    2.16    0.18
   5  13   0    2.05    0.16
  -5  13   0    2.44    0.30
  -5  13   0    2.00    0.23
   5  13   0    2.26    0.22
  -5  13   0    2.18    0.19
  -5  13   0    2.18    0.20
  -5  13   0    1.98    0.23
  -6 -13   0    2.33    0.15
  -6 -13   0    2.29    0.15
  -6  13   0    2.32    0.18
  -6  13   0    2.33    0.18
  -6  13   0    2.47    0.15
   6  13   0    2.45    0.19
   6  13   0    2.05    0.13
   0 -14   0    4.64    0.21
   0 -14   0    4.65    0.37
   0 -14   0    4.25    0.33
   0  14   0    4.13    0.31
   0  14   0    4.56    0.28
   0  14   0    4.46    0.31
   0  14   0    4.62    0.27
  -1 -14   0    0.64    0.25
  -1 -14   0    0.46    0.23
   1 -14   0    0.45    0.18
  -1 -14   0    0.52    0.10
   1 -14   0    0.53    0.20
  -1  14   0    0.15    0.16
   1  14   0    0.45    0.17
   1  14   0    0.21    0.15
  -1  14   0    0.40    0.16
  -1  14   0    0.51    0.14
   1  14   0    0.35    0.14
   1  14   0    0.75    0.17
   1  14   0    0.61    0.11
   1  14   0    0.27    0.12
  -1  14   0    0.58    0.18
  -1  14   0    0.41    0.13
  -2 -14   0    7.32    0.53
  -2 -14   0    7.80    0.54
  -2 -14   0    8.57    0.55
  -2 -14   0    7.87    0.31
   2  14   0    7.59    0.41
  -2  14   0    7.94    0.41
   2  14   0    7.70    0.34
   2  14   0    8.34    0.39
   2  14   0    8.51    0.36
  -2  14   0    7.07    0.50
  -2  14   0    8.82    0.40
  -2  14   0    8.70    0.36
  -2  14   0    8.40    0.39
   2  14   0    8.54    0.29
  -3 -14   0   18.79    0.58
  -3 -14   0   18.38    0.93
  -3 -14   0   18.86    0.87
  -3 -14   0   18.61    0.56
  -3 -14   0   18.57    0.55
  -3  14   0   18.44    0.58
   3  14   0   17.97    0.62
  -3  14   0   18.57    0.59
  -3  14   0   19.91    0.63
   3  14   0   18.29    0.53
   3  14   0   18.83    0.58
  -3  14   0   18.83    0.65
   3  14   0   18.59    0.59
   3  14   0   18.07    0.66
  -3  14   0   18.75    0.65
  -4 -14   0   10.13    0.36
  -4 -14   0   11.01    0.42
  -4 -14   0    9.83    0.35
  -4 -14   0   10.27    0.38
  -4 -14   0    9.87    0.66
  -4  14   0    9.91    0.43
  -4  14   0   10.70    0.39
   4  14   0   10.90    0.40
   4  14   0   10.79    0.56
  -4  14   0   10.65    0.46
   4  14   0   10.45    0.35
  -4  14   0   10.67    0.44
  -5 -14   0    3.07    0.18
  -5 -14   0    3.42    0.18
  -5 -14   0    3.00    0.19
  -5  14   0    3.30    0.20
  -5  14   0    3.28    0.24
   5  14   0    3.55    0.29
   5  14   0    3.12    0.17
   5  14   0    3.17    0.21
  -5  14   0    3.30    0.24
  -6 -14   0    1.24    0.13
  -6 -14   0    1.13    0.14
  -6  14   0    1.21    0.13
  -6  14   0    1.12    0.13
   6  14   0    1.13    0.10
  -6  14   0    1.24    0.15
   6  14   0    1.47    0.20
   0 -15   0    0.21    0.11
   0  15   0    0.09    0.11
   0  15   0    0.01    0.16
   0  15   0    0.11    0.12
   0  15   0   -0.17    0.14
   0  15   0    0.22    0.21
  -1 -15   0    0.14    0.10
  -1  15   0    0.19    0.16
   1  15   0    0.21    0.12
  -1  15   0    0.17    0.12
  -1  15   0    0.38    0.17
   1  15   0    0.32    0.15
   1  15   0    0.11    0.11
  -1  15   0    0.11    0.12
  -1  15   0    0.22    0.15
   1  15   0    0.19    0.14
   1  15   0    0.21    0.14
  -2 -15   0    4.93    0.55
  -2 -15   0    4.34    0.24
  -2 -15   0    4.46    0.28
  -2 -15   0    4.34    0.31
  -2  15   0    4.44    0.34
   2  15   0    4.28    0.26
   2  15   0    4.28    0.28
   2  15   0    4.62    0.31
   2  15   0    4.20    0.33
  -2  15   0    5.25    0.31
  -2  15   0    5.09    0.40
   2  15   0    4.42    0.21
  -2  15   0    4.75    0.36
  -2  15   0    4.50    0.28
  -3 -15   0   14.31    0.49
  -3 -15   0   16.49    1.11
  -3 -15   0   14.37    0.45
  -3 -15   0   14.93    0.47
  -3  15   0   15.30    0.51
  -3  15   0   14.73    0.53
   3  15   0   14.17    0.57
  -3  15   0   14.68    0.49
  -3  15   0   14.58    0.55
   3  15   0   14.00    0.49
   3  15   0   14.45    0.53
  -3  15   0   14.98    0.57
   3  15   0   14.48    0.50
   3  15   0   14.13    0.42
  -4 -15   0    5.03    0.83
  -4 -15   0    5.14    0.33
  -4 -15   0    4.53    0.25
  -4 -15   0    4.81    0.22
  -4 -15   0    4.79    0.24
  -4  15   0    4.70    0.31
  -4  15   0    4.21    0.30
   4  15   0    4.88    0.44
   4  15   0    4.59    0.21
  -4  15   0    5.00    0.32
  -4  15   0    4.60    0.25
   4  15   0    4.38    0.26
  -5 -15   0    0.21    0.08
  -5 -15   0    0.17    0.08
  -5 -15   0    0.41    0.09
   5  15   0    0.19    0.07
  -5  15   0    0.30    0.09
  -5  15   0    0.32    0.11
   5  15   0    0.29    0.10
  -5  15   0    0.42    0.12
   0 -16   0    9.48    0.34
   0  16   0    9.71    0.42
   0  16   0   10.25    0.44
   0  16   0    9.12    0.39
   0  16   0   10.09    0.39
   0  16   0   10.03    0.43
  -1 -16   0   12.93    0.43
   1 -16   0   11.78    0.85
  -1 -16   0   13.48    0.75
  -1  16   0   13.52    0.50
  -1  16   0   12.93    0.46
   1  16   0   13.08    0.50
  -1  16   0   13.22    0.52
   1  16   0   13.18    0.52
   1  16   0   13.56    0.47
  -1  16   0   13.44    0.49
   1  16   0   13.11    0.47
  -1  16   0   13.98    0.52
   1  16   0   13.46    0.50
  -2 -16   0   37.42    1.00
  -2 -16   0   37.39    1.32
  -2 -16   0   38.18    1.00
  -2 -16   0   38.92    1.00
  -2  16   0   39.31    1.07
  -2  16   0   38.57    1.05
   2  16   0   39.39    1.06
  -2  16   0   38.91    1.08
   2  16   0   38.80    1.03
   2  16   0   37.83    1.04
   2  16   0   39.07    0.93
  -2  16   0   38.24    1.02
   2  16   0   37.73    1.08
   2  16   0   39.59    1.04
  -2  16   0   39.83    1.09
  -3 -16   0    7.34    0.30
  -3 -16   0    7.76    0.33
  -3 -16   0    6.50    0.55
  -3  16   0    7.97    0.40
   3  16   0    7.46    0.38
   3  16   0    7.22    0.26
  -3  16   0    7.66    0.36
  -3  16   0    7.01    0.41
  -3  16   0    7.76    0.34
   3  16   0    7.13    0.40
   3  16   0    7.61    0.39
  -4 -16   0    0.25    0.09
  -4 -16   0    0.50    0.11
  -4 -16   0    0.41    0.17
  -4 -16   0    0.41    0.10
  -4  16   0    0.20    0.13
   4  16   0    0.09    0.20
   4  16   0    0.32    0.24
  -4  16   0    0.42    0.16
   4  16   0    0.46    0.11
   4  16   0    0.44    0.08
  -4  16   0    0.56    0.14
  -4  16   0    0.45    0.12
  -5 -16   0    1.16    0.13
  -5 -16   0    1.05    0.10
  -5  16   0    0.90    0.12
  -5  16   0    1.11    0.11
   5  16   0    1.06    0.12
  -5  16   0    0.97    0.16
   5  16   0    0.94    0.10
   0 -17   0   -0.64    0.37
   0 -17   0    0.01    0.12
   0  17   0   -0.06    0.17
   0  17   0    0.01    0.13
   0  17   0   -0.09    0.10
   0  17   0   -0.20    0.16
   0  17   0   -0.05    0.11
  -1 -17   0    7.62    1.02
  -1 -17   0    6.33    0.29
  -1  17   0    6.31    0.33
   1  17   0    6.49    0.37
   1  17   0    6.35    0.37
   1  17   0    6.01    0.31
  -1  17   0    6.64    0.31
  -1  17   0    5.55    0.40
  -1  17   0    5.92    0.37
   1  17   0    5.48    0.33
   1  17   0    5.98    0.30
  -1  17   0    5.93    0.35
  -2 -17   0    9.10    0.35
  -2 -17   0    8.77    0.62
  -2 -17   0    9.01    0.36
  -2  17   0    8.72    0.39
  -2  17   0    8.65    0.43
  -2  17   0    9.65    0.43
   2  17   0    8.61    0.40
  -2  17   0    8.54    0.49
  -2  17   0    9.07    0.36
   2  17   0    8.82    0.36
   2  17   0    9.43    0.43
   2  17   0    9.13    0.36
  -3 -17   0    0.75    0.13
  -3 -17   0    0.82    0.11
  -3 -17   0    0.75    0.13
  -3 -17   0    0.56    0.35
  -3 -17   0    0.77    0.15
   3  17   0    0.69    0.13
  -3  17   0    0.60    0.17
   3  17   0    0.90    0.09
   3  17   0    1.15    0.20
   3  17   0    0.82    0.17
  -3  17   0    0.82    0.18
   3  17   0    0.85    0.14
  -3  17   0    0.51    0.17
  -3  17   0    0.89    0.16
  -4 -17   0    0.44    0.09
  -4 -17   0    0.46    0.09
  -4 -17   0    0.48    0.10
  -4 -17   0    0.70    0.21
   4  17   0    0.47    0.07
   4  17   0    0.40    0.10
  -4  17   0    0.41    0.13
  -4  17   0    0.49    0.15
  -4  17   0    0.39    0.21
  -4  17   0    0.60    0.14
   0 -18   0    2.98    0.25
   0  18   0    3.08    0.32
   0  18   0    2.85    0.22
   0  18   0    2.84    0.26
   0  18   0    2.45    0.22
  -1 -18   0   11.66    0.41
  -1 -18   0   12.17    0.49
  -1  18   0   12.15    0.52
  -1  18   0   11.68    0.44
   1  18   0   12.03    0.42
  -1  18   0   12.57    0.46
   1  18   0   12.18    0.50
   1  18   0   12.71    0.50
   1  18   0   12.32    0.46
  -1  18   0   12.31    0.50
   1  18   0   11.50    0.43
  -1  18   0   11.70    0.42
  -2 -18   0    1.49    0.21
  -2 -18   0    1.21    0.20
  -2 -18   0    1.43    0.16
  -2 -18   0    1.43    0.17
   2  18   0    1.04    0.15
   2  18   0    0.87    0.14
   2  18   0    1.24    0.22
  -2  18   0    1.73    0.20
  -2  18   0    1.29    0.16
   2  18   0    0.90    0.16
  -2  18   0    1.07    0.16
   2  18   0    1.40    0.21
  -2  18   0    1.05    0.19
  -3 -18   0    1.00    0.13
  -3 -18   0    0.96    0.13
  -3 -18   0    1.11    0.17
  -3 -18   0    0.85    0.11
  -3  18   0    1.24    0.19
   3  18   0    0.93    0.12
   3  18   0    0.96    0.14
  -3  18   0    1.34    0.19
  -3  18   0    0.71    0.16
  -3  18   0    1.18    0.16
   3  18   0    1.09    0.16
  -4 -18   0    1.66    0.15
  -4 -18   0    1.75    0.17
  -4 -18   0    1.65    0.14
   4  18   0    1.55    0.15
  -4  18   0    1.52    0.16
  -4  18   0    1.60    0.17
   0 -19   0   -0.13    0.16
   0  19   0    0.03    0.20
   0  19   0   -0.06    0.18
   0  19   0    0.22    0.11
   0  19   0    0.06    0.10
   0  19   0   -0.13    0.12
  -1 -19   0    2.08    0.22
  -1 -19   0    1.71    0.18
  -1  19   0    1.58    0.17
   1  19   0    1.39    0.20
   1  19   0    1.95    0.23
   1  19   0    1.69    0.18
  -1  19   0    1.65    0.20
  -1  19   0    2.13    0.22
  -1  19   0    1.59    0.18
   1  19   0    1.65    0.24
   1  19   0    1.65    0.18
  -2 -19   0    0.42    0.11
  -2 -19   0    0.45    0.14
  -2 -19   0    0.11    0.15
   2  19   0    0.09    0.12
   2  19   0    0.23    0.10
  -2  19   0    0.46    0.18
   2  19   0    0.29    0.11
  -2  19   0    0.55    0.17
  -2  19   0    0.38    0.11
  -2  19   0    0.54    0.13
   2  19   0    0.30    0.16
  -3 -19   0    1.84    0.18
  -3 -19   0    1.66    0.15
  -3 -19   0    1.66    0.28
  -3 -19   0    1.86    0.21
   3  19   0    1.78    0.20
   3  19   0    1.41    0.17
  -3  19   0    1.68    0.18
   3  19   0    1.34    0.15
  -4 -19   0    2.85    0.14
  -4 -19   0    2.64    0.21
  -4 -19   0    2.73    0.17
   4  19   0    2.70    0.16
   0 -20   0    6.19    0.42
   0  20   0    5.69    0.28
   0  20   0    5.45    0.25
   0  20   0    5.09    0.26
   0  20   0    6.32    0.39
  -1 -20   0    4.08    0.29
  -1 -20   0    3.99    0.31
  -1  20   0    4.34    0.44
  -1  20   0    4.13    0.27
   1  20   0    4.47    0.31
  -1  20   0    4.03    0.24
   1  20   0    4.13    0.23
   1  20   0    4.31    0.25
   1  20   0    4.49    0.22
  -1  20   0    4.04    0.21
  -2 -20   0    0.53    0.11
  -2 -20   0    0.98    0.18
   2  20   0    0.45    0.10
  -2  20   0    0.34    0.12
  -2  20   0    0.69    0.30
   2  20   0    0.48    0.12
  -2  20   0    0.49    0.11
   2  20   0    0.44    0.10
  -3 -20   0    3.14    0.23
   3  20   0    2.89    0.25
   3  20   0    3.65    0.28
   3  20   0    2.89    0.17
   0  21   0    0.08    0.08
   0  21   0    0.02    0.09
   0  21   0   -0.02    0.10
  -1 -21   0    3.56    0.36
  -1  21   0    3.86    0.19
   1  21   0    4.18    0.24
  -1  21   0    4.06    0.26
   1  21   0    3.93    0.19
  -1  21   0    4.19    0.23
   1  21   0    4.14    0.21
  -2 -21   0    8.90    0.30
   2  21   0    8.79    0.30
   2  21   0    8.80    0.28
  -2  21   0    8.65    0.31
  -2  21   0    8.98    0.32
   2  21   0    8.78    0.34
   0  22   0    2.28    0.21
   0  22   0    2.26    0.17
  -1  22   0    0.78    0.10
   1  22   0    0.61    0.09
  -1  22   0    0.77    0.13
   1  22   0    0.72    0.13
   1  22   0    0.67    0.10
   7   0  -1    3.26    0.16
   7   0  -1    2.58    0.29
   7   0  -1    2.97    0.18
  -7   0   1    3.05    0.16
  -6   0   1   12.38    0.47
   6   0  -1   12.64    0.42
   6   0  -1   12.54    0.45
   6   0  -1   12.87    0.86
  -6   0   1   11.78    0.46
   6   0  -1   11.69    0.72
   6   0  -1   12.86    0.45
  -6   0   1   13.22    0.50
  -5   0   1    6.22    0.35
   5   0  -1    6.21    0.30
  -5   0   1    5.96    0.30
  -5   0   1    6.21    0.40
  -5   0   1    6.12    0.34
   5   0  -1    6.07    0.37
  -5   0   1    5.45    0.34
   5   0  -1    6.38    0.42
   5   0  -1    6.31    0.33
   4   0  -1    3.85    0.20
  -4   0   1    4.00    0.37
  -4   0   1    4.13    0.33
  -4   0   1    3.61    0.37
   4   0  -1    4.19    0.30
  -4   0   1    3.95    0.31
   4   0  -1    3.70    0.25
  -4   0   1    4.01    0.29
   4   0  -1    4.29    0.31
   4   0  -1    3.76    0.28
  -4   0   1    4.27    0.28
  -4   0   1    4.36    0.28
   4   0  -1    3.91    0.27
  -4   0   1    3.50    0.26
  -3   0   1    6.83    0.27
  -3   0   1    6.93    0.41
  -3   0   1    6.65    0.31
  -3   0   1    6.69    0.28
   3   0  -1    6.94    0.38
   3   0  -1    6.55    0.28
   3   0  -1    7.38    0.41
   3   0  -1    6.37    0.27
   3   0  -1    6.95    0.25
  -3   0   1    6.50    0.28
   3   0  -1    6.84    0.28
   2   0  -1   72.34    1.69
   2   0  -1   73.21    1.76
  -2   0   1   69.83    1.69
   2   0  -1   71.06    1.70
   2   0  -1   68.29    1.78
  -2   0   1   72.97    1.70
  -2   0   1   74.56    1.69
   2   0  -1   73.60    1.66
   2   0  -1   72.86    1.68
  -2   0   1   69.40    1.80
  -2   0   1   70.61    1.77
   2   0  -1   73.21    1.67
  -1   0   1  730.64   17.55
   1   0  -1  721.30   17.37
   0   0  -1    1.83    0.06
   0   0   1    1.84    0.09
   0   0  -1    1.72    0.10
   0   0   1    1.79    0.08
   0   0  -1    1.97    0.10
   1   0   1   79.50    1.82
  -1   0  -1   78.18    1.81
   1   0   1   77.89    1.80
  -1   0  -1   82.54    1.83
  -1   0  -1   78.78    1.81
  -1   0  -1   78.14    1.82
  -2   0  -1    1.27    0.10
  -2   0  -1    1.25    0.12
   2   0   1    1.25    0.09
   2   0   1    1.10    0.08
   2   0   1    1.27    0.16
  -2   0  -1    1.30    0.11
   2   0   1    1.29    0.11
   3   0   1   52.17    1.29
  -3   0  -1   50.12    1.31
  -3   0  -1   49.94    1.30
   3   0   1   53.15    1.47
   3   0   1   52.40    1.23
   3   0   1   52.57    1.26
  -3   0  -1   52.35    1.31
   4   0   1    3.85    0.24
  -4   0  -1    3.38    0.35
  -4   0  -1    3.58    0.27
  -4   0  -1    3.43    0.26
  -4   0  -1    3.82    0.26
   4   0   1    3.89    0.27
   4   0   1    3.83    0.26
   4   0   1    3.90    0.19
   4   0   1    3.81    0.27
  -4   0  -1    3.74    0.33
  -4   0  -1    3.23    0.27
  -4   0  -1    3.95    0.22
   5   0   1   56.12    1.40
  -5   0  -1   56.04    1.47
  -5   0  -1   56.72    1.44
   5   0   1   57.99    1.56
  -5   0  -1   57.84    1.44
  -5   0  -1   54.53    1.39
   5   0   1   58.68    1.61
  -5   0  -1   57.61    1.41
   5   0   1   57.17    1.53
   6   0   1    0.93    0.11
  -6   0  -1    0.98    0.19
  -6   0  -1    0.75    0.10
   6   0   1    1.12    0.29
   6   0   1    0.76    0.14
  -6   0  -1    0.63    0.18
   6   0   1    0.89    0.13
   7   0   1    5.31    0.22
  -7   0  -1    5.42    0.19
   7   0   1    5.27    0.19
   7   0   1    6.00    0.23
  -7   0  -1    5.92    0.26
   7  -1  -1   -0.17    0.19
   7  -1  -1    0.17    0.08
   7  -1  -1    0.18    0.09
  -7  -1   1    0.25    0.08
  -7   1   1    0.11    0.07
  -7   1   1    0.32    0.19
   7   1  -1    0.24    0.07
   7   1  -1    0.41    0.10
   7   1  -1    0.18    0.10
   6  -1  -1   18.71    0.58
   6  -1  -1   17.37    0.92
   6  -1  -1   19.02    0.55
  -6  -1   1   18.60    0.61
   6  -1  -1   20.25    0.97
   6  -1  -1   19.24    0.58
  -6  -1   1   18.42    0.61
  -6  -1   1   19.12    0.64
  -6   1   1   18.97    0.55
   6   1  -1   19.34    0.54
   6   1  -1   18.60    0.75
  -6   1   1   18.97    0.62
   6   1  -1   19.27    0.59
   6   1  -1   18.23    0.57
   6   1  -1   15.42    1.39
  -6   1   1   18.58    0.62
  -6   1   1   17.90    0.60
   5  -1  -1   12.20    0.52
  -5  -1   1   12.79    0.48
  -5  -1   1   13.87    0.55
  -5  -1   1   12.82    0.44
  -5  -1   1   11.80    0.48
   5  -1  -1   11.98    0.46
   5  -1  -1   12.44    0.44
   5  -1  -1   12.98    0.57
  -5  -1   1   12.25    0.45
  -5  -1   1   12.58    0.49
   5   1  -1   12.35    0.45
  -5   1   1   12.74    0.51
  -5   1   1   12.44    0.49
   5   1  -1   12.57    0.42
   5   1  -1   12.84    0.52
   5   1  -1   11.74    0.45
   5   1  -1   14.11    0.68
   5   1  -1   12.14    0.56
  -5   1   1   12.58    0.43
  -5   1   1   12.53    0.49
  -5   1   1   12.88    0.49
   4  -1  -1   18.88    0.61
   4  -1  -1   17.80    0.60
  -4  -1   1   17.13    0.62
   4  -1  -1   17.41    0.57
  -4  -1   1   17.16    0.55
   4  -1  -1   17.69    0.51
   4  -1  -1   15.73    0.65
  -4  -1   1   16.91    0.52
  -4  -1   1   18.30    0.60
  -4  -1   1   17.70    0.60
   4  -1  -1   16.82    0.56
  -4  -1   1   16.87    0.58
  -4  -1   1   16.91    0.57
  -4   1   1   18.23    0.58
  -4   1   1   17.37    0.59
  -4   1   1   17.27    0.63
   4   1  -1   17.40    0.50
  -4   1   1   17.59    0.54
   4   1  -1   17.19    0.58
  -4   1   1   16.34    0.66
   4   1  -1   16.95    0.52
  -4   1   1   17.49    0.57
   4   1  -1   17.41    0.59
   4   1  -1   17.31    0.55
  -4   1   1   17.23    0.59
   4   1  -1   16.72    0.56
   3  -1  -1   70.51    1.61
  -3  -1   1   70.74    1.86
  -3  -1   1   66.97    1.67
   3  -1  -1   71.87    1.79
  -3  -1   1   69.26    1.60
  -3  -1   1   68.56    1.82
   3  -1  -1   65.26    1.75
  -3  -1   1   67.59    1.66
  -3  -1   1   67.20    1.67
   3  -1  -1   69.07    1.64
  -3  -1   1   69.37    1.65
   3  -1  -1   72.20    1.82
   3   1  -1   66.54    1.61
  -3   1   1   65.69    1.83
  -3   1   1   68.00    1.67
  -3   1   1   70.08    1.63
   3   1  -1   68.70    1.66
   3   1  -1   66.37    1.66
  -3   1   1   68.74    1.65
   3   1  -1   65.04    1.67
   3   1  -1   69.86    1.81
   3   1  -1   67.48    1.63
   3   1  -1   69.91    1.80
  -3   1   1   67.86    1.67
   2  -1  -1    0.53    0.11
  -2  -1   1    0.35    0.10
  -2  -1   1    0.49    0.07
  -2  -1   1    0.49    0.06
  -2  -1   1    0.37    0.10
  -2  -1   1    0.45    0.08
  -2  -1   1    0.36    0.07
   2  -1  -1    0.52    0.07
   2  -1  -1    0.37    0.06
   2  -1  -1    0.43    0.07
   2  -1  -1    0.52    0.11
   2  -1  -1    0.39    0.07
   2   1  -1    0.48    0.08
   2   1  -1    0.27    0.09
  -2   1   1    0.38    0.07
  -2   1   1    0.35    0.08
   2   1  -1    0.37    0.06
   2   1  -1    0.32    0.06
   2   1  -1    0.31    0.06
  -2   1   1    0.25    0.08
   2   1  -1    0.43    0.07
   2   1  -1    0.30    0.08
  -1  -1   1  334.56    7.48
   1  -1  -1  325.37    7.47
  -1  -1   1  350.33    7.47
  -1   1   1  320.76    7.49
   0  -1   1  311.96    6.83
   0  -1  -1  309.52    6.85
   0   1  -1  280.78    6.85
   0   1   1  316.90    6.86
   1  -1   1  646.84   15.48
  -1  -1  -1  672.39   15.97
   1   1   1  654.33   15.80
  -1   1  -1  651.49   15.64
  -2  -1  -1   72.91    1.76
   2  -1   1   76.29    1.85
  -2  -1  -1   73.56    1.75
   2  -1   1   71.57    1.71
   2  -1   1   74.78    1.73
  -2  -1  -1   76.88    1.75
  -2  -1  -1   71.43    1.75
   2  -1   1   73.38    1.70
  -2   1  -1   75.27    1.74
   2   1   1   73.26    1.82
   2   1   1   73.69    1.72
   2   1   1   74.49    1.70
  -2   1  -1   76.38    1.75
  -2   1  -1   72.34    1.76
   2   1   1   75.48    1.75
  -3  -1  -1   10.93    0.38
   3  -1   1   10.93    0.55
   3  -1   1   10.59    0.34
  -3  -1  -1   11.20    0.39
   3  -1   1   11.04    0.32
   3  -1   1   10.52    0.36
   3   1   1   11.10    0.32
   3   1   1   11.34    0.53
  -3   1  -1   10.53    0.40
  -3   1  -1   10.30    0.37
   3   1   1   11.16    0.38
  -4  -1  -1   41.85    1.05
   4  -1   1   41.11    1.08
  -4  -1  -1   42.28    1.16
   4  -1   1   44.75    1.10
   4  -1   1   42.53    1.08
  -4  -1  -1   42.36    1.06
  -4  -1  -1   42.38    1.10
  -4  -1  -1   42.99    1.06
   4  -1   1   41.88    1.13
  -4  -1  -1   41.20    1.10
   4  -1   1   42.54    1.05
  -4  -1  -1   41.54    1.14
  -4  -1  -1   42.20    1.11
  -4   1  -1   40.34    1.15
  -4   1  -1   40.26    1.11
  -4   1  -1   42.65    1.05
  -4   1  -1   42.07    1.11
   4   1   1   42.02    1.07
   4   1   1   41.93    1.05
  -4   1  -1   44.11    1.10
  -4   1  -1   42.45    1.12
  -4   1  -1   41.11    1.07
   4   1   1   42.24    1.11
   4   1   1   42.58    1.05
   4   1   1   41.04    1.15
  -5  -1  -1   25.85    0.75
   5  -1   1   26.82    0.91
   5  -1   1   25.37    0.71
  -5  -1  -1   24.27    0.85
   5  -1   1   25.48    0.86
   5  -1   1   25.45    0.77
  -5  -1  -1   25.80    0.71
  -5  -1  -1   25.10    0.76
   5  -1   1   26.23    0.85
  -5  -1  -1   25.85    0.70
   5   1   1   27.59    0.89
   5   1   1   25.71    0.71
  -5   1  -1   25.34    0.69
   5   1   1   26.71    0.90
   5   1   1   24.97    0.71
   5   1   1   23.31    0.74
  -5   1  -1   25.40    0.77
  -5   1  -1   24.50    0.72
   5   1   1   25.96    0.85
  -5   1  -1   25.65    0.75
  -5   1  -1   25.28    0.75
  -6  -1  -1    3.45    0.37
  -6  -1  -1    3.78    0.20
   6  -1   1    3.66    0.22
   6  -1   1    4.09    0.25
  -6  -1  -1    4.18    0.29
   6  -1   1    3.92    0.24
   6  -1   1    4.59    0.45
  -6   1  -1    4.02    0.29
  -6   1  -1    3.90    0.30
   6   1   1    5.16    0.64
  -6   1  -1    4.18    0.36
   6   1   1    3.82    0.20
   6   1   1    4.05    0.24
  -6   1  -1    3.81    0.19
   6   1   1    3.34    0.47
   6   1   1    3.66    0.25
   6   1   1    3.94    0.27
  -6   1  -1    3.43    0.26
  -7  -1  -1    0.26    0.07
  -7  -1  -1    0.25    0.11
   7  -1   1    0.19    0.08
   7  -1   1    0.13    0.09
   7  -1   1    0.11    0.07
   7  -1   1    0.08    0.19
  -7   1  -1    0.10    0.10
   7   1   1    0.26    0.07
   7   1   1    0.21    0.09
  -7   1  -1    0.23    0.06
   7   1   1    0.16    0.08
   7  -2  -1    1.00    0.12
   7  -2  -1    1.75    0.20
  -7  -2   1    1.28    0.13
   7  -2  -1    1.44    0.14
  -7   2   1    1.17    0.18
   7   2  -1    1.06    0.12
  -7   2   1    1.17    0.15
  -7   2   1    1.05    0.11
   7   2  -1    0.95    0.12
   7   2  -1    0.98    0.11
   6  -2  -1    0.43    0.44
   6  -2  -1    0.74    0.14
   6  -2  -1    0.64    0.23
  -6  -2   1    0.89    0.17
   6  -2  -1    0.89    0.14
   6  -2  -1    0.63    0.14
  -6  -2   1    0.44    0.12
   6   2  -1    0.88    0.12
  -6   2   1    0.66    0.16
  -6   2   1    0.65    0.16
   6   2  -1    0.73    0.44
   6   2  -1    0.79    0.33
  -6   2   1    0.76    0.21
   6   2  -1    0.84    0.17
   6   2  -1    0.56    0.13
  -6   2   1    0.65    0.17
  -6   2   1    0.67    0.12
   6   2  -1    0.64    0.27
   5  -2  -1    3.01    0.30
  -5  -2   1    2.72    0.27
   5  -2  -1    2.85    0.36
  -5  -2   1    3.43    0.24
   5  -2  -1    3.22    0.23
  -5  -2   1    3.20    0.30
  -5  -2   1    4.02    0.51
  -5  -2   1    3.16    0.25
  -5  -2   1    3.00    0.28
   5  -2  -1    2.83    0.29
   5  -2  -1    2.78    0.27
   5   2  -1    3.44    0.32
  -5   2   1    3.32    0.27
  -5   2   1    3.14    0.28
   5   2  -1    3.11    0.25
  -5   2   1    2.86    0.22
   5   2  -1    3.37    0.36
   5   2  -1    3.99    0.37
  -5   2   1    3.61    0.32
  -5   2   1    3.47    0.35
   5   2  -1    4.43    0.49
  -5   2   1    2.81    0.28
   5   2  -1    3.28    0.23
   5   2  -1    3.05    0.23
  -4  -2   1   10.83    0.41
   4  -2  -1   10.90    0.48
  -4  -2   1   11.20    0.39
  -4  -2   1    8.57    0.50
  -4  -2   1   11.24    0.44
   4  -2  -1   11.22    0.45
  -4  -2   1   11.63    0.45
  -4  -2   1   11.05    0.43
  -4  -2   1   10.73    0.46
   4  -2  -1   11.78    0.52
  -4  -2   1   10.03    0.54
   4  -2  -1   11.29    0.58
  -4  -2   1   10.47    0.47
   4  -2  -1   10.73    0.46
   4  -2  -1   11.15    0.37
   4   2  -1   11.81    0.45
   4   2  -1   10.41    0.41
  -4   2   1   11.26    0.44
   4   2  -1   11.29    0.46
   4   2  -1   10.55    0.38
   4   2  -1   10.73    0.42
  -4   2   1   10.50    0.39
  -4   2   1   11.29    0.46
  -4   2   1   11.35    0.44
  -4   2   1   10.90    0.46
  -4   2   1   10.45    0.51
   4   2  -1   10.15    0.57
   4   2  -1   10.56    0.35
  -3  -2   1   42.76    1.09
  -3  -2   1   42.93    1.23
   3  -2  -1   43.44    1.25
   3  -2  -1   43.39    1.20
   3  -2  -1   41.37    1.03
   3  -2  -1   42.49    1.02
   3  -2  -1   40.57    1.14
  -3  -2   1   44.07    1.30
  -3  -2   1   43.36    1.03
  -3  -2   1   41.06    1.09
  -3  -2   1   42.21    1.07
  -3  -2   1   41.64    1.10
   3  -2  -1   43.96    1.06
   3   2  -1   40.77    1.06
   3   2  -1   42.26    1.09
  -3   2   1   41.01    1.08
   3   2  -1   42.55    1.03
  -3   2   1   42.07    1.10
  -3   2   1   43.98    1.09
   3   2  -1   41.79    1.08
   3   2  -1   43.13    1.28
   3   2  -1   43.74    1.21
   3   2  -1   43.49    1.10
   2  -2  -1  230.84    5.29
  -2  -2   1  224.05    5.35
  -2  -2   1  228.69    5.54
  -2  -2   1  227.74    5.27
   2  -2  -1  240.10    5.24
  -2  -2   1  233.37    5.27
  -2  -2   1  223.94    5.24
   2  -2  -1  231.31    5.37
   2  -2  -1  221.76    5.38
  -2  -2   1  229.40    5.29
   2  -2  -1  245.07    5.22
   2  -2  -1  244.95    5.24
   2   2  -1  226.64    5.24
   2   2  -1  224.04    5.41
   2   2  -1  246.98    5.30
  -2   2   1  235.69    5.29
   2   2  -1  227.86    5.27
  -2   2   1  241.40    5.31
   2   2  -1  233.52    5.26
   2   2  -1  236.88    5.27
  -2   2   1  237.03    5.39
   2   2  -1  230.20    5.34
  -2   2   1  228.62    5.30
  -1  -2   1  764.62   18.84
   1  -2  -1  762.05   18.18
  -1   2   1  774.54   18.41
   1   2  -1  787.58   18.72
   0  -2   1  662.00   15.98
   0  -2  -1  740.78   16.14
   0   2  -1  642.29   15.86
   0   2   1  695.14   16.06
   1  -2   1  166.13    3.98
  -1  -2  -1  170.44    3.99
  -1  -2  -1  175.52    3.99
   1   2   1  179.88    4.00
  -1   2  -1  180.93    3.99
  -1   2  -1  179.38    4.03
   1   2   1  172.27    3.98
  -1   2  -1  188.55    4.00
  -2  -2  -1  128.99    2.89
   2  -2   1  128.08    2.89
  -2  -2  -1  124.89    2.87
   2  -2   1  126.98    3.02
   2  -2   1  123.48    2.85
   2  -2   1  123.18    2.87
  -2  -2  -1  122.92    2.91
  -2  -2  -1  130.13    2.97
  -2  -2  -1  126.20    2.91
   2   2   1  127.77    2.99
   2   2   1  124.45    2.88
  -2   2  -1  123.70    2.93
  -2   2  -1  128.44    2.91
   2   2   1  122.09    2.90
   2   2   1  128.22    2.86
  -3  -2  -1   15.78    0.45
  -3  -2  -1   15.77    0.53
   3  -2   1   15.49    0.67
   3  -2   1   15.41    0.47
  -3  -2  -1   15.15    0.49
   3  -2   1   15.54    0.42
   3  -2   1   15.37    0.44
  -3  -2  -1   15.56    0.47
  -3  -2  -1   16.40    0.45
  -3  -2  -1   15.84    0.46
  -3  -2  -1   14.33    0.49
  -3   2  -1   14.05    0.48
  -3   2  -1   15.87    0.52
   3   2   1   16.50    0.46
   3   2   1   15.66    0.63
   3   2   1   15.90    0.43
   3   2   1   16.30    0.49
  -4  -2  -1    2.09    0.21
  -4  -2  -1    1.67    0.20
  -4  -2  -1    2.33    0.25
   4  -2   1    1.95    0.22
  -4  -2  -1    2.01    0.23
  -4  -2  -1    1.78    0.23
   4  -2   1    2.02    0.23
  -4  -2  -1    1.96    0.23
   4  -2   1    2.27    0.25
   4  -2   1    1.69    0.20
  -4  -2  -1    2.25    0.28
  -4  -2  -1    2.66    0.22
   4  -2   1    1.93    0.15
   4   2   1    2.20    0.25
  -4   2  -1    2.00    0.25
  -4   2  -1    2.38    0.27
  -4   2  -1    2.37    0.23
  -4   2  -1    2.07    0.26
  -4   2  -1    2.49    0.22
  -4   2  -1    2.28    0.23
   4   2   1    2.05    0.25
   4   2   1    1.91    0.21
  -4   2  -1    1.89    0.18
   4   2   1    1.80    0.21
   4   2   1    2.08    0.19
   4   2   1    2.02    0.30
   4   2   1    2.23    0.16
   5  -2   1    3.25    0.43
  -5  -2  -1    3.33    0.34
  -5  -2  -1    3.37    0.22
   5  -2   1    3.61    0.45
   5  -2   1    3.35    0.33
   5  -2   1    3.39    0.21
  -5  -2  -1    3.32    0.25
   5  -2   1    2.91    0.40
  -5  -2  -1    2.86    0.34
  -5   2  -1    2.92    0.31
   5   2   1    3.04    0.38
  -5   2  -1    3.28    0.19
   5   2   1    3.11    0.38
  -5   2  -1    3.27    0.26
   5   2   1    3.51    0.23
  -5   2  -1    2.94    0.37
  -5   2  -1    3.78    0.30
   5   2   1    3.57    0.44
   5   2   1    3.27    0.22
   5   2   1    3.47    0.21
  -6  -2  -1    3.59    0.26
   6  -2   1    3.58    0.24
  -6  -2  -1    3.28    0.19
   6  -2   1    3.33    0.21
   6  -2   1    3.64    0.44
   6  -2   1    3.38    0.23
   6   2   1    3.41    0.41
   6   2   1    3.23    0.21
   6   2   1    3.44    0.55
   6   2   1    3.38    0.24
  -6   2  -1    3.48    0.18
  -6   2  -1    3.58    0.28
  -6   2  -1    3.62    0.26
   6   2   1    3.61    0.19
  -6   2  -1    3.30    0.27
   6   2   1    3.33    0.27
  -6   2  -1    3.80    0.28
  -7  -2  -1    1.93    0.19
   7  -2   1    1.74    0.16
   7  -2   1    1.84    0.16
   7  -2   1    1.71    0.13
  -7  -2  -1    1.79    0.12
   7  -2   1    1.77    0.21
  -7   2  -1    1.58    0.12
  -7   2  -1    2.00    0.19
   7   2   1    1.80    0.14
   7   2   1    1.86    0.15
   7   2   1    2.03    0.13
   7  -3  -1    0.95    0.17
   7  -3  -1    0.81    0.11
  -7  -3   1    0.57    0.09
   7  -3  -1    0.62    0.11
  -7   3   1    0.42    0.07
   7   3  -1    0.41    0.10
   7   3  -1    0.54    0.08
   7   3  -1    0.32    0.09
  -7   3   1    0.53    0.14
  -7   3   1    0.60    0.13
   6  -3  -1    8.74    0.71
   6  -3  -1   10.75    0.39
   6  -3  -1   10.72    0.55
  -6  -3   1   11.24    0.38
   6  -3  -1   11.29    0.41
   6  -3  -1   11.10    0.41
  -6  -3   1   10.19    0.39
  -6  -3   1   10.26    0.42
  -6   3   1   10.45    0.35
  -6   3   1   10.56    0.44
   6   3  -1   10.15    0.67
  -6   3   1   10.39    0.43
  -6   3   1   10.34    0.43
  -6   3   1   10.77    0.46
   6   3  -1   13.25    1.22
   6   3  -1   11.22    0.52
   6   3  -1   10.66    0.46
   6   3  -1   10.60    0.39
   6   3  -1   10.70    0.34
  -5  -3   1    4.61    0.31
   5  -3  -1    4.06    0.32
   5  -3  -1    4.31    0.31
   5  -3  -1    4.51    0.40
   5  -3  -1    4.19    0.33
  -5  -3   1    4.51    0.31
  -5  -3   1    4.30    0.29
   5  -3  -1    4.19    0.25
  -5  -3   1    4.36    0.33
  -5  -3   1    4.67    0.31
  -5  -3   1    4.28    0.25
  -5   3   1    4.24    0.31
  -5   3   1    4.27    0.33
   5   3  -1    4.33    0.48
  -5   3   1    4.16    0.33
  -5   3   1    4.50    0.45
   5   3  -1    4.68    0.36
   5   3  -1    3.88    0.26
   5   3  -1    4.38    0.39
   5   3  -1    5.17    0.42
  -5   3   1    4.26    0.24
  -5   3   1    3.61    0.34
  -5   3   1    4.29    0.30
   5   3  -1    4.73    0.42
  -4  -3   1    4.66    0.24
  -4  -3   1    4.91    0.35
  -4  -3   1    4.94    0.31
  -4  -3   1    4.43    0.33
  -4  -3   1    5.08    0.31
   4  -3  -1    4.80    0.31
  -4  -3   1    4.55    0.39
   4  -3  -1    5.11    0.30
  -4  -3   1    4.93    0.32
   4  -3  -1    5.29    0.39
   4  -3  -1    4.67    0.23
  -4  -3   1    4.95    0.26
  -4   3   1    5.03    0.31
  -4   3   1    5.18    0.30
  -4   3   1    4.91    0.26
  -4   3   1    4.51    0.39
   4   3  -1    5.13    0.23
   4   3  -1    5.42    0.42
   4   3  -1    4.81    0.29
   4   3  -1    4.94    0.29
  -4   3   1    4.78    0.33
   4   3  -1    5.43    0.36
   4   3  -1    4.95    0.34
  -4   3   1    4.75    0.32
   4   3  -1    4.93    0.29
   4   3  -1    5.06    0.25
  -3  -3   1  169.44    3.86
   3  -3  -1  169.31    4.05
   3  -3  -1  173.50    3.81
   3  -3  -1  174.93    3.78
  -3  -3   1  167.17    3.88
  -3  -3   1  163.95    4.01
  -3  -3   1  172.92    4.13
   3  -3  -1  162.95    3.89
   3  -3  -1  163.32    3.80
  -3  -3   1  170.41    3.87
  -3  -3   1  167.78    3.87
   3  -3  -1  167.76    3.98
  -3   3   1  162.91    3.87
   3   3  -1  168.19    4.08
  -3   3   1  159.30    4.06
   3   3  -1  165.81    3.85
   3   3  -1  160.87    3.97
   3   3  -1  161.32    3.88
   3   3  -1  164.65    3.84
  -3   3   1  171.88    3.86
   3   3  -1  163.52    3.80
   3   3  -1  161.49    3.86
  -3   3   1  169.77    3.88
  -3   3   1  174.55    3.90
   3   3  -1  164.18    3.85
  -2  -3   1   68.58    1.63
  -2  -3   1   66.32    1.65
   2  -3  -1   69.48    1.76
  -2  -3   1   66.64    1.79
   2  -3  -1   70.24    1.59
   2  -3  -1   68.80    1.65
  -2  -3   1   70.01    1.60
  -2  -3   1   69.88    1.63
  -2  -3   1   68.58    1.63
   2  -3  -1   70.75    1.73
  -2  -3   1   69.32    1.70
   2   3  -1   67.68    1.66
   2   3  -1   68.61    1.62
   2   3  -1   69.30    1.60
   2   3  -1   68.67    1.63
  -2   3   1   69.72    1.69
   2   3  -1   69.17    1.79
  -2   3   1   69.00    1.74
  -2   3   1   67.79    1.66
  -2   3   1   71.38    1.65
  -1  -3   1  259.99    5.41
   1  -3  -1  246.06    5.42
  -1  -3   1  225.94    5.40
  -1  -3   1  229.31    5.55
   1  -3  -1  250.71    5.42
  -1  -3   1  252.81    5.40
  -1  -3   1  236.11    5.44
   1   3  -1  229.20    5.42
   1   3  -1  233.74    5.55
  -1   3   1  239.64    5.47
  -1   3   1  239.26    5.48
   1   3  -1  249.02    5.46
   1   3  -1  228.99    5.42
  -1   3   1  247.22    5.46
   0  -3   1   55.46    1.46
   0  -3  -1   62.68    1.39
   0  -3  -1   62.75    1.39
   0  -3   1   59.77    1.40
   0  -3  -1   59.31    1.38
   0   3  -1   64.57    1.42
   0   3   1   58.42    1.39
   0   3   1   61.81    1.43
   0   3   1   59.23    1.38
   0   3   1   60.47    1.37
   0   3  -1   57.03    1.46
   0   3  -1   61.85    1.41
   1  -3   1  329.71    7.25
  -1  -3  -1  308.52    7.27
   1   3   1  319.32    7.27
   1   3   1  345.87    7.33
   1   3   1  322.65    7.29
  -1   3  -1  322.53    7.32
  -1   3  -1  318.32    7.27
  -2  -3  -1  151.48    3.48
  -2  -3  -1  153.00    3.44
   2  -3   1  144.56    3.42
   2  -3   1  150.63    3.45
  -2  -3  -1  153.18    3.43
   2  -3   1  149.92    3.43
   2  -3   1  151.65    3.62
  -2  -3  -1  152.43    3.48
  -2  -3  -1  154.24    3.58
   2   3   1  164.78    3.47
  -2   3  -1  150.10    3.47
   2   3   1  153.32    3.54
   2   3   1  147.11    3.46
   2   3   1  151.48    3.43
   2   3   1  145.17    3.48
  -2   3  -1  148.01    3.51
   3  -3   1   49.53    1.18
   3  -3   1   48.85    1.16
  -3  -3  -1   49.95    1.17
  -3  -3  -1   51.89    1.37
   3  -3   1   47.67    1.20
  -3  -3  -1   47.43    1.24
  -3  -3  -1   48.72    1.25
  -3  -3  -1   49.35    1.20
   3   3   1   49.98    1.16
  -3   3  -1   47.41    1.23
   3   3   1   48.95    1.25
  -3   3  -1   42.81    1.44
   3   3   1   46.24    1.21
   3   3   1   52.30    1.39
   4  -3   1    7.24    0.40
   4  -3   1    6.71    0.26
   4  -3   1    7.32    0.35
   4  -3   1    7.83    0.33
  -4  -3  -1    7.57    0.31
  -4  -3  -1    6.79    0.37
  -4  -3  -1    6.82    0.30
   4  -3   1    6.33    0.50
  -4  -3  -1    6.92    0.36
  -4  -3  -1    7.49    0.34
  -4  -3  -1    7.10    0.29
  -4   3  -1    6.92    0.35
  -4   3  -1    7.22    0.36
  -4   3  -1    7.07    0.27
   4   3   1    7.08    0.43
   4   3   1    7.12    0.30
   4   3   1    6.79    0.37
   4   3   1    6.75    0.33
   4   3   1    7.04    0.37
  -4   3  -1    6.84    0.34
  -4   3  -1    6.98    0.33
   4   3   1    7.29    0.27
  -4   3  -1    5.91    0.38
   4   3   1    7.25    0.28
   5  -3   1   12.73    0.65
   5  -3   1   12.62    0.63
   5  -3   1   12.83    0.43
   5  -3   1   13.13    0.65
   5  -3   1   12.38    0.49
  -5  -3  -1   12.50    0.58
  -5  -3  -1   13.59    0.45
  -5  -3  -1   12.96    0.43
   5   3   1   13.05    0.72
   5   3   1   13.14    0.40
   5   3   1   13.62    0.53
   5   3   1   13.19    0.61
  -5   3  -1   13.08    0.48
   5   3   1   12.59    0.43
   5   3   1   13.06    0.44
  -5   3  -1   13.32    0.40
  -5   3  -1   12.56    0.49
  -5   3  -1   12.77    0.49
   5   3   1   14.15    0.66
   6  -3   1    0.96    0.13
   6  -3   1    0.90    0.14
   6  -3   1    1.04    0.15
  -6  -3  -1    0.85    0.14
   6  -3   1    0.88    0.26
  -6  -3  -1    0.82    0.11
   6   3   1    0.98    0.13
  -6   3  -1    1.02    0.16
   6   3   1    1.56    0.40
  -6   3  -1    0.85    0.15
  -6   3  -1    0.91    0.15
   6   3   1    0.64    0.48
  -6   3  -1    1.16    0.17
   6   3   1    0.73    0.13
  -6   3  -1    1.12    0.13
   6   3   1    1.17    0.20
   6   3   1    0.96    0.11
   7  -3   1    0.56    0.10
  -7  -3  -1    0.71    0.08
  -7  -3  -1    0.61    0.13
   7  -3   1    0.98    0.18
   7  -3   1    0.67    0.10
   7  -3   1    0.73    0.08
  -7   3  -1    0.42    0.10
   7   3   1    0.76    0.09
   7   3   1    0.75    0.09
   7   3   1    0.59    0.10
  -7   3  -1    0.87    0.33
   7  -4  -1    1.73    0.15
  -7  -4   1    1.42    0.14
   7  -4  -1    1.27    0.18
   7  -4  -1    1.60    0.18
   7   4  -1    1.60    0.15
  -7   4   1    1.78    0.19
  -7   4   1    1.43    0.15
   7   4  -1    1.81    0.16
   7   4  -1    1.63    0.26
  -7   4   1    1.94    0.21
   6  -4  -1    2.75    0.24
   6  -4  -1    2.07    0.44
   6  -4  -1    2.73    0.26
  -6  -4   1    3.29    0.28
   6  -4  -1    2.44    0.24
  -6  -4   1    2.72    0.23
  -6  -4   1    2.92    0.30
   6  -4  -1    2.51    0.38
  -6  -4   1    2.72    0.22
   6   4  -1    2.85    0.18
  -6   4   1    2.96    0.18
   6   4  -1    2.57    0.23
  -6   4   1    2.33    0.26
   6   4  -1    3.32    0.33
  -6   4   1    2.79    0.30
  -6   4   1    2.61    0.24
  -6   4   1    2.42    0.26
   6   4  -1    2.57    0.45
   6   4  -1    2.81    0.21
  -5  -4   1    0.78    0.17
   5  -4  -1    0.68    0.18
   5  -4  -1    0.93    0.19
   5  -4  -1    1.05    0.20
  -5  -4   1    0.80    0.20
   5  -4  -1    0.86    0.14
   5  -4  -1    0.78    0.23
  -5  -4   1    0.73    0.18
  -5  -4   1    0.92    0.16
  -5   4   1    0.78    0.23
   5   4  -1    0.96    0.21
   5   4  -1    0.74    0.25
  -5   4   1    0.74    0.14
   5   4  -1    0.79    0.15
   5   4  -1    0.72    0.16
   5   4  -1    1.21    0.30
   5   4  -1    0.83    0.21
  -5   4   1    0.63    0.17
  -5   4   1    0.98    0.25
   5   4  -1    0.65    0.13
  -5   4   1    0.60    0.15
  -5   4   1    0.50    0.15
  -5   4   1    0.74    0.17
  -4  -4   1   59.76    1.42
   4  -4  -1   58.53    1.55
   4  -4  -1   58.32    1.58
  -4  -4   1   59.71    1.50
  -4  -4   1   60.88    1.54
   4  -4  -1   59.26    1.46
   4  -4  -1   58.86    1.52
  -4  -4   1   58.94    1.52
  -4  -4   1   62.22    1.58
  -4  -4   1   60.28    1.55
  -4  -4   1   61.15    1.45
  -4  -4   1   59.87    1.53
  -4  -4   1   58.30    1.45
  -4  -4   1   61.27    1.50
  -4   4   1   59.22    1.54
  -4   4   1   60.08    1.54
  -4   4   1   58.27    1.52
   4   4  -1   61.24    1.52
   4   4  -1   56.23    1.85
   4   4  -1   62.36    1.49
   4   4  -1   59.85    1.54
   4   4  -1   55.13    1.52
   4   4  -1   60.10    1.44
  -4   4   1   59.39    1.46
   4   4  -1   59.17    1.43
  -4   4   1   60.76    1.52
  -4   4   1   61.80    1.52
   4   4  -1   60.96    1.47
  -3  -4   1  124.87    2.87
   3  -4  -1  122.90    3.12
   3  -4  -1  122.88    2.87
  -3  -4   1  127.95    3.23
  -3  -4   1  121.61    2.95
  -3  -4   1  124.05    2.93
   3  -4  -1  119.11    2.96
  -3  -4   1  122.78    2.92
  -3  -4   1  122.01    2.93
   3  -4  -1  126.28    3.06
  -3  -4   1  125.32    3.07
   3   4  -1  124.37    2.92
  -3   4   1  127.72    3.00
   3   4  -1  124.47    2.97
  -3   4   1  129.87    2.95
   3   4  -1  125.27    2.91
   3   4  -1  128.36    3.05
   3   4  -1  125.99    2.91
  -3   4   1  124.88    3.15
   3   4  -1  123.38    3.17
  -3   4   1  127.54    2.93
  -2  -4   1  197.43    4.74
  -2  -4   1  202.31    4.52
   2  -4  -1  194.25    4.54
  -2  -4   1  203.73    4.52
  -2  -4   1  192.05    4.59
  -2  -4   1  193.22    4.55
   2  -4  -1  201.83    4.69
   2  -4  -1  200.53    4.48
  -2  -4   1  194.07    4.49
   2  -4  -1  203.10    4.63
  -2   4   1  199.07    4.64
   2   4  -1  205.83    4.57
   2   4  -1  198.21    4.48
  -2   4   1  202.62    4.61
   2   4  -1  200.93    4.51
   2   4  -1  195.54    4.51
   2   4  -1  184.47    4.57
  -2   4   1  202.95    4.55
   2   4  -1  200.16    4.72
   1  -4  -1  104.61    2.31
  -1  -4   1  101.00    2.28
  -1  -4   1  107.47    2.29
  -1  -4   1   98.15    2.46
  -1  -4   1   95.18    2.32
  -1  -4   1  110.88    2.29
   1  -4  -1  100.58    2.30
   1  -4  -1   95.18    2.34
  -1  -4   1   95.66    2.33
   1   4  -1   95.23    2.31
   1   4  -1   99.86    2.31
   1   4  -1  104.03    2.29
  -1   4   1  103.46    2.35
  -1   4   1  102.55    2.40
  -1   4   1   98.96    2.36
   1   4  -1   93.82    2.44
   0  -4  -1   46.10    1.07
   0  -4  -1   47.69    1.08
   0  -4   1   45.85    1.05
   0  -4   1   44.30    1.18
   0   4   1   44.11    1.17
   0   4   1   43.81    1.08
   0   4  -1   48.00    1.11
   0   4   1   49.67    1.09
   0   4  -1   45.85    1.18
   0   4  -1   47.15    1.11
   0   4   1   47.80    1.07
   1  -4   1   62.27    1.50
   1  -4   1   62.37    1.44
  -1  -4  -1   61.92    1.46
  -1  -4  -1   60.38    1.57
  -1  -4  -1   64.34    1.46
  -1  -4  -1   61.95    1.44
  -1   4  -1   62.58    1.50
   1   4   1   61.23    1.45
   1   4   1   63.43    1.53
   1   4   1   62.50    1.46
   1   4   1   62.31    1.47
  -2  -4  -1   58.40    1.52
  -2  -4  -1   65.66    1.67
  -2  -4  -1   63.42    1.47
  -2  -4  -1   61.60    1.53
  -2  -4  -1   65.55    1.49
   2  -4   1   63.77    1.48
   2  -4   1   65.24    1.51
   2  -4   1   65.11    1.48
   2  -4   1   61.74    1.65
   2   4   1   65.31    1.57
   2   4   1   62.81    1.54
   2   4   1   62.15    1.52
   2   4   1   67.16    1.56
   2   4   1   66.41    1.48
  -2   4  -1   61.79    1.57
  -3  -4  -1   90.88    2.30
   3  -4   1   92.36    2.22
  -3  -4  -1   98.98    2.28
  -3  -4  -1   97.23    2.23
   3  -4   1   95.50    2.21
  -3  -4  -1   94.36    2.65
   3  -4   1   97.14    2.26
  -3  -4  -1   94.44    2.31
   3   4   1   99.82    2.43
   3   4   1   97.95    2.22
   3   4   1   97.35    2.32
   3   4   1   96.79    2.28
  -3   4  -1   93.81    2.34
   4  -4   1   20.42    0.66
   4  -4   1   20.39    0.58
  -4  -4  -1   22.04    0.57
  -4  -4  -1   20.70    0.61
  -4  -4  -1   21.23    0.59
   4  -4   1   20.75    0.62
  -4  -4  -1   21.08    0.71
  -4  -4  -1   20.47    0.61
  -4  -4  -1   20.48    0.69
   4  -4   1   21.13    0.69
   4   4   1   20.91    0.66
  -4   4  -1   21.15    0.66
  -4   4  -1   20.76    0.64
  -4   4  -1   21.09    0.66
   4   4   1   20.98    0.71
   4   4   1   20.90    0.68
   4   4   1   21.07    0.59
  -4   4  -1   22.48    0.57
   4   4   1   21.11    0.67
   4   4   1   21.08    0.56
  -4   4  -1   21.71    0.64
   4   4   1   20.54    0.58
  -5  -4  -1    7.77    0.33
   5  -4   1    7.65    0.31
  -5  -4  -1    7.08    0.31
   5  -4   1    6.93    0.51
   5  -4   1    7.42    0.36
  -5  -4  -1    8.19    0.31
   5  -4   1    7.22    0.36
  -5  -4  -1    7.66    0.48
   5   4   1    8.09    0.50
   5   4   1    7.52    0.33
   5   4   1    7.81    0.57
   5   4   1    7.84    0.33
  -5   4  -1    7.12    0.37
   5   4   1    7.85    0.48
   5   4   1    7.55    0.28
  -5   4  -1    7.37    0.37
   5   4   1    7.55    0.48
  -5   4  -1    7.56    0.37
   5   4   1    7.58    0.31
  -5   4  -1    7.40    0.35
  -5   4  -1    7.54    0.27
   5   4   1    8.00    0.39
   6  -4   1    2.54    0.33
  -6  -4  -1    3.20    0.19
   6  -4   1    3.33    0.23
   6  -4   1    3.20    0.22
  -6  -4  -1    3.73    0.24
   6   4   1    3.18    0.22
  -6   4  -1    3.17    0.26
  -6   4  -1    3.15    0.26
  -6   4  -1    2.97    0.25
   6   4   1    3.59    0.54
  -6   4  -1    3.42    0.16
   6   4   1    3.39    0.18
   6   4   1    3.77    0.21
  -6   4  -1    3.44    0.26
   6   4   1    2.97    0.35
  -7  -4  -1   -0.09    0.16
  -7  -4  -1    0.22    0.12
   7  -4   1    0.10    0.07
   7  -4   1   -0.30    0.15
  -7  -4  -1    0.10    0.06
   7  -4   1    0.19    0.09
   7  -4   1    0.18    0.10
   7   4   1    0.07    0.07
  -7   4  -1    0.05    0.14
  -7   4  -1    0.05    0.09
   7   4   1    0.11    0.08
  -7   4  -1    0.11    0.14
   7  -5  -1    2.59    0.16
   7  -5  -1    1.72    0.20
   7  -5  -1    2.46    0.28
  -7  -5   1    2.19    0.15
   7   5  -1    2.59    0.27
  -7   5   1    2.50    0.20
  -7   5   1    2.69    0.24
   7   5  -1    2.36    0.15
  -7   5   1    2.79    0.21
   7   5  -1    2.24    0.18
  -7   5   1    2.07    0.20
   6  -5  -1    3.10    0.41
   6  -5  -1    3.54    0.25
   6  -5  -1    3.12    0.25
   6  -5  -1    3.16    0.28
  -6  -5   1    3.26    0.28
  -6  -5   1    3.50    0.22
  -6  -5   1    3.27    0.23
  -6   5   1    3.17    0.24
   6   5  -1    3.62    0.18
   6   5  -1    3.06    0.23
  -6   5   1    2.82    0.26
  -6   5   1    3.57    0.28
   6   5  -1    3.92    0.31
  -6   5   1    3.53    0.30
  -6   5   1    3.39    0.18
  -6   5   1    3.30    0.26
   6   5  -1    2.84    0.21
  -5  -5   1   13.75    0.44
  -5  -5   1   12.84    0.71
  -5  -5   1   13.71    0.48
   5  -5  -1   13.20    0.46
  -5  -5   1   13.35    0.44
  -5  -5   1   13.69    0.47
   5  -5  -1   13.29    0.57
   5  -5  -1   13.12    0.63
   5  -5  -1   13.62    0.58
  -5   5   1   13.40    0.42
  -5   5   1   13.36    0.50
   5   5  -1   13.57    0.60
  -5   5   1   14.16    0.52
   5   5  -1   13.58    0.40
   5   5  -1   14.15    0.53
   5   5  -1   14.53    0.70
  -5   5   1   13.96    0.52
  -5   5   1   13.96    0.54
   5   5  -1   14.02    0.70
   5   5  -1   13.44    0.45
  -5   5   1   13.01    0.53
  -4  -5   1    9.30    0.51
  -4  -5   1   10.13    0.35
  -4  -5   1    9.83    0.36
  -4  -5   1    9.70    0.47
   4  -5  -1    9.77    0.53
   4  -5  -1    9.30    0.41
  -4  -5   1    9.60    0.42
   4  -5  -1    9.26    0.34
  -4  -5   1    9.38    0.43
  -4  -5   1    9.76    0.42
  -4  -5   1    8.90    0.42
   4  -5  -1    9.19    0.44
  -4  -5   1    9.21    0.32
  -4   5   1    9.35    0.43
   4   5  -1    8.82    0.46
   4   5  -1    9.16    0.48
   4   5  -1    9.45    0.34
   4   5  -1    9.43    0.40
   4   5  -1    9.56    0.42
   4   5  -1    9.14    0.32
   4   5  -1    9.89    0.43
  -4   5   1    9.27    0.45
  -4   5   1    9.96    0.42
   4   5  -1    9.08    0.35
  -4   5   1    9.08    0.40
  -4   5   1    9.46    0.42
  -4   5   1    9.31    0.34
   4   5  -1    9.41    0.40
  -4   5   1    9.67    0.42
  -3  -5   1   51.07    1.32
  -3  -5   1   53.33    1.35
   3  -5  -1   52.47    1.53
  -3  -5   1   53.47    1.67
   3  -5  -1   53.09    1.36
  -3  -5   1   54.57    1.33
  -3  -5   1   52.27    1.33
   3  -5  -1   54.60    1.49
  -3  -5   1   52.84    1.45
  -3  -5   1   52.46    1.38
  -3  -5   1   51.39    1.32
   3  -5  -1   52.61    1.26
   3   5  -1   52.88    1.31
  -3   5   1   51.39    1.54
  -3   5   1   50.68    1.41
   3   5  -1   50.03    1.25
   3   5  -1   53.28    1.31
   3   5  -1   53.32    1.43
   3   5  -1   51.40    1.29
   3   5  -1   51.21    1.37
   3   5  -1   51.38    1.59
  -3   5   1   53.27    1.33
   2  -5  -1  113.91    2.74
   2  -5  -1  114.32    2.65
  -2  -5   1  115.31    2.88
  -2  -5   1  107.66    2.66
  -2  -5   1  117.10    2.63
  -2  -5   1  113.82    2.69
   2  -5  -1  110.78    2.63
  -2  -5   1  118.18    2.63
   2   5  -1  110.09    2.67
  -2   5   1  115.17    2.66
   2   5  -1  112.37    2.62
  -2   5   1  112.84    2.75
   2   5  -1  114.50    2.62
   2   5  -1  110.08    2.84
   2   5  -1  115.84    2.69
   2   5  -1  109.60    2.63
  -1  -5   1   50.78    1.28
  -1  -5   1   49.25    1.25
  -1  -5   1   52.22    1.22
   1  -5  -1   52.94    1.24
   1  -5  -1   53.97    1.24
   1  -5  -1   49.74    1.28
  -1  -5   1   51.54    1.42
  -1  -5   1   56.50    1.23
  -1  -5   1   56.31    1.23
   1   5  -1   51.96    1.40
   1   5  -1   53.13    1.23
  -1   5   1   52.40    1.36
  -1   5   1   51.94    1.30
   1   5  -1   52.87    1.25
   1   5  -1   52.38    1.25
   0  -5  -1  330.47    7.03
   0  -5  -1  306.08    7.02
   0  -5  -1  318.66    7.03
   0  -5   1  294.26    7.18
   0  -5   1  309.52    7.01
   0   5  -1  315.34    7.08
   0   5   1  309.74    7.03
   0   5   1  325.93    7.06
   0   5   1  321.67    7.17
   0   5  -1  302.77    7.17
  -1  -5  -1   17.31    0.46
   1  -5   1   17.54    0.52
  -1  -5  -1   17.61    0.44
  -1  -5  -1   18.08    0.46
  -1  -5  -1   17.13    0.59
   1  -5   1   17.02    0.54
   1   5   1   17.87    0.44
  -1   5  -1   17.27    0.51
   1   5   1   17.05    0.48
   1   5   1   17.57    0.56
   1   5   1   17.27    0.46
  -2  -5  -1   12.74    0.40
  -2  -5  -1   12.55    0.40
   2  -5   1   12.73    0.52
   2  -5   1   12.76    0.35
   2   5   1   13.18    0.42
   2   5   1   12.92    0.41
  -2   5  -1   12.02    0.44
   2   5   1   12.38    0.39
   2   5   1   13.64    0.47
   2   5   1   12.61    0.35
   3  -5   1  248.08    5.71
  -3  -5  -1  247.99    5.83
  -3  -5  -1  250.33    5.72
  -3  -5  -1  249.91    5.76
  -3  -5  -1  249.57    5.82
   3  -5   1  261.56    5.77
   3  -5   1  252.46    6.09
  -3  -5  -1  268.22    6.09
   3  -5   1  246.91    5.73
  -3  -5  -1  248.06    5.73
  -3  -5  -1  248.22    5.74
  -3   5  -1  251.60    5.78
   3   5   1  252.11    5.70
   3   5   1  259.18    5.72
   3   5   1  254.40    5.76
  -3   5  -1  246.51    5.87
  -3   5  -1  254.97    5.78
  -3   5  -1  252.27    5.79
   3   5   1  253.29    5.74
  -3   5  -1  246.79    5.81
   3   5   1  257.23    5.79
   3   5   1  254.15    5.80
   3   5   1  252.02    5.84
   3   5   1  268.28    5.92
  -4  -5  -1    1.01    0.14
  -4  -5  -1    0.66    0.15
  -4  -5  -1    0.54    0.12
  -4  -5  -1    0.63    0.12
  -4  -5  -1    0.71    0.16
   4  -5   1    0.58    0.10
  -4  -5  -1    0.67    0.18
   4  -5   1    0.71    0.17
   4  -5   1    0.86    0.19
   4   5   1    0.82    0.18
   4   5   1    0.89    0.16
   4   5   1    0.69    0.13
   4   5   1    0.53    0.12
  -4   5  -1    0.77    0.17
   4   5   1    0.66    0.17
  -4   5  -1    0.41    0.16
   4   5   1    0.79    0.19
   4   5   1    0.73    0.12
  -4   5  -1    0.62    0.13
  -4   5  -1    0.79    0.11
   4   5   1    0.87    0.11
  -4   5  -1    0.43    0.17
  -5  -5  -1    6.66    0.28
   5  -5   1    6.43    0.50
   5  -5   1    7.12    0.38
  -5  -5  -1    6.59    0.30
   5  -5   1    6.94    0.36
  -5  -5  -1    6.39    0.29
  -5  -5  -1    6.36    0.45
   5  -5   1    6.69    0.29
   5   5   1    5.67    0.47
   5   5   1    6.15    0.28
   5   5   1    6.57    0.24
   5   5   1    6.45    0.30
  -5   5  -1    6.33    0.34
  -5   5  -1    6.10    0.36
   5   5   1    6.24    0.34
  -5   5  -1    6.74    0.24
   5   5   1    6.11    0.50
  -5   5  -1    6.66    0.36
   5   5   1    6.30    0.49
  -5   5  -1    6.18    0.32
   5   5   1    6.35    0.34
  -5   5  -1    6.60    0.36
  -6  -5  -1    2.67    0.18
   6  -5   1    2.17    0.21
  -6  -5  -1    2.31    0.23
   6  -5   1    2.87    0.36
   6  -5   1    2.48    0.24
  -6   5  -1    2.16    0.26
   6   5   1    2.26    0.20
  -6   5  -1    2.10    0.22
  -6   5  -1    2.26    0.15
   6   5   1    2.09    0.21
  -6   5  -1    2.06    0.23
   6   5   1    1.85    0.51
   6   5   1    2.23    0.18
  -7  -5  -1    2.43    0.25
  -7  -5  -1    2.37    0.13
  -7  -5  -1    2.50    0.23
   7  -5   1    2.04    0.24
   7  -5   1    2.42    0.14
   7  -5   1    2.73    0.19
  -7   5  -1    2.21    0.18
  -7   5  -1    2.33    0.27
  -7   5  -1    2.79    0.23
   7   5   1    2.61    0.18
   7   5   1    2.53    0.15
  -7  -6   1    1.63    0.14
   7  -6  -1    1.15    0.20
   7  -6  -1    1.44    0.19
   7  -6  -1    1.61    0.15
  -7   6   1    1.74    0.16
  -7   6   1    1.81    0.20
   7   6  -1    1.74    0.16
  -7   6   1    1.60    0.18
  -7   6   1    1.56    0.18
   7   6  -1    1.72    0.14
   7   6  -1    2.17    0.26
   6  -6  -1    4.09    0.39
   6  -6  -1    4.17    0.27
  -6  -6   1    3.44    0.35
   6  -6  -1    3.94    0.31
  -6  -6   1    4.13    0.25
  -6  -6   1    3.85    0.24
   6  -6  -1    3.82    0.42
   6   6  -1    4.02    0.22
  -6   6   1    3.88    0.29
  -6   6   1    4.28    0.28
  -6   6   1    3.61    0.28
  -6   6   1    3.93    0.18
  -6   6   1    3.81    0.25
  -6   6   1    4.01    0.31
   6   6  -1    3.86    0.24
   5  -6  -1    6.00    0.39
   5  -6  -1    5.71    0.29
  -5  -6   1    5.62    0.31
   5  -6  -1    5.17    0.47
   5  -6  -1    6.06    0.43
   5  -6  -1    5.27    0.39
  -5  -6   1    5.58    0.26
  -5  -6   1    5.81    0.27
  -5  -6   1    6.02    0.31
  -5   6   1    5.43    0.35
   5   6  -1    5.72    0.34
   5   6  -1    3.93    0.51
  -5   6   1    5.44    0.24
   5   6  -1    5.83    0.30
  -5   6   1    5.80    0.36
   5   6  -1    5.85    0.23
  -5   6   1    5.70    0.33
   5   6  -1    5.36    0.27
  -5   6   1    5.18    0.33
  -5   6   1    5.57    0.32
   5   6  -1    5.28    0.53
  -4  -6   1    8.08    0.30
  -4  -6   1    8.14    0.41
  -4  -6   1    8.50    0.33
   4  -6  -1    8.24    0.40
   4  -6  -1    8.31    0.32
  -4  -6   1    8.71    0.45
  -4  -6   1    8.51    0.46
  -4  -6   1    8.41    0.41
  -4  -6   1    8.27    0.40
  -4  -6   1    8.24    0.33
   4  -6  -1    8.55    0.43
  -4   6   1    8.18    0.38
  -4   6   1    8.70    0.39
  -4   6   1    8.51    0.32
   4   6  -1    8.21    0.42
  -4   6   1    8.48    0.40
  -4   6   1    7.98    0.39
   4   6  -1    8.48    0.39
   4   6  -1    8.96    0.44
   4   6  -1    8.74    0.34
   4   6  -1    8.50    0.29
  -4   6   1    8.26    0.42
   4   6  -1    8.40    0.40
   4   6  -1    8.46    0.42
   4   6  -1    8.69    0.47
  -4   6   1    7.78    0.40
  -3  -6   1   20.33    0.72
  -3  -6   1   20.80    0.76
   3  -6  -1   20.50    0.84
   3  -6  -1   19.75    0.63
   3  -6  -1   19.42    0.83
  -3  -6   1   19.13    0.61
  -3  -6   1   20.53    0.55
  -3  -6   1   19.88    0.57
  -3  -6   1   20.22    0.65
  -3  -6   1   20.58    0.62
  -3  -6   1   20.43    1.25
  -3  -6   1   20.65    0.62
  -3  -6   1   19.61    0.59
  -3   6   1   20.67    0.64
  -3   6   1   19.74    0.74
   3   6  -1   20.82    0.73
  -3   6   1   20.53    0.68
   3   6  -1   21.43    0.62
  -3   6   1   20.79    0.67
   3   6  -1   19.81    0.63
  -3   6   1   20.20    0.62
   3   6  -1   21.07    0.60
   3   6  -1   20.25    0.67
   3   6  -1   20.04    0.60
  -3   6   1   20.47    0.66
   3   6  -1   20.48    0.95
  -3   6   1   19.57    0.85
   3   6  -1   20.20    0.60
  -2  -6   1   17.54    0.54
  -2  -6   1   18.29    0.50
   2  -6  -1   17.61    0.60
  -2  -6   1   17.80    0.74
   2  -6  -1   17.64    0.44
  -2  -6   1   16.77    0.53
  -2  -6   1   18.05    0.50
   2  -6  -1   17.96    0.51
   2   6  -1   17.19    0.49
   2   6  -1   16.31    0.51
   2   6  -1   16.89    0.70
  -2   6   1   16.69    0.62
   2   6  -1   17.72    0.49
  -2   6   1   16.69    0.54
   2   6  -1   16.32    0.55
  -2   6   1   17.88    0.62
   1  -6  -1   30.25    0.75
  -1  -6   1   30.99    0.74
  -1  -6   1   32.29    0.72
   1  -6  -1   29.69    0.79
   1  -6  -1   29.82    0.75
  -1  -6   1   28.49    0.76
  -1  -6   1   30.31    0.73
   1   6  -1   30.67    0.75
   1   6  -1   30.90    0.76
  -1   6   1   28.52    0.89
   1   6  -1   30.99    0.74
  -1   6   1   30.21    0.81
   0  -6   1   50.11    1.37
   0  -6  -1   51.07    1.19
   0  -6   1   52.55    1.18
   0  -6   1   52.67    1.18
   0  -6  -1   50.43    1.21
   0   6   1   51.61    1.21
   0   6  -1   51.74    1.25
   0   6   1   53.05    1.37
   0   6  -1   51.40    1.36
   0   6   1   51.56    1.24
  -1  -6  -1   31.65    0.79
  -1  -6  -1   31.86    0.80
   1  -6   1   31.81    0.88
  -1  -6  -1   32.22    0.77
   1  -6   1   32.44    0.89
   1   6   1   31.91    0.83
  -1   6  -1   31.76    0.85
   1   6   1   31.26    0.80
   1   6   1   32.16    0.92
   2  -6   1  174.05    4.14
  -2  -6  -1  173.82    3.98
  -2  -6  -1  171.84    3.92
  -2  -6  -1  181.99    4.23
  -2  -6  -1  168.88    3.97
   2  -6   1  168.53    3.91
  -2   6  -1  173.81    4.04
   2   6   1  183.22    4.06
   2   6   1  173.25    4.00
   2   6   1  157.40    3.98
   2   6   1  177.36    3.91
   2   6   1  176.83    3.95
   2   6   1  161.35    3.98
   3  -6   1    1.16    0.15
  -3  -6  -1    0.96    0.12
  -3  -6  -1    0.88    0.10
  -3  -6  -1    1.23    0.17
   3  -6   1    1.22    0.14
   3  -6   1    1.02    0.13
  -3  -6  -1    1.06    0.33
  -3  -6  -1    1.13    0.16
  -3  -6  -1    1.20    0.14
   3   6   1    1.42    0.16
   3   6   1    1.30    0.16
   3   6   1    0.97    0.15
   3   6   1    0.58    0.42
   3   6   1    1.09    0.12
   3   6   1    0.83    0.15
  -3   6  -1    1.22    0.19
  -3   6  -1    1.10    0.17
   3   6   1    1.25    0.15
  -3   6  -1    1.25    0.21
  -3   6  -1    1.06    0.17
  -3   6  -1    1.06    0.17
  -4  -6  -1   15.81    0.59
  -4  -6  -1   14.05    0.64
  -4  -6  -1   15.64    0.50
  -4  -6  -1   15.16    0.60
   4  -6   1   15.61    0.46
  -4  -6  -1   14.97    0.59
  -4  -6  -1   15.64    0.51
   4  -6   1   16.77    0.59
  -4  -6  -1   15.51    0.48
   4  -6   1   16.47    0.54
  -4  -6  -1   16.19    0.45
  -4  -6  -1   16.59    0.52
   4   6   1   15.51    0.49
  -4   6  -1   16.11    0.55
   4   6   1   16.13    0.58
  -4   6  -1   15.96    0.56
   4   6   1   15.05    0.50
   4   6   1   15.54    0.43
  -4   6  -1   16.15    0.58
  -4   6  -1   17.01    0.44
   4   6   1   14.72    0.59
  -4   6  -1   15.78    0.53
  -4   6  -1   16.49    0.54
   4   6   1   15.77    0.59
   4   6   1   15.04    0.61
   4   6   1   15.70    0.52
   4   6   1   15.87    0.48
   5  -6   1    8.01    0.32
  -5  -6  -1    7.93    0.50
   5  -6   1    7.61    0.55
  -5  -6  -1    8.50    0.33
  -5  -6  -1    7.97    0.33
   5  -6   1    7.52    0.43
  -5  -6  -1    8.21    0.31
   5  -6   1    9.45    0.48
   5   6   1    7.72    0.54
  -5   6  -1    7.95    0.39
   5   6   1    8.70    0.37
  -5   6  -1    8.16    0.39
   5   6   1    7.98    0.33
   5   6   1    8.17    0.32
  -5   6  -1    7.83    0.39
  -5   6  -1    8.40    0.37
   5   6   1    8.93    0.57
   5   6   1    8.56    0.28
  -5   6  -1    8.06    0.36
  -5   6  -1    8.56    0.27
   6  -6   1    0.06    0.16
  -6  -6  -1   -0.02    0.10
  -6  -6  -1    0.20    0.10
   6  -6   1    0.08    0.12
   6  -6   1    0.19    0.26
   6  -6   1    0.02    0.10
  -6  -6  -1   -0.04    0.10
   6   6   1    0.13    0.13
  -6   6  -1   -0.03    0.16
   6   6   1   -0.13    0.10
  -6   6  -1    0.23    0.13
  -6   6  -1    0.25    0.12
   6   6   1   -0.92    0.45
  -7  -6  -1    1.38    0.12
   7  -6   1    1.23    0.12
  -7  -6  -1    1.57    0.14
   7  -6   1    1.27    0.13
  -7  -6  -1    1.43    0.17
  -7   6  -1    1.22    0.14
   7   6   1    1.29    0.12
  -7   6  -1    1.37    0.19
   7   6   1    1.28    0.14
   7   6   1    1.04    0.18
  -7   6  -1    1.45    0.16
   7  -7  -1    1.26    0.14
   7  -7  -1    1.61    0.31
  -7  -7   1    1.10    0.13
   7   7  -1    1.35    0.13
   7   7  -1    1.09    0.10
   7   7  -1    1.10    0.22
  -7   7   1    1.19    0.13
  -7   7   1    1.41    0.17
  -7   7   1    1.40    0.17
  -7   7   1    1.44    0.15
   6  -7  -1    7.77    0.33
   6  -7  -1    6.97    0.40
   6  -7  -1    7.66    0.54
  -6  -7   1    7.54    0.32
  -6  -7   1    8.21    0.33
   6  -7  -1    7.90    0.35
  -6  -7   1    7.83    0.29
   6   7  -1    7.33    0.35
   6   7  -1    7.77    0.32
  -6   7   1    7.24    0.34
   6   7  -1    6.99    0.36
  -6   7   1    7.26    0.37
  -5  -7   1    8.43    0.36
  -5  -7   1    8.88    0.55
   5  -7  -1    8.98    0.47
   5  -7  -1    7.70    0.46
   5  -7  -1    8.73    0.57
   5  -7  -1    9.27    0.50
   5  -7  -1    8.78    0.36
  -5  -7   1    9.16    0.31
  -5  -7   1    8.97    0.34
  -5   7   1    7.66    0.41
  -5   7   1    8.17    0.38
  -5   7   1    8.61    0.40
   5   7  -1    8.65    0.36
  -5   7   1    7.92    0.41
  -5   7   1    8.01    0.39
   5   7  -1    8.68    0.38
   5   7  -1    8.66    0.32
   5   7  -1    6.68    0.39
  -5   7   1    8.83    0.40
  -5   7   1    8.31    0.29
  -4  -7   1    2.78    0.20
   4  -7  -1    2.83    0.31
  -4  -7   1    2.77    0.30
  -4  -7   1    2.52    0.26
   4  -7  -1    2.75    0.26
  -4  -7   1    2.62    0.36
  -4  -7   1    2.72    0.30
   4  -7  -1    2.71    0.21
   4   7  -1    2.64    0.33
  -4   7   1    3.05    0.27
   4   7  -1    2.52    0.26
   4   7  -1    2.95    0.31
  -4   7   1    3.23    0.43
  -4   7   1    2.61    0.21
   4   7  -1    2.72    0.31
   4   7  -1    3.12    0.26
   4   7  -1    2.38    0.21
  -4   7   1    2.29    0.24
   4   7  -1    2.77    0.26
  -4   7   1    2.83    0.27
   4   7  -1    2.81    0.21
   4   7  -1    3.27    0.39
  -3  -7   1    1.26    0.16
  -3  -7   1    1.29    0.18
   3  -7  -1    1.49    0.42
  -3  -7   1    1.31    0.19
   3  -7  -1    1.34    0.20
  -3  -7   1    1.16    0.17
   3  -7  -1    1.48    0.15
  -3  -7   1    1.32    0.15
   3  -7  -1    1.27    0.18
  -3  -7   1    1.39    0.13
  -3  -7   1    1.30    0.16
  -3  -7   1    1.49    0.52
   3   7  -1    1.53    0.23
  -3   7   1    1.33    0.27
   3   7  -1    1.34    0.18
  -3   7   1    1.47    0.22
  -3   7   1    1.21    0.18
  -3   7   1    1.29    0.20
   3   7  -1    1.16    0.24
  -3   7   1    1.27    0.18
  -3   7   1    1.36    0.23
   3   7  -1    1.53    0.24
  -3   7   1    1.07    0.19
   3   7  -1    1.45    0.16
   3   7  -1    1.41    0.17
  -3   7   1    1.23    0.16
   3   7  -1    1.23    0.19
  -2  -7   1   44.07    1.09
  -2  -7   1   43.89    1.11
   2  -7  -1   43.62    1.11
  -2  -7   1   45.33    1.44
   2  -7  -1   42.93    1.09
  -2  -7   1   44.34    1.09
  -2  -7   1   42.65    1.05
  -2  -7   1   41.18    1.14
   2  -7  -1   43.22    1.02
   2  -7  -1   44.80    1.22
  -2   7   1   42.72    1.26
   2   7  -1   42.87    1.08
   2   7  -1   41.89    1.07
   2   7  -1   43.73    1.17
   2   7  -1   44.83    1.39
   2   7  -1   45.60    1.11
  -1  -7   1   16.62    0.42
   1  -7  -1   15.75    0.44
  -1  -7   1   17.05    0.45
  -1  -7   1   15.87    0.67
   1  -7  -1   16.70    0.45
   1  -7  -1   16.27    0.40
  -1  -7   1   16.55    0.44
   1  -7  -1   15.92    0.49
  -1  -7   1   15.70    0.44
   1   7  -1   16.76    0.44
  -1   7   1   16.94    0.62
   1   7  -1   17.16    0.46
  -1   7   1   16.78    0.50
   0  -7  -1  141.39    3.33
   0  -7   1  145.53    3.31
   0  -7   1  145.89    3.56
   0  -7  -1  143.40    3.31
   0  -7   1  150.97    3.30
   0   7   1  146.79    3.52
   0   7   1  149.90    3.38
   0   7  -1  148.31    3.38
  -1  -7  -1  141.75    3.59
   1  -7   1  145.83    3.50
   1  -7   1  147.68    3.46
  -1  -7  -1  143.68    3.36
  -1  -7  -1  143.98    3.32
  -1  -7  -1  141.57    3.35
   1   7   1  150.69    3.40
   1   7   1  149.53    3.36
   1   7   1  150.71    3.52
  -1   7  -1  147.10    3.42
  -2  -7  -1   47.13    1.47
   2  -7   1   45.41    1.12
   2  -7   1   48.14    1.36
   2  -7   1   46.99    1.21
  -2  -7  -1   46.83    1.19
   2  -7   1   48.09    1.13
  -2  -7  -1   47.66    1.19
   2   7   1   47.07    1.23
  -2   7  -1   46.80    1.25
   2   7   1   46.05    1.29
   2   7   1   46.18    1.18
  -3  -7  -1    2.44    0.23
  -3  -7  -1    2.71    0.33
  -3  -7  -1    3.31    0.71
  -3  -7  -1    2.33    0.23
  -3  -7  -1    2.37    0.20
  -3  -7  -1    1.92    0.19
  -3  -7  -1    2.34    0.16
   3   7   1    2.34    0.22
  -3   7  -1    2.45    0.31
   3   7   1    2.03    0.20
   3   7   1    2.74    0.21
  -3   7  -1    2.58    0.26
  -3   7  -1    2.39    0.27
  -3   7  -1    2.17    0.25
  -3   7  -1    2.87    0.30
  -3   7  -1    2.12    0.23
   3   7   1    1.75    0.22
  -4  -7  -1   10.18    0.36
  -4  -7  -1   10.58    0.57
  -4  -7  -1   10.82    0.40
  -4  -7  -1   10.42    0.43
  -4  -7  -1   12.04    0.72
  -4  -7  -1    8.92    0.46
  -4  -7  -1    9.88    0.38
  -4  -7  -1   10.42    0.50
   4  -7   1   10.13    0.34
  -4  -7  -1   10.22    0.34
   4   7   1   10.26    0.32
  -4   7  -1    9.95    0.44
   4   7   1   10.25    0.35
  -4   7  -1   10.63    0.41
   4   7   1   10.20    0.51
   4   7   1   10.17    0.50
   4   7   1   10.19    0.40
  -4   7  -1   10.28    0.44
  -4   7  -1   10.79    0.43
  -5  -7  -1    4.24    0.23
   5  -7   1    4.06    0.24
  -5  -7  -1    3.55    0.42
  -5  -7  -1    3.70    0.26
  -5  -7  -1    4.01    0.25
   5  -7   1    4.39    0.40
   5  -7   1    3.91    0.50
  -5  -7  -1    3.70    0.24
  -5   7  -1    3.57    0.35
   5   7   1    3.82    0.24
  -5   7  -1    3.74    0.26
  -5   7  -1    4.33    0.30
   5   7   1    3.93    0.22
  -5   7  -1    4.23    0.28
   5   7   1    3.72    0.47
   5   7   1    3.18    0.40
  -5   7  -1    4.06    0.29
   5   7   1    4.22    0.20
   5   7   1    4.26    0.27
   6  -7   1    3.08    0.23
  -6  -7  -1    3.39    0.47
  -6  -7  -1    3.29    0.21
   6  -7   1    2.86    0.22
  -6  -7  -1    3.45    0.21
  -6  -7  -1    2.93    0.19
   6  -7   1    2.46    0.35
  -6   7  -1    3.10    0.22
   6   7   1    3.15    0.18
  -6   7  -1    3.30    0.25
   6   7   1    3.16    0.21
   6   7   1    3.32    0.23
  -6   7  -1    3.24    0.23
  -6   7  -1    3.14    0.24
   7  -7   1    1.36    0.15
  -7  -7  -1    1.25    0.12
  -7  -7  -1    1.33    0.13
   7  -7   1    1.06    0.16
   7   7   1    1.65    0.14
  -7   7  -1    1.05    0.12
  -7   7  -1    1.26    0.15
  -7   7  -1    1.12    0.13
   7   7   1    1.09    0.13
   7   7   1    1.45    0.17
  -7  -8   1    0.95    0.11
   7  -8  -1    0.91    0.15
  -7   8   1    1.01    0.15
   7   8  -1    0.95    0.11
   7   8  -1    0.97    0.13
   7   8  -1    0.84    0.12
  -7   8   1    0.93    0.15
  -7   8   1    0.95    0.11
  -7   8   1    0.80    0.12
   6  -8  -1   12.43    0.66
   6  -8  -1   11.52    0.43
   6  -8  -1   11.76    0.42
  -6  -8   1   12.06    0.41
  -6  -8   1   12.14    0.41
  -6  -8   1   11.72    0.38
  -6   8   1   11.79    0.44
  -6   8   1   12.15    0.46
   6   8  -1   12.35    0.40
  -6   8   1   11.97    0.43
   6   8  -1   12.13    0.42
  -6   8   1   11.73    0.45
   6   8  -1   12.48    0.37
   5  -8  -1    4.52    0.44
  -5  -8   1    4.41    0.25
   5  -8  -1    4.70    0.39
  -5  -8   1    4.16    0.27
   5  -8  -1    4.37    0.52
   5  -8  -1    4.32    0.27
  -5  -8   1    4.74    0.52
  -5  -8   1    4.06    0.30
  -5  -8   1    4.31    0.23
   5   8  -1    4.54    0.38
   5   8  -1    4.13    0.26
  -5   8   1    4.70    0.31
   5   8  -1    4.54    0.28
  -5   8   1    3.92    0.29
  -5   8   1    4.38    0.33
  -5   8   1    3.65    0.31
  -5   8   1    4.26    0.30
   5   8  -1    4.20    0.24
  -5   8   1    4.51    0.29
   4  -8  -1    3.37    0.30
  -4  -8   1    3.68    0.35
  -4  -8   1    3.05    0.41
  -4  -8   1    3.97    0.36
   4  -8  -1    3.36    0.23
  -4  -8   1    3.13    0.32
  -4  -8   1    4.27    0.24
  -4  -8   1    3.67    0.25
  -4  -8   1    3.58    0.21
  -4   8   1    3.52    0.28
   4   8  -1    3.61    0.23
  -4   8   1    3.84    0.31
   4   8  -1    3.41    0.38
   4   8  -1    3.64    0.28
  -4   8   1    3.29    0.29
  -4   8   1    3.53    0.27
  -4   8   1    4.27    0.33
   4   8  -1    3.60    0.27
  -4   8   1    4.05    0.50
  -4   8   1    3.68    0.29
   4   8  -1    3.78    0.30
   4   8  -1    3.72    0.38
   3  -8  -1   12.73    0.46
   3  -8  -1   12.25    0.47
  -3  -8   1   12.77    0.47
  -3  -8   1   11.09    0.54
  -3  -8   1   11.98    0.43
  -3  -8   1   12.62    0.42
  -3  -8   1   12.12    0.38
  -3  -8   1   12.68    0.51
   3  -8  -1   12.34    0.38
  -3  -8   1   12.90    0.47
   3   8  -1   12.22    0.42
  -3   8   1   12.88    0.65
   3   8  -1    9.15    0.75
  -3   8   1   12.41    0.48
  -3   8   1   12.88    0.46
  -3   8   1   12.49    0.49
  -3   8   1   12.80    0.47
   3   8  -1   12.33    0.45
   3   8  -1   12.77    0.44
   3   8  -1   11.88    0.52
   3   8  -1   12.71    0.44
   3   8  -1   13.25    0.46
  -3   8   1   12.34    0.50
  -3   8   1   12.62    0.51
  -3   8   1   12.55    0.52
  -3   8   1   12.48    0.51
   3   8  -1   12.38    0.51
   2  -8  -1   17.06    0.51
  -2  -8   1   16.98    0.51
  -2  -8   1   16.68    0.46
  -2  -8   1   16.89    0.57
   2  -8  -1   18.06    0.66
  -2  -8   1   16.58    1.38
  -2  -8   1   17.58    0.51
   2  -8  -1   16.48    0.51
   2  -8  -1   17.07    0.44
   2   8  -1   17.22    0.49
  -2   8   1   16.41    0.82
   2   8  -1   17.38    0.52
  -1  -8   1  168.56    4.09
   1  -8  -1  189.59    4.12
  -1  -8   1  186.30    4.12
   1  -8  -1  174.06    4.17
  -1  -8   1  178.88    4.48
   1  -8  -1  188.18    4.13
  -1  -8   1  188.85    4.12
   1  -8  -1  174.92    4.07
  -1   8   1  180.75    4.37
   1   8  -1  183.22    4.12
   1   8  -1  181.24    4.16
   0  -8   1   18.06    0.71
   0  -8  -1   18.29    0.72
   0  -8  -1   18.17    0.45
   0  -8   1   18.66    0.45
   0  -8  -1   17.47    0.48
   0  -8   1   17.73    0.52
   0  -8   1   18.24    0.46
   0   8   1   17.69    0.53
   0   8   1   17.10    0.66
   0   8  -1   17.48    0.52
   1  -8   1   30.81    0.88
  -1  -8  -1   29.65    0.78
   1  -8   1   31.87    0.97
  -1  -8  -1   29.80    0.74
  -1  -8  -1   29.69    0.78
  -1  -8  -1   30.06    1.05
   1   8   1   29.19    0.79
   1   8   1   30.36    0.82
  -1   8  -1   29.94    0.84
   1   8   1   30.25    0.95
   2  -8   1   16.98    0.61
  -2  -8  -1   16.49    0.52
   2  -8   1   16.99    0.48
   2  -8   1   15.91    0.44
  -2  -8  -1   16.37    0.85
   2  -8   1   15.87    0.71
  -2  -8  -1   15.53    0.45
  -2  -8  -1   16.18    0.51
  -2   8  -1   15.81    0.56
   2   8   1   16.55    0.66
   2   8   1   17.34    0.65
   2   8   1   15.56    0.54
   2   8   1   15.96    0.49
   2   8   1   15.81    0.51
  -3  -8  -1    5.04    0.24
  -3  -8  -1    5.03    0.32
   3  -8   1    5.13    0.24
   3  -8   1    4.89    0.31
  -3  -8  -1    5.18    0.31
   3  -8   1    5.76    0.27
  -3  -8  -1    5.21    0.23
  -3  -8  -1    4.77    0.25
  -3   8  -1    5.40    0.37
   3   8   1    5.62    0.28
   3   8   1    4.96    0.33
  -3   8  -1    5.47    0.33
  -3   8  -1    5.29    0.33
   3   8   1    5.41    0.47
   3   8   1    4.95    0.25
  -3   8  -1    4.92    0.31
   3   8   1    4.97    0.26
   3   8   1    5.06    0.30
  -4  -8  -1    4.14    0.28
  -4  -8  -1    4.21    0.24
  -4  -8  -1    4.43    0.40
  -4  -8  -1    4.60    0.35
  -4  -8  -1    4.15    0.29
  -4  -8  -1    4.47    0.50
  -4  -8  -1    4.49    0.26
   4  -8   1    3.84    0.39
   4  -8   1    4.31    0.23
  -4  -8  -1    4.12    0.39
  -4  -8  -1    4.59    0.22
  -4   8  -1    4.23    0.32
   4   8   1    4.29    0.22
   4   8   1    3.64    0.36
   4   8   1    4.47    0.38
   4   8   1    4.11    0.26
  -4   8  -1    4.43    0.32
  -4   8  -1    4.71    0.28
   4   8   1    4.05    0.24
  -4   8  -1    3.72    0.41
  -4   8  -1    4.20    0.29
   5  -8   1   10.58    0.70
  -5  -8  -1   11.58    0.35
  -5  -8  -1   10.84    0.38
  -5  -8  -1   10.99    0.61
  -5  -8  -1   10.98    0.40
   5  -8   1   10.36    0.38
  -5  -8  -1   10.76    0.40
  -5   8  -1   10.89    0.45
   5   8   1   10.96    0.41
   5   8   1   11.28    0.39
   5   8   1   11.36    0.37
  -5   8  -1   10.69    0.42
  -5   8  -1   11.51    0.46
  -5   8  -1   11.51    0.43
   5   8   1   11.33    0.66
  -6  -8  -1    0.50    0.11
   6  -8   1    0.26    0.13
   6  -8   1    0.32    0.12
  -6  -8  -1    0.34    0.10
  -6  -8  -1    0.42    0.44
  -6  -8  -1    0.46    0.10
   6  -8   1    0.55    0.31
  -6   8  -1    0.19    0.12
   6   8   1    0.39    0.11
  -6   8  -1    0.42    0.12
   6   8   1    0.38    0.10
   6   8   1    0.25    0.09
  -6   8  -1    0.17    0.10
  -6   8  -1    0.31    0.12
  -7  -8  -1    0.93    0.12
  -7  -8  -1    1.05    0.11
   7  -8   1    0.93    0.10
   7   8   1    1.12    0.11
   7   8   1    0.91    0.10
  -7   8  -1    1.18    0.13
  -7   8  -1    1.05    0.12
   7   8   1    1.31    0.13
  -7   8  -1    0.92    0.10
   7  -9  -1    1.69    0.16
  -7  -9   1    2.03    0.15
  -7   9   1    1.72    0.16
   7   9  -1    2.00    0.16
  -7   9   1    1.78    0.21
  -6  -9   1    0.69    0.11
  -6  -9   1    0.58    0.13
   6  -9  -1    0.40    0.14
  -6  -9   1    0.40    0.12
   6  -9  -1    0.36    0.16
  -6   9   1    0.62    0.13
   6   9  -1    0.52    0.11
   6   9  -1    0.67    0.11
  -6   9   1    0.43    0.14
  -6   9   1    0.73    0.15
  -6   9   1    0.25    0.13
   6   9  -1    0.52    0.12
  -5  -9   1   15.01    1.14
   5  -9  -1   14.56    0.49
  -5  -9   1   14.50    0.46
  -5  -9   1   14.98    0.43
   5  -9  -1   13.34    0.78
   5  -9  -1   14.05    0.63
  -5  -9   1   14.62    0.51
  -5  -9   1   14.51    0.48
  -5   9   1   13.67    0.54
  -5   9   1   13.74    0.52
  -5   9   1   13.40    0.49
   5   9  -1   14.29    0.49
   5   9  -1   13.90    0.46
  -5   9   1   14.00    0.51
  -5   9   1   13.87    0.54
  -5   9   1   14.30    0.50
   5   9  -1   14.08    0.44
   4  -9  -1    8.89    0.44
   4  -9  -1    7.04    0.48
  -4  -9   1    8.06    0.36
   4  -9  -1    9.30    0.51
  -4  -9   1    8.05    0.44
  -4  -9   1    8.55    0.49
  -4  -9   1    8.85    0.43
  -4  -9   1    9.19    0.58
  -4   9   1    8.60    0.39
  -4   9   1    8.47    0.42
   4   9  -1    8.60    0.39
  -4   9   1    8.70    0.41
   4   9  -1    8.88    0.34
  -4   9   1    8.38    0.40
   4   9  -1    8.51    0.47
   4   9  -1    8.53    0.38
   4   9  -1    8.55    0.36
  -4   9   1    8.87    0.48
  -4   9   1    8.70    0.54
   3  -9  -1    8.78    0.31
  -3  -9   1    8.57    0.35
  -3  -9   1    9.21    0.36
  -3  -9   1    8.88    0.42
  -3  -9   1    9.24    0.41
   3  -9  -1    8.53    0.45
  -3  -9   1    8.96    0.45
  -3  -9   1    8.94    0.42
  -3  -9   1    8.74    0.31
   3  -9  -1    9.02    0.42
  -3   9   1    9.01    0.41
   3   9  -1    9.00    0.44
  -3   9   1    8.49    0.41
  -3   9   1    9.15    0.41
  -3   9   1    9.15    0.46
   3   9  -1    9.35    0.38
   3   9  -1    9.23    0.40
   3   9  -1    8.99    0.37
  -3   9   1    8.92    0.45
  -3   9   1    8.09    0.48
   3   9  -1    8.99    0.52
  -3   9   1    8.79    0.39
   3   9  -1    9.37    0.44
  -3   9   1    9.20    0.61
  -3   9   1    9.62    0.43
   3   9  -1    9.02    0.37
   3   9  -1    9.07    0.38
  -3   9   1    9.23    0.44
   2  -9  -1    4.39    0.24
  -2  -9   1    4.04    0.25
   2  -9  -1    4.43    0.43
   2  -9  -1    4.49    0.26
  -2  -9   1    4.47    0.26
  -2  -9   1    4.38    0.19
   2  -9  -1    3.98    0.54
   2  -9  -1    4.66    0.19
  -2  -9   1    4.31    0.29
  -2   9   1    3.63    0.40
   2   9  -1    4.60    0.29
   2   9  -1    3.80    0.28
   2   9  -1    4.64    0.33
  -2   9   1    3.77    0.43
  -2   9   1    5.01    0.34
   2   9  -1    4.42    0.31
  -2   9   1    4.53    0.29
  -2   9   1    4.27    0.33
   2   9  -1    4.49    0.37
  -2   9   1    4.45    0.42
   1  -9  -1   63.08    1.58
   1  -9  -1   64.74    1.87
  -1  -9   1   62.26    1.51
  -1  -9   1   67.32    1.54
   1  -9  -1   66.28    1.54
  -1  -9   1   65.04    1.53
  -1  -9   1   65.67    1.95
   1  -9  -1   65.04    1.53
   1  -9  -1   65.54    1.49
  -1   9   1   62.99    1.79
   1   9  -1   64.43    1.58
   0  -9  -1  266.16    6.12
   0  -9  -1  274.89    6.08
   0  -9   1  273.84    6.15
   0  -9  -1  274.98    6.50
   0  -9   1  274.62    6.15
   0  -9   1  265.35    6.06
   0  -9   1  277.95    6.09
   0  -9  -1  262.38    6.13
   0  -9   1  283.40    6.49
   0   9   1  239.32    6.53
   0   9  -1  282.65    6.18
   1  -9   1    3.73    0.40
  -1  -9  -1    3.71    0.20
  -1  -9  -1    4.10    0.49
   1  -9   1    4.21    0.34
  -1  -9  -1    3.84    0.20
   1  -9   1    3.68    0.15
   1   9   1    3.33    0.23
  -1   9  -1    3.32    0.28
  -2  -9  -1   45.16    1.11
   2  -9   1   45.30    1.42
   2  -9   1   45.08    1.10
  -2  -9  -1   44.78    1.12
  -2  -9  -1   45.55    1.18
  -2  -9  -1   45.67    1.14
  -2  -9  -1   45.64    1.18
   2  -9   1   47.16    1.15
   2   9   1   43.72    1.18
   2   9   1   47.45    1.20
  -2   9  -1   44.99    1.25
  -2   9  -1   45.64    1.17
  -2   9  -1   45.26    1.22
   2   9   1   43.54    1.47
  -2   9  -1   46.69    1.24
   2   9   1   46.45    1.12
  -2   9  -1   45.86    1.16
   2   9   1   46.00    1.21
   2   9   1   40.45    1.21
  -3  -9  -1    4.07    0.22
  -3  -9  -1    4.11    0.24
   3  -9   1    3.93    0.24
   3  -9   1    4.74    0.28
  -3  -9  -1    3.94    0.29
  -3  -9  -1    3.90    0.32
   3   9   1    4.57    0.39
  -3   9  -1    4.28    0.39
   3   9   1    4.11    0.24
   3   9   1    3.88    0.30
  -3   9  -1    5.14    0.31
   3   9   1    3.89    0.32
  -3   9  -1    4.45    0.28
  -3   9  -1    3.97    0.32
  -3   9  -1    3.93    0.35
   3   9   1    4.57    0.36
   3   9   1    4.06    0.23
   3   9   1    4.18    0.24
  -4  -9  -1    8.83    0.37
  -4  -9  -1    8.48    0.35
  -4  -9  -1    8.87    0.39
  -4  -9  -1    8.64    0.62
  -4  -9  -1    7.88    0.32
  -4  -9  -1    8.72    0.31
   4  -9   1    8.42    0.53
   4  -9   1    8.03    0.33
  -4  -9  -1    9.18    0.47
  -4  -9  -1    8.33    0.58
  -4   9  -1    8.59    0.41
  -4   9  -1    9.15    0.42
   4   9   1    8.48    0.33
  -4   9  -1    8.88    0.41
  -4   9  -1    8.14    0.37
  -4   9  -1    8.22    0.36
   4   9   1    8.17    0.51
   4   9   1    7.62    0.33
   5  -9   1    4.66    0.67
  -5  -9  -1    3.05    0.21
  -5  -9  -1    3.53    0.49
  -5  -9  -1    3.46    0.21
  -5  -9  -1    3.43    0.24
  -5  -9  -1    3.09    0.22
   5  -9   1    2.91    0.22
   5   9   1    3.07    0.22
   5   9   1    3.14    0.23
  -5   9  -1    2.73    0.25
  -5   9  -1    2.74    0.24
   5   9   1    2.83    0.40
  -5   9  -1    3.04    0.27
   5   9   1    3.23    0.20
  -5   9  -1    3.06    0.27
   6  -9   1   -0.02    0.13
  -6  -9  -1   -0.01    0.09
  -6  -9  -1    0.15    0.09
   6  -9   1    0.11    0.12
  -6  -9  -1    0.02    0.09
  -6   9  -1    0.10    0.09
   6   9   1    0.12    0.09
  -6   9  -1    0.31    0.12
  -6   9  -1   -0.07    0.10
  -6   9  -1    0.11    0.10
   6   9   1    0.02    0.08
   6   9   1   -0.01    0.09
   6 -10  -1    3.16    0.29
  -6 -10   1    2.83    0.21
   6 -10  -1    2.99    0.26
  -6 -10   1    2.85    0.18
  -6 -10   1    2.82    0.22
   6  10  -1    2.60    0.22
  -6  10   1    2.68    0.21
   6  10  -1    2.98    0.19
  -6  10   1    2.91    0.27
  -6  10   1    3.15    0.24
  -6  10   1    3.32    0.24
   6  10  -1    3.06    0.23
  -5 -10   1    1.60    0.19
   5 -10  -1    2.10    0.57
  -5 -10   1    1.23    0.15
   5 -10  -1    1.62    0.29
   5 -10  -1    1.58    0.18
  -5 -10   1    1.70    0.21
  -5 -10   1    2.09    0.47
  -5 -10   1    1.81    0.18
   5  10  -1    1.61    0.17
  -5  10   1    1.76    0.21
   5  10  -1    1.63    0.19
  -5  10   1    1.15    0.19
   5  10  -1    1.74    0.23
  -5  10   1    1.28    0.19
  -5  10   1    1.23    0.16
  -5  10   1    1.72    0.24
  -4 -10   1    1.33    0.34
  -4 -10   1    0.87    0.12
  -4 -10   1    1.07    0.22
  -4 -10   1    0.97    0.15
  -4 -10   1    0.81    0.13
   4 -10  -1    0.94    0.21
   4 -10  -1    1.03    0.16
  -4 -10   1    0.93    0.29
   4  10  -1    0.68    0.17
  -4  10   1    0.58    0.17
  -4  10   1    0.59    0.17
   4  10  -1    0.98    0.23
   4  10  -1    1.51    0.25
  -4  10   1    0.81    0.17
   4  10  -1    0.81    0.14
   4  10  -1    1.23    0.24
  -4  10   1    0.83    0.16
  -4  10   1    1.12    0.18
  -3 -10   1   53.49    1.32
   3 -10  -1   55.04    1.40
   3 -10  -1   52.29    1.30
  -3 -10   1   55.32    1.42
  -3 -10   1   53.91    1.32
  -3 -10   1   50.63    1.49
  -3 -10   1   53.48    1.44
   3 -10  -1   54.04    1.43
  -3 -10   1   51.93    1.34
  -3 -10   1   55.63    1.51
   3  10  -1   52.23    1.35
   3  10  -1   53.74    1.41
   3  10  -1   54.27    1.39
  -3  10   1   52.22    1.41
  -3  10   1   54.68    1.69
  -3  10   1   52.91    1.35
  -3  10   1   55.09    1.38
  -3  10   1   54.27    1.40
  -3  10   1   53.84    1.39
   3  10  -1   53.50    1.34
   3  10  -1   53.45    1.37
   3  10  -1   53.13    1.37
  -3  10   1   54.28    1.43
  -2 -10   1   35.43    1.03
  -2 -10   1   35.04    0.97
  -2 -10   1   34.00    0.96
   2 -10  -1   33.81    1.38
  -2 -10   1   34.12    1.01
   2 -10  -1   37.79    0.95
  -2 -10   1   37.83    0.97
   2 -10  -1   35.18    0.86
  -2 -10   1   35.36    0.89
  -2  10   1   34.75    0.98
   2  10  -1   36.01    0.97
  -2  10   1   36.21    0.97
  -2  10   1   34.97    1.21
   2  10  -1   35.94    0.95
   2  10  -1   34.38    0.99
  -2  10   1   36.16    1.08
   2  10  -1   35.63    0.92
  -2  10   1   35.07    0.93
   2  10  -1   35.82    0.94
   2  10  -1   35.08    0.97
  -2  10   1   35.41    1.01
  -2  10   1   35.13    1.06
   2  10  -1   35.16    0.96
  -1 -10   1   69.38    1.64
   1 -10  -1   68.77    1.70
  -1 -10   1   71.04    1.68
  -1 -10   1   72.90    1.67
   1 -10  -1   69.55    1.61
   1 -10  -1   74.20    2.60
   1 -10  -1   68.03    1.66
  -1  10   1   68.46    1.96
   1  10  -1   70.20    1.71
   1  10  -1   68.60    1.71
   1  10  -1   71.40    1.71
   1  10  -1   70.48    1.72
  -1  10   1   69.53    1.73
  -1  10   1   70.86    1.72
   1  10  -1   68.66    1.72
  -1  10   1   70.69    1.70
   0 -10   1  115.57    2.61
   0 -10  -1  113.13    2.67
   0 -10   1  117.29    2.65
   0 -10  -1  113.29    3.11
   0 -10  -1  112.38    2.67
   0 -10   1  114.93    3.10
   0 -10  -1  118.16    2.63
   0 -10   1  123.74    2.65
   0  10   1  113.59    2.96
   0  10   1  113.58    2.70
   0  10   1  113.75    2.70
   0  10   1  107.94    2.81
   0  10  -1  115.92    2.72
   0  10  -1  116.56    2.72
  -1 -10  -1   31.06    0.83
   1 -10   1   32.12    0.77
   1 -10   1   32.78    1.00
   1 -10   1   30.86    1.16
  -1 -10  -1   30.23    0.77
  -1 -10  -1   30.73    0.83
   1  10   1   30.98    0.84
   1  10   1   33.88    0.88
   1  10   1   29.12    1.04
   1  10   1   29.99    0.89
   1  10   1   30.24    0.90
  -1  10  -1   30.58    0.84
  -1  10  -1   30.59    0.90
  -1  10  -1   31.77    0.90
   1  10   1   30.88    0.78
  -1  10  -1   31.21    0.88
  -2 -10  -1    9.41    0.38
  -2 -10  -1   10.05    0.40
   2 -10   1   10.20    0.83
   2 -10   1   10.47    0.34
  -2 -10  -1   10.08    0.33
   2 -10   1   10.46    0.44
  -2 -10  -1   10.60    0.42
  -2 -10  -1    9.51    0.38
  -2  10  -1    9.59    0.44
  -2  10  -1   10.07    0.40
  -2  10  -1   10.56    0.48
  -2  10  -1    9.94    0.48
   2  10   1    9.75    0.36
  -2  10  -1   11.44    0.71
   2  10   1    9.60    0.42
  -2  10  -1   10.19    0.40
   2  10   1    9.93    0.60
   2  10   1    9.76    0.46
  -2  10  -1   10.20    0.41
   2  10   1   10.27    0.35
   2  10   1    9.97    0.42
  -3 -10  -1   12.04    0.50
  -3 -10  -1   11.62    0.53
  -3 -10  -1   12.16    0.40
   3  10   1   10.88    0.54
  -3  10  -1   12.48    0.51
  -3  10  -1   11.64    0.56
  -3  10  -1   12.34    0.44
  -3  10  -1   11.94    0.45
   3  10   1   10.79    0.50
   3  10   1   11.83    0.39
  -3  10  -1   12.68    0.52
   3  10   1   12.83    0.54
   3  10   1   11.67    0.41
   3  10   1   12.36    0.41
   4 -10   1    2.50    0.22
  -4 -10  -1    2.59    0.23
  -4 -10  -1    2.76    0.31
  -4 -10  -1    1.95    0.28
  -4 -10  -1    3.12    0.43
  -4 -10  -1    2.37    0.18
  -4 -10  -1    2.36    0.25
   4 -10   1    2.21    0.32
  -4 -10  -1    2.70    0.20
  -4 -10  -1    2.12    0.33
  -4  10  -1    2.49    0.23
  -4  10  -1    2.41    0.25
   4  10   1    2.41    0.20
   4  10   1    2.72    0.22
   4  10   1    2.49    0.21
  -4  10  -1    2.02    0.23
  -4  10  -1    2.16    0.28
  -4  10  -1    2.38    0.28
   4  10   1    3.00    0.41
  -5 -10  -1    1.07    0.12
  -5 -10  -1    0.87    0.12
  -5 -10  -1    0.82    0.14
   5 -10   1    0.98    0.14
   5 -10   1    0.95    0.28
  -5 -10  -1    0.80    0.14
  -5 -10  -1    1.24    0.37
   5  10   1    0.87    0.13
  -5  10  -1    0.94    0.16
   5  10   1    1.35    0.37
   5  10   1    0.97    0.13
   5  10   1    1.13    0.12
  -5  10  -1    0.94    0.15
  -5  10  -1    1.09    0.17
  -5  10  -1    1.19    0.16
   6 -10   1    0.37    0.14
  -6 -10  -1    0.31    0.09
  -6 -10  -1    0.31    0.09
   6 -10   1    0.38    0.16
  -6 -10  -1    0.22    0.10
   6  10   1    0.17    0.09
  -6  10  -1    0.27    0.11
   6  10   1    0.17    0.11
  -6  10  -1    0.02    0.08
   6  10   1    0.29    0.19
  -6  10  -1    0.16    0.10
   6  10   1    0.15    0.09
  -6  10  -1    0.24    0.11
  -6 -11   1    8.40    0.34
  -6 -11   1    7.88    0.29
  -6 -11   1    7.90    0.27
   6 -11  -1    8.09    0.38
   6 -11  -1    7.58    0.36
   6  11  -1    7.38    0.28
  -6  11   1    7.20    0.30
  -6  11   1    7.60    0.33
  -6  11   1    7.71    0.33
  -5 -11   1    0.64    0.21
  -5 -11   1    0.43    0.13
  -5 -11   1    0.56    0.11
  -5 -11   1    0.41    0.11
   5 -11  -1    0.37    0.14
  -5 -11   1   -0.09    0.67
   5 -11  -1   -0.06    0.32
   5  11  -1    0.39    0.11
   5  11  -1    0.24    0.15
  -5  11   1    0.33    0.15
  -5  11   1    0.49    0.15
  -5  11   1    0.55    0.20
  -5  11   1    0.43    0.14
  -5  11   1    0.38    0.15
  -4 -11   1    5.20    0.60
   4 -11  -1    4.58    0.30
   4 -11  -1    5.14    0.43
  -4 -11   1    4.86    0.28
  -4 -11   1    4.97    0.27
  -4 -11   1    4.91    0.25
  -4 -11   1    5.30    0.62
   4 -11  -1    5.29    0.60
  -4 -11   1    5.50    0.43
  -4  11   1    4.44    0.39
  -4  11   1    5.17    0.31
  -4  11   1    5.43    0.35
   4  11  -1    5.22    0.30
   4  11  -1    5.04    0.32
  -4  11   1    5.29    0.32
   4  11  -1    5.24    0.28
   4  11  -1    4.98    0.39
  -4  11   1    4.72    0.35
   4  11  -1    5.04    0.39
   3 -11  -1   51.81    1.29
  -3 -11   1   54.48    1.43
  -3 -11   1   53.63    1.45
   3 -11  -1   55.99    1.45
  -3 -11   1   51.33    1.32
  -3 -11   1   51.30    1.31
   3 -11  -1   54.24    1.40
  -3 -11   1   53.18    1.44
  -3 -11   1   51.46    1.31
  -3 -11   1   54.27    1.53
   3  11  -1   51.70    1.40
   3  11  -1   51.17    1.34
   3  11  -1   50.12    1.42
  -3  11   1   53.94    1.34
  -3  11   1   52.01    1.70
   3  11  -1   52.59    1.32
  -3  11   1   54.11    1.39
  -3  11   1   53.68    1.37
   3  11  -1   52.38    1.36
  -3  11   1   52.68    1.41
  -3  11   1   52.48    1.41
   2 -11  -1   14.82    0.43
  -2 -11   1   14.68    0.54
  -2 -11   1   15.79    0.56
  -2 -11   1   14.57    0.59
  -2 -11   1   14.86    0.44
  -2 -11   1   15.21    0.54
   2 -11  -1   15.48    0.55
  -2 -11   1   14.89    0.55
  -2  11   1   15.66    0.53
   2  11  -1   14.94    0.50
  -2  11   1   14.44    0.62
   2  11  -1   15.03    0.53
  -2  11   1   15.83    0.50
   2  11  -1   16.34    0.52
  -2  11   1   15.47    0.56
  -2  11   1   15.05    0.55
   2  11  -1   15.45    0.47
  -2  11   1   15.71    0.58
  -2  11   1   14.71    0.63
   2  11  -1   15.17    0.53
   2  11  -1   15.66    0.57
  -2  11   1   14.94    0.78
  -1 -11   1   38.70    0.98
  -1 -11   1   36.84    0.91
   1 -11  -1   36.53    0.95
   1 -11  -1   37.49    0.90
  -1 -11   1   37.04    0.97
  -1 -11   1   38.08    1.08
   1  11  -1   37.70    1.00
  -1  11   1   38.84    1.02
  -1  11   1   37.12    0.99
   1  11  -1   36.32    1.01
   1  11  -1   37.45    0.98
  -1  11   1   37.51    1.01
   1  11  -1   37.54    0.99
   1  11  -1   37.38    1.00
  -1  11   1   36.98    0.97
  -1  11   1   38.00    1.02
  -1  11   1   36.01    1.26
   1  11  -1   35.83    0.93
   0 -11  -1   26.04    0.71
   0 -11   1   26.59    0.65
   0 -11  -1   25.16    0.70
   0 -11   1   27.01    0.69
   0 -11  -1   26.10    0.66
   0  11   1   26.67    0.74
   0  11  -1   26.77    0.75
   0  11  -1   26.24    0.76
   0  11   1   25.84    0.74
   0  11  -1   26.16    0.74
   0  11   1   26.89    0.76
   0  11  -1   26.11    0.74
   0  11   1   26.59    0.74
   0  11   1   25.31    0.99
  -1 -11  -1   41.51    1.09
   1 -11   1   43.16    1.03
  -1 -11  -1   43.28    1.11
   1 -11   1   40.41    1.58
   1 -11   1   43.15    1.03
  -1 -11  -1   42.17    1.03
  -1  11  -1   44.70    1.14
   1  11   1   40.83    1.10
  -1  11  -1   42.49    1.09
  -1  11  -1   43.14    1.11
   1  11   1   41.81    1.08
  -1  11  -1   41.44    1.11
   1  11   1   39.31    1.34
  -1  11  -1   41.79    1.15
   1  11   1   41.71    1.03
  -1  11  -1   41.38    1.09
   1  11   1   43.45    1.14
   1  11   1   42.29    1.07
   1  11   1   40.32    1.17
   1  11   1   43.63    1.09
  -2 -11  -1   42.53    1.18
  -2 -11  -1   43.37    1.09
  -2 -11  -1   43.74    1.10
  -2 -11  -1   45.60    1.11
   2 -11   1   43.60    1.10
  -2 -11  -1   44.30    1.19
  -2  11  -1   44.30    1.19
   2  11   1   42.49    1.26
   2  11   1   44.34    1.43
  -2  11  -1   44.30    1.13
   2  11   1   44.08    1.11
  -2  11  -1   43.56    1.12
  -2  11  -1   44.07    1.16
  -2  11  -1   43.22    1.14
   2  11   1   43.96    1.16
   2  11   1   44.72    1.09
   2  11   1   43.96    1.19
   2  11   1   43.92    1.14
  -2  11  -1   45.40    1.20
  -2  11  -1   44.32    1.13
  -2  11  -1   43.46    1.17
  -3 -11  -1   27.60    0.91
  -3 -11  -1   28.15    0.74
   3 -11   1   28.48    0.93
  -3 -11  -1   26.94    0.76
  -3 -11  -1   26.69    0.87
   3  11   1   27.56    0.96
  -3  11  -1   28.60    0.80
   3  11   1   27.47    0.88
  -3  11  -1   27.34    0.85
  -3  11  -1   26.10    0.94
  -3  11  -1   28.84    0.84
   3  11   1   28.71    0.83
   3  11   1   26.61    0.81
  -3  11  -1   29.15    0.86
  -3  11  -1   28.28    0.78
   3  11   1   28.67    0.75
   3  11   1   28.84    0.76
  -4 -11  -1    8.00    0.63
  -4 -11  -1    7.13    0.36
   4 -11   1    8.22    0.35
  -4 -11  -1    7.60    0.32
  -4 -11  -1    7.77    0.78
  -4 -11  -1    7.01    0.40
  -4 -11  -1    7.81    0.30
   4 -11   1    8.07    0.66
  -4 -11  -1    7.74    0.76
  -4 -11  -1    8.05    0.52
  -4 -11  -1    8.27    0.34
   4  11   1    7.82    0.54
   4  11   1    7.68    0.59
  -4  11  -1    7.47    0.35
  -4  11  -1    7.68    0.39
   4  11   1    7.74    0.32
  -4  11  -1    8.47    0.40
  -4  11  -1    7.91    0.35
   4  11   1    7.95    0.32
   4  11   1    8.07    0.32
  -5 -11  -1    4.56    0.29
   5 -11   1    4.55    0.27
  -5 -11  -1    5.21    0.66
  -5 -11  -1    4.79    0.24
  -5 -11  -1    4.60    0.25
   5 -11   1    4.51    0.53
  -5 -11  -1    5.15    0.24
   5  11   1    4.87    0.24
  -5  11  -1    4.22    0.28
   5  11   1    4.72    0.25
   5  11   1    4.83    0.68
  -5  11  -1    4.81    0.26
  -6 -11  -1    1.78    0.18
  -6 -11  -1    1.57    0.15
  -6 -11  -1    1.81    0.15
  -6  11  -1    1.75    0.15
  -6  11  -1    1.76    0.19
  -6  11  -1    1.94    0.18
   6  11   1    1.90    0.29
   6  11   1    1.58    0.16
   6  11   1    1.57    0.14
  -6  11  -1    1.57    0.17
  -6 -12   1    0.71    0.10
   6 -12  -1    0.35    0.20
  -6 -12   1    0.88    0.10
  -6  12   1    0.82    0.13
  -6  12   1    0.78    0.11
   6  12  -1    0.64    0.09
  -6  12   1    0.83    0.14
  -5 -12   1   11.00    0.34
  -5 -12   1   10.27    0.38
  -5 -12   1    9.73    0.45
   5 -12  -1   11.15    0.44
  -5  12   1   10.18    0.40
   5  12  -1   10.15    0.38
  -5  12   1    9.57    0.46
  -5  12   1   10.62    0.45
  -5  12   1   10.81    0.42
  -4 -12   1   25.66    1.08
   4 -12  -1   24.77    0.72
   4 -12  -1   24.23    0.91
  -4 -12   1   25.07    0.72
  -4 -12   1   24.89    0.68
  -4 -12   1   25.48    0.71
  -4 -12   1   25.49    0.88
  -4  12   1   24.25    0.79
   4  12  -1   24.54    0.70
  -4  12   1   25.12    0.75
   4  12  -1   25.41    0.75
  -4  12   1   24.89    0.77
  -4  12   1   24.88    0.80
   4  12  -1   25.24    0.72
   4  12  -1   24.65    0.83
  -3 -12   1   19.02    0.64
  -3 -12   1   18.94    0.78
  -3 -12   1   17.61    0.55
  -3 -12   1   18.52    0.69
   3 -12  -1   19.11    0.59
   3  12  -1   17.87    0.58
  -3  12   1   18.21    0.64
   3  12  -1   17.77    0.61
   3  12  -1   17.27    0.54
  -3  12   1   18.37    0.60
  -3  12   1   18.51    0.58
  -3  12   1   18.19    1.05
  -3  12   1   17.24    0.63
   3  12  -1   17.44    0.63
  -3  12   1   18.77    0.65
   3  12  -1   17.70    0.58
  -2 -12   1  143.22    3.48
   2 -12  -1  141.98    3.24
  -2 -12   1  140.77    3.30
   2 -12  -1  143.82    3.31
  -2 -12   1  139.10    3.28
  -2 -12   1  140.29    3.30
   2  12  -1  138.60    3.33
  -2  12   1  143.26    3.38
   2  12  -1  145.37    3.27
  -2  12   1  143.61    3.34
  -2  12   1  146.05    3.74
  -2  12   1  140.84    3.39
   2  12  -1  142.14    3.35
   2  12  -1  129.61    3.49
  -2  12   1  144.11    3.36
  -2  12   1  142.54    3.31
   2  12  -1  139.84    3.32
  -2  12   1  144.23    3.38
  -2  12   1  145.12    3.34
   1 -12  -1   30.65    0.82
  -1 -12   1   29.91    0.96
   1 -12  -1   31.18    0.77
  -1 -12   1   30.83    0.78
   1  12  -1   29.25    0.88
  -1  12   1   31.46    0.89
  -1  12   1   32.52    0.95
  -1  12   1   31.98    0.88
  -1  12   1   31.57    0.88
  -1  12   1   31.01    0.86
   1  12  -1   30.72    0.79
  -1  12   1   31.26    0.84
   1  12  -1   31.16    0.88
  -1  12   1   29.97    1.15
   1  12  -1   31.68    0.87
   1  12  -1   32.21    0.85
   0 -12  -1    3.09    0.21
   0 -12  -1    3.08    0.17
   0 -12  -1    3.07    0.21
   0 -12   1    3.09    0.18
   0  12  -1    2.79    0.27
   0  12   1    3.04    0.26
   0  12   1    3.19    0.29
   0  12  -1    3.26    0.26
   0  12  -1    3.18    0.24
   0  12   1    3.50    0.25
   0  12  -1    3.14    0.26
   0  12  -1    3.13    0.33
   0  12   1    3.23    0.31
   0  12   1    3.33    0.36
   0  12   1    3.07    0.44
   0  12  -1    3.27    0.26
   0  12   1    3.03    0.23
  -1 -12  -1    5.91    0.23
  -1 -12  -1    5.51    0.29
  -1 -12  -1    5.86    0.40
  -1 -12  -1    5.57    0.31
   1 -12   1    6.03    0.37
  -1  12  -1    5.43    0.42
  -1  12  -1    4.88    0.36
   1  12   1    5.43    0.33
   1  12   1    5.41    0.28
   1  12   1    5.12    0.30
   1  12   1    4.90    0.53
  -1  12  -1    5.54    0.30
   1  12   1    5.67    0.30
   1  12   1    6.07    0.37
  -1  12  -1    5.49    0.30
   1  12   1    6.06    0.24
  -1  12  -1    5.67    0.33
  -1  12  -1    5.22    0.34
  -1  12  -1    5.60    0.32
  -2 -12  -1  111.12    2.72
  -2 -12  -1  110.95    2.60
  -2 -12  -1  105.86    2.69
  -2 -12  -1  109.84    2.59
  -2 -12  -1  113.13    2.60
  -2  12  -1  114.50    2.68
   2  12   1  113.10    2.63
  -2  12  -1  112.98    2.62
   2  12   1  107.61    2.80
   2  12   1  110.97    2.98
  -2  12  -1  111.36    2.62
  -2  12  -1  113.72    2.66
   2  12   1  111.47    2.60
  -2  12  -1  111.73    2.62
   2  12   1   97.94    2.74
  -2  12  -1  112.63    2.63
  -2  12  -1  113.51    2.68
  -2  12  -1  116.00    2.66
  -3 -12  -1   30.60    0.85
   3 -12   1   31.29    1.06
  -3 -12  -1   32.54    1.12
  -3 -12  -1   29.84    0.82
  -3 -12  -1   30.54    0.83
  -3 -12  -1   31.40    0.98
   3  12   1   30.47    0.90
  -3  12  -1   32.47    0.92
   3  12   1   30.73    0.82
  -3  12  -1   31.04    0.85
  -3  12  -1   31.41    0.93
  -3  12  -1   32.24    0.92
  -3  12  -1   32.08    0.87
  -3  12  -1   31.16    0.86
   3  12   1   32.28    1.08
   3  12   1   30.65    0.96
   3  12   1   31.30    0.84
   3  12   1   30.72    0.88
   4 -12   1    6.15    0.34
  -4 -12  -1    6.11    0.55
  -4 -12  -1    6.80    0.56
  -4 -12  -1    6.59    0.34
  -4 -12  -1    5.76    0.63
  -4 -12  -1    7.37    0.74
  -4 -12  -1    6.30    0.27
  -4 -12  -1    6.61    0.31
  -4 -12  -1    6.14    0.29
  -4  12  -1    6.61    0.31
  -4  12  -1    6.17    0.36
   4  12   1    6.63    0.49
   4  12   1    6.72    0.29
  -4  12  -1    6.31    0.32
   4  12   1    6.26    0.28
   4  12   1    6.76    0.60
  -4  12  -1    6.74    0.36
  -5 -12  -1    4.51    0.24
   5 -12   1    4.44    0.30
  -5 -12  -1    4.55    0.23
  -5 -12  -1    4.56    0.31
  -5 -12  -1    6.61    0.85
  -5 -12  -1    4.55    0.21
  -5  12  -1    4.23    0.24
  -5  12  -1    4.01    0.28
  -5  12  -1    4.51    0.28
  -5  12  -1    4.65    0.25
   5  12   1    4.26    0.22
   5  12   1    4.78    0.27
   5  12   1    4.38    0.23
  -6 -12  -1    0.84    0.15
  -6 -12  -1    0.93    0.10
  -6 -12  -1    0.78    0.09
  -6  12  -1    0.80    0.10
  -6  12  -1    0.79    0.11
  -6  12  -1    1.09    0.13
   6  12   1    0.89    0.12
   6  12   1    0.84    0.09
  -6 -13   1    2.19    0.15
  -6 -13   1    2.17    0.15
  -6  13   1    1.90    0.18
   6  13  -1    1.98    0.16
  -6  13   1    1.99    0.19
   6  13  -1    1.97    0.13
  -6  13   1    1.90    0.15
  -5 -13   1    7.32    0.26
  -5 -13   1    7.00    0.28
  -5 -13   1    7.08    0.29
   5 -13  -1    6.95    0.37
  -5  13   1    7.11    0.35
   5  13  -1    6.77    0.27
  -5  13   1    6.99    0.30
  -5  13   1    7.41    0.34
  -5  13   1    6.95    0.34
  -4 -13   1   16.76    0.71
  -4 -13   1   16.18    1.02
  -4 -13   1   16.20    0.53
   4 -13  -1   16.05    0.55
  -4 -13   1   16.16    0.50
  -4 -13   1   15.10    0.47
  -4  13   1   16.33    0.54
   4  13  -1   15.96    0.49
  -4  13   1   15.09    0.58
  -4  13   1   15.79    0.59
   4  13  -1   15.35    0.54
   4  13  -1   15.45    0.62
  -4  13   1   16.29    0.56
  -3 -13   1   36.94    0.98
  -3 -13   1   39.64    1.26
   3 -13  -1   37.36    0.98
  -3 -13   1   37.76    0.97
  -3 -13   1   38.12    1.14
  -3 -13   1   36.57    0.98
  -3  13   1   38.03    1.00
  -3  13   1   36.42    1.07
   3  13  -1   39.00    1.02
   3  13  -1   37.51    1.01
  -3  13   1   36.35    1.07
  -3  13   1   37.18    1.05
  -3  13   1   38.61    1.02
  -3  13   1   38.11    1.55
   3  13  -1   37.37    0.97
   3  13  -1   37.07    1.03
   3  13  -1   36.23    1.07
   2 -13  -1   32.95    0.95
  -2 -13   1   32.14    1.05
   2 -13  -1   32.53    0.82
  -2  13   1   32.22    0.96
  -2  13   1   31.87    0.91
   2  13  -1   32.70    0.83
   2  13  -1   31.52    0.97
   2  13  -1   31.00    0.89
  -2  13   1   32.77    0.92
   2  13  -1   32.92    0.88
  -2  13   1   32.89    0.88
   2  13  -1   31.13    0.90
   2  13  -1   31.86    0.93
  -2  13   1   33.14    0.94
  -2  13   1   30.97    1.29
  -1 -13   1   25.09    0.88
   1 -13  -1   25.47    0.73
   1 -13  -1   26.58    0.75
  -1 -13   1   26.08    0.69
   1 -13  -1   26.21    0.67
   1  13  -1   25.51    0.67
  -1  13   1   26.51    0.79
   1  13  -1   26.56    0.80
   1  13  -1   26.67    0.76
   1  13  -1   24.81    0.78
  -1  13   1   25.51    1.11
  -1  13   1   27.50    0.78
  -1  13   1   26.62    0.79
  -1  13   1   28.09    0.86
   0 -13   1    6.81    0.42
   0 -13  -1    6.50    0.33
   0 -13  -1    6.72    0.25
   0 -13   1    6.13    0.25
   0 -13  -1    6.46    0.30
   0  13  -1    7.02    0.33
   0  13   1    6.97    0.36
   0  13   1    6.60    0.37
   0  13  -1    6.57    0.32
   0  13   1    6.57    0.31
   0  13   1    6.94    0.33
   0  13   1    6.90    0.42
   0  13  -1    6.29    0.33
   0  13   1    5.75    0.60
   0  13  -1    6.58    0.40
   0  13   1    6.72    0.34
   0  13  -1    7.28    0.44
  -1 -13  -1   17.84    0.62
  -1 -13  -1   17.48    0.59
   1 -13   1   19.23    0.69
  -1 -13  -1   18.00    0.52
   1  13   1   17.90    0.63
   1  13   1   18.57    0.50
   1  13   1   18.34    0.56
  -1  13  -1   18.84    0.66
  -1  13  -1   17.92    0.58
  -1  13  -1   18.01    0.65
   1  13   1   18.34    0.92
  -1  13  -1   18.80    0.58
   1  13   1   17.33    0.58
  -1  13  -1   19.60    0.60
   1  13   1   16.77    0.61
  -1  13  -1   18.60    0.57
  -2 -13  -1   15.78    0.63
  -2 -13  -1   15.07    0.49
  -2 -13  -1   14.82    0.48
  -2 -13  -1   15.02    0.48
  -2 -13  -1   14.75    0.58
   2  13   1   15.40    0.58
   2  13   1   15.88    0.51
   2  13   1   15.07    0.49
  -2  13  -1   15.28    0.50
  -2  13  -1   15.14    0.51
  -2  13  -1   15.72    0.59
   2  13   1   15.91    0.45
  -2  13  -1   15.36    0.58
  -2  13  -1   15.79    0.52
   2  13   1   14.82    0.55
   2  13   1   15.46    0.52
  -2  13  -1   16.01    0.55
  -2  13  -1   15.43    0.56
  -2  13  -1   14.84    0.50
  -3 -13  -1   83.06    1.96
  -3 -13  -1   83.61    2.00
  -3 -13  -1   81.36    2.19
  -3 -13  -1   80.76    1.99
  -3 -13  -1   84.40    2.25
  -3 -13  -1   78.45    2.13
  -3 -13  -1   82.69    1.97
  -3  13  -1   86.45    2.04
  -3  13  -1   82.27    2.00
  -3  13  -1   83.49    2.05
   3  13   1   83.66    2.00
   3  13   1   80.60    2.03
   3  13   1   83.12    2.02
   3  13   1   81.73    1.96
  -3  13  -1   84.46    2.00
  -3  13  -1   83.59    2.06
   3  13   1   79.65    1.97
  -3  13  -1   82.68    1.99
  -4 -13  -1    1.21    0.18
  -4 -13  -1    1.06    0.15
  -4 -13  -1    0.76    0.11
  -4 -13  -1    1.50    0.36
  -4 -13  -1    1.64    0.39
  -4 -13  -1    0.84    0.12
  -4  13  -1    0.86    0.18
   4  13   1    1.02    0.27
  -4  13  -1    0.66    0.13
   4  13   1    0.97    0.15
  -4  13  -1    1.11    0.16
  -4  13  -1    0.91    0.17
   4  13   1    1.12    0.15
   4  13   1    1.08    0.12
  -5 -13  -1    2.89    0.18
  -5 -13  -1    2.73    0.18
  -5 -13  -1    2.76    0.19
  -5  13  -1    2.81    0.23
   5  13   1    3.25    0.22
  -5  13  -1    2.55    0.18
  -5  13  -1    2.85    0.24
   5  13   1    2.91    0.17
  -5  13  -1    3.06    0.23
   5  13   1    2.83    0.20
  -6 -13  -1    0.01    0.07
  -6 -13  -1    0.05    0.08
   6  13   1   -0.06    0.12
  -6  13  -1   -0.05    0.07
  -6  13  -1    0.02    0.09
  -6  13  -1   -0.16    0.12
   6  13   1    0.10    0.07
  -6  13  -1    0.27    0.15
  -6 -14   1    1.35    0.14
  -6 -14   1    1.32    0.14
   6  14  -1    1.39    0.11
  -6  14   1    1.37    0.17
   6  14  -1    1.25    0.14
  -6  14   1    1.51    0.17
  -6  14   1    1.53    0.14
  -5 -14   1    3.32    0.20
   5 -14  -1    3.24    0.40
  -5 -14   1    3.43    0.19
  -5 -14   1    3.47    0.18
  -5  14   1    3.49    0.21
   5  14  -1    3.10    0.17
  -5  14   1    3.45    0.25
  -5  14   1    3.05    0.25
  -5  14   1    3.10    0.24
  -4 -14   1    1.47    0.17
   4 -14  -1    1.76    0.24
  -4 -14   1    1.87    0.36
  -4 -14   1    1.41    0.17
  -4 -14   1    1.21    0.14
  -4  14   1    1.28    0.18
   4  14  -1    1.55    0.21
   4  14  -1    0.74    0.38
  -4  14   1    1.33    0.20
  -4  14   1    1.25    0.20
  -4  14   1    1.27    0.16
   4  14  -1    1.58    0.16
   3 -14  -1   52.07    1.33
  -3 -14   1   54.17    1.51
  -3 -14   1   52.79    1.34
  -3 -14   1   52.98    1.32
  -3 -14   1   52.29    1.33
   3 -14  -1   52.88    1.42
  -3 -14   1   53.52    1.64
   3  14  -1   52.55    1.42
   3  14  -1   52.87    1.36
  -3  14   1   53.09    1.34
   3  14  -1   53.87    1.30
  -3  14   1   54.59    1.36
  -3  14   1   52.81    1.42
  -3  14   1   53.01    1.40
  -3  14   1   54.77    1.43
   3  14  -1   53.10    1.37
   2 -14  -1    4.21    0.36
  -2 -14   1    3.62    0.46
  -2 -14   1    3.99    0.22
   2 -14  -1    4.22    0.37
   2  14  -1    3.70    0.27
   2  14  -1    3.92    0.26
   2  14  -1    3.78    0.30
  -2  14   1    4.02    0.32
   2  14  -1    4.15    0.21
  -2  14   1    4.64    0.67
   2  14  -1    3.81    0.31
  -2  14   1    3.53    0.26
  -2  14   1    4.22    0.37
  -2  14   1    4.05    0.28
   2  14  -1    3.63    0.26
  -2  14   1    3.91    0.41
  -1 -14   1   19.63    0.77
   1 -14  -1   19.54    0.54
   1 -14  -1   18.61    0.66
  -1 -14   1   18.92    0.54
   1 -14  -1   18.68    0.60
   1  14  -1   19.12    0.76
   1  14  -1   19.15    0.62
   1  14  -1   19.32    0.63
  -1  14   1   20.11    0.65
  -1  14   1   20.48    0.71
   1  14  -1   19.11    0.60
  -1  14   1   19.65    0.60
   1  14  -1   19.35    0.60
  -1  14   1   18.63    1.00
  -1  14   1   18.83    0.61
  -1  14   1   19.14    0.64
  -1  14   1   19.45    0.63
   0 -14  -1    1.92    0.25
   0 -14   1    1.47    0.27
   0 -14  -1    1.72    0.22
   0 -14  -1    1.73    0.16
   0 -14   1    1.91    0.18
   0  14  -1    1.33    0.26
   0  14   1    1.49    0.17
   0  14  -1    1.94    0.22
   0  14   1    1.64    0.20
   0  14  -1    1.84    0.23
   0  14   1    1.86    0.22
   0  14  -1    1.69    0.24
   0  14   1    1.43    0.37
   0  14  -1    1.59    0.19
   0  14   1    1.67    0.20
   0  14  -1    1.71    0.21
   0  14   1    1.79    0.33
  -1 -14  -1    4.78    0.38
  -1 -14  -1    3.81    0.33
  -1  14  -1    3.91    0.29
  -1  14  -1    4.12    0.26
   1  14   1    4.03    0.20
   1  14   1    3.90    0.26
   1  14   1    4.09    0.68
  -1  14  -1    4.20    0.31
   1  14   1    3.79    0.34
   1  14   1    3.70    0.30
   1  14   1    4.04    0.30
  -1  14  -1    4.21    0.40
  -1  14  -1    4.10    0.33
   1  14   1    3.95    0.26
  -1  14  -1    4.28    0.29
  -2 -14  -1  108.41    2.54
  -2 -14  -1  109.80    2.73
  -2 -14  -1  103.65    2.55
  -2 -14  -1  108.49    2.54
  -2 -14  -1  107.80    2.68
   2  14   1  107.87    2.65
   2  14   1  111.98    2.51
  -2  14  -1  110.04    2.61
   2  14   1  107.29    2.57
  -2  14  -1  111.19    2.59
  -2  14  -1  105.88    2.56
  -2  14  -1  108.17    2.57
  -2  14  -1  110.17    2.60
   2  14   1  107.28    2.55
  -2  14  -1  108.74    2.62
   2  14   1  105.09    2.58
   2  14   1  106.87    2.60
  -2  14  -1  107.19    2.55
  -2  14  -1  107.78    2.55
  -3 -14  -1    1.96    0.22
  -3 -14  -1    2.59    0.37
  -3 -14  -1    2.18    0.20
  -3 -14  -1    1.94    0.44
  -3 -14  -1    2.45    0.23
  -3 -14  -1    1.41    0.37
  -3 -14  -1    1.92    0.20
   3  14   1    1.89    0.17
  -3  14  -1    1.92    0.22
  -3  14  -1    1.90    0.23
   3  14   1    2.21    0.22
  -3  14  -1    1.84    0.21
  -3  14  -1    2.25    0.22
  -3  14  -1    1.98    0.20
   3  14   1    1.68    0.19
  -3  14  -1    2.19    0.30
   3  14   1    1.90    0.21
   3  14   1    1.68    0.22
  -4 -14  -1    0.30    0.10
  -4 -14  -1    0.18    0.16
  -4 -14  -1    0.37    0.12
  -4 -14  -1    0.32    0.12
  -4 -14  -1   -0.11    0.40
  -4 -14  -1    0.37    0.49
   4  14   1    0.35    0.12
  -4  14  -1    0.30    0.14
  -4  14  -1    0.36    0.15
   4  14   1    0.34    0.09
   4  14   1    0.35    0.24
  -5 -14  -1    0.63    0.09
  -5 -14  -1    0.59    0.09
  -5 -14  -1    0.51    0.10
   5  14   1    0.60    0.12
   5  14   1    0.53    0.08
  -5  14  -1    0.33    0.09
  -5  14  -1    0.69    0.12
  -5  14  -1    0.59    0.14
   5  14   1    0.80    0.14
  -5  14  -1    0.54    0.13
  -5 -15   1    0.58    0.09
  -5 -15   1    0.63    0.10
  -5 -15   1    0.55    0.09
  -5  15   1    0.57    0.15
   5  15  -1    0.58    0.10
  -5  15   1    0.49    0.10
  -5  15   1    0.49    0.12
   5  15  -1    0.67    0.08
  -5  15   1    0.27    0.12
  -4 -15   1    0.27    0.10
  -4 -15   1   -0.13    0.38
  -4 -15   1    0.15    0.10
  -4 -15   1    0.34    0.14
  -4  15   1    0.24    0.13
  -4  15   1    0.34    0.15
   4  15  -1    0.14    0.08
   4  15  -1    0.42    0.29
   4  15  -1    0.25    0.11
  -4  15   1    0.22    0.12
   4  15  -1    0.29    0.17
  -4  15   1    0.23    0.15
  -3 -15   1    3.50    0.48
  -3 -15   1    3.93    0.26
  -3 -15   1    4.15    0.26
  -3 -15   1    3.92    0.24
  -3 -15   1    3.15    0.42
  -3  15   1    4.14    0.29
   3  15  -1    3.70    0.31
  -3  15   1    3.70    0.31
   3  15  -1    3.62    0.32
  -3  15   1    3.51    0.33
   3  15  -1    3.87    0.27
  -3  15   1    3.65    0.26
   3  15  -1    3.77    0.25
   3  15  -1    3.88    0.20
  -3  15   1    3.71    0.30
  -2 -15   1   13.75    0.49
  -2 -15   1   15.29    0.76
   2 -15  -1   13.43    0.62
   2 -15  -1   14.06    0.48
  -2 -15   1   13.21    0.53
   2 -15  -1   13.40    0.62
  -2 -15   1   13.69    0.45
  -2  15   1   14.33    0.54
   2  15  -1   14.47    0.40
   2  15  -1   13.02    0.53
  -2  15   1   13.48    0.53
   2  15  -1   13.82    0.49
  -2  15   1   14.29    0.51
   2  15  -1   13.03    0.48
   2  15  -1   14.06    0.51
  -2  15   1   13.84    0.57
  -2  15   1   14.36    1.04
  -2  15   1   13.58    0.47
   1 -15  -1   19.99    0.65
   1 -15  -1   19.82    0.56
  -1 -15   1   19.66    0.57
   1 -15  -1   17.88    0.78
  -1 -15   1   21.17    0.84
  -1  15   1   19.41    1.12
  -1  15   1   20.52    0.65
  -1  15   1   20.24    0.64
  -1  15   1   20.26    0.62
  -1  15   1   20.45    0.67
   1  15  -1   19.79    0.63
   1  15  -1   19.60    0.64
   1  15  -1   19.87    0.62
  -1  15   1   20.91    0.74
   1  15  -1   20.54    0.75
   1  15  -1   20.01    0.65
   0 -15   1    4.02    0.24
   0 -15  -1    4.01    0.22
   0 -15  -1    3.92    0.34
   0 -15  -1    4.37    0.43
   0  15   1    4.37    0.27
   0  15  -1    3.91    0.40
   0  15   1    3.62    0.40
   0  15  -1    3.90    0.30
   0  15   1    4.00    0.27
   0  15   1    3.67    0.29
   0  15   1    3.94    0.75
   0  15  -1    3.97    0.28
   0  15   1    4.17    0.30
   0  15  -1    4.13    0.28
   0  15  -1    3.98    0.26
  -1 -15  -1    7.86    0.42
  -1 -15  -1    8.68    0.49
  -1 -15  -1    9.48    0.61
  -1 -15  -1    8.85    0.34
   1 -15   1    9.87    0.72
  -1  15  -1    9.19    0.50
  -1  15  -1    9.27    0.40
   1  15   1    9.13    0.37
  -1  15  -1    9.58    0.39
   1  15   1    9.27    0.39
  -1  15  -1    9.57    0.40
   1  15   1    8.86    0.37
  -1  15  -1    9.31    0.44
   1  15   1    9.12    0.41
   1  15   1    8.29    0.44
   1  15   1    8.92    0.40
   1  15   1    8.72    0.29
  -1  15  -1    8.55    0.37
  -2 -15  -1    0.96    0.15
  -2 -15  -1    0.91    0.13
  -2 -15  -1    1.09    0.16
  -2 -15  -1    1.21    0.32
  -2 -15  -1    1.98    0.43
  -2  15  -1    1.25    0.20
  -2  15  -1    1.07    0.18
   2  15   1    1.36    0.22
  -2  15  -1    1.18    0.19
  -2  15  -1    1.10    0.19
   2  15   1    1.02    0.17
   2  15   1    1.01    0.16
   2  15   1    0.94    0.15
   2  15   1    0.79    0.16
  -2  15  -1    0.85    0.21
   2  15   1    1.05    0.11
  -2  15  -1    1.34    0.23
  -2  15  -1    1.24    0.17
  -2  15  -1    1.20    0.18
  -3 -15  -1    2.51    0.21
  -3 -15  -1    2.42    0.20
  -3 -15  -1    2.05    0.50
  -3 -15  -1    2.62    0.23
  -3 -15  -1    2.29    0.44
  -3 -15  -1    2.64    0.24
  -3  15  -1    3.25    0.30
  -3  15  -1    2.69    0.31
   3  15   1    2.46    0.25
   3  15   1    2.37    0.22
  -3  15  -1    2.80    0.22
  -3  15  -1    2.36    0.27
   3  15   1    2.22    0.16
  -3  15  -1    2.51    0.32
   3  15   1    2.10    0.23
   3  15   1    2.81    0.30
  -3  15  -1    3.31    0.34
  -4 -15  -1    1.38    0.15
  -4 -15  -1    1.23    0.14
  -4 -15  -1    1.29    0.21
  -4 -15  -1    1.43    0.17
  -4  15  -1    1.74    0.17
  -4  15  -1    1.58    0.18
   4  15   1    1.36    0.13
   4  15   1    1.48    0.16
  -4  15  -1    1.11    0.18
   4  15   1    1.18    0.15
  -4  15  -1    1.65    0.18
   4  15   1    1.48    0.27
  -5 -15  -1    2.36    0.16
  -5 -15  -1    2.33    0.16
  -5 -15  -1    2.01    0.19
  -5  15  -1    2.38    0.19
   5  15   1    2.69    0.25
  -5  15  -1    2.09    0.15
  -5  15  -1    1.81    0.26
   5  15   1    2.27    0.13
   5  15   1    2.54    0.20
  -5 -16   1    1.28    0.13
  -5 -16   1    1.64    0.15
  -5 -16   1    1.46    0.15
  -5  16   1    1.35    0.18
  -5  16   1    1.29    0.14
   5  16  -1    1.31    0.11
   5  16  -1    1.49    0.14
  -5  16   1    1.47    0.18
  -5  16   1    1.39    0.17
  -4 -16   1    2.61    0.19
  -4 -16   1    3.02    0.21
  -4 -16   1    2.80    0.18
  -4 -16   1    3.20    0.29
  -4  16   1    2.77    0.26
  -4  16   1    2.74    0.25
  -4  16   1    2.48    0.23
   4  16  -1    2.73    0.15
  -4  16   1    2.91    0.24
   4  16  -1    2.92    0.20
   4  16  -1    2.79    0.27
  -3 -16   1    1.67    0.19
  -3 -16   1    1.89    0.22
  -3 -16   1    1.63    0.32
   3  16  -1    1.64    0.19
  -3  16   1    1.63    0.21
   3  16  -1    1.99    0.22
  -3  16   1    1.69    0.22
   3  16  -1    1.52    0.22
  -3  16   1    1.81    0.21
  -3  16   1    1.50    0.24
   2 -16  -1    4.19    0.53
  -2 -16   1    3.49    0.48
  -2 -16   1    3.87    0.32
  -2 -16   1    2.97    0.42
  -2 -16   1    3.22    0.29
  -2 -16   1    3.36    0.23
   2  16  -1    3.82    0.30
   2  16  -1    3.52    0.24
   2  16  -1    3.68    0.20
  -2  16   1    3.86    0.32
   2  16  -1    3.60    0.29
  -2  16   1    3.72    0.34
  -2  16   1    3.72    0.24
   2  16  -1    3.90    0.25
  -2  16   1    3.71    0.37
  -2  16   1    3.71    0.27
  -1 -16   1    6.98    0.29
   1 -16  -1    7.80    0.48
  -1 -16   1    7.58    0.65
   1 -16  -1    7.50    0.31
  -1  16   1    7.34    0.92
   1  16  -1    7.46    0.37
  -1  16   1    6.60    0.35
  -1  16   1    5.08    0.51
  -1  16   1    7.41    0.39
   1  16  -1    7.08    0.33
  -1  16   1    7.31    0.33
   1  16  -1    7.46    0.37
  -1  16   1    7.18    0.38
   1  16  -1    6.75    0.33
   0 -16   1   14.74    0.82
   0 -16  -1   15.72    0.84
   0 -16  -1   13.37    0.44
   0 -16   1   14.04    0.44
   0  16   1   15.25    0.57
   0  16   1   14.20    0.54
   0  16  -1   13.93    0.51
   0  16  -1   13.93    0.50
   0  16   1   13.89    0.48
   0  16   1   13.79    0.50
   0  16  -1   14.43    0.52
   0  16   1   14.46    0.52
   0  16   1   14.23    0.52
   0  16  -1   13.59    0.48
   0  16   1   13.53    1.06
  -1 -16  -1    7.27    0.38
  -1 -16  -1    7.19    0.31
  -1 -16  -1    8.17    0.41
  -1 -16  -1    7.26    0.58
   1  16   1    7.67    0.35
  -1  16  -1    7.31    0.36
  -1  16  -1    7.33    0.36
  -1  16  -1    8.16    0.37
   1  16   1    6.93    0.37
   1  16   1    6.86    0.34
  -1  16  -1    8.24    0.48
  -1  16  -1    7.62    0.34
   1  16   1    7.68    0.34
  -1  16  -1    5.48    0.51
   1  16   1    7.47    0.41
   1  16   1    7.85    0.39
  -2 -16  -1    6.25    0.67
  -2 -16  -1    5.50    0.30
  -2 -16  -1    5.91    0.30
  -2 -16  -1    5.80    0.29
  -2 -16  -1    6.13    0.29
  -2 -16  -1    5.75    0.88
  -2  16  -1    5.16    0.42
  -2  16  -1    5.86    0.34
  -2  16  -1    5.87    0.35
   2  16   1    5.55    0.33
  -2  16  -1    5.33    0.38
   2  16   1    5.32    0.29
   2  16   1    5.55    0.39
   2  16   1    5.51    0.31
  -2  16  -1    5.78    0.31
   2  16   1    5.80    0.35
   2  16   1    5.83    0.22
  -2  16  -1    6.14    0.36
   2  16   1    5.76    0.29
  -3 -16  -1    0.15    0.13
  -3 -16  -1    0.35    0.12
  -3 -16  -1    0.42    0.14
  -3  16  -1    0.60    0.14
   3  16   1    0.54    0.16
  -3  16  -1    0.20    0.18
   3  16   1    0.37    0.19
   3  16   1    0.53    0.16
   3  16   1    0.59    0.13
  -3  16  -1    0.30    0.16
  -3  16  -1    0.36    0.18
  -3  16  -1    0.52    0.18
   3  16   1    0.39    0.16
  -4 -16  -1    0.70    0.11
  -4 -16  -1    0.60    0.10
  -4 -16  -1    0.60    0.10
  -4 -16  -1    0.30    0.21
  -4  16  -1    0.64    0.14
  -4  16  -1    0.27    0.15
   4  16   1    0.46    0.11
   4  16   1    0.54    0.08
  -4  16  -1    0.62    0.11
   4  16   1    0.72    0.16
  -5 -16  -1    1.10    0.13
  -5 -16  -1    0.90    0.10
   5  16   1    0.90    0.10
   5  16   1    0.86    0.14
  -5  16  -1    1.11    0.12
  -5  16  -1    1.06    0.10
   5  17  -1    1.43    0.13
  -4 -17   1    5.14    0.37
  -4 -17   1    4.47    0.22
  -4 -17   1    4.62    0.20
  -4 -17   1    4.90    0.22
   4  17  -1    4.36    0.17
   4  17  -1    4.83    0.32
  -4  17   1    4.81    0.27
  -4  17   1    4.78    0.27
  -4  17   1    4.64    0.26
   4  17  -1    4.51    0.22
  -3 -17   1    0.61    0.14
  -3 -17   1    0.50    0.35
  -3 -17   1    0.66    0.11
  -3 -17   1    0.37    0.12
   3  17  -1    0.31    0.16
  -3  17   1    0.46    0.16
   3  17  -1    0.59    0.15
   3  17  -1    0.39    0.11
  -3  17   1    0.32    0.13
  -3  17   1    0.50    0.16
  -3  17   1    0.57    0.14
   3  17  -1    0.46    0.12
  -2 -17   1    0.32    0.12
  -2 -17   1    1.04    0.23
  -2 -17   1    1.03    0.30
  -2  17   1    0.62    0.17
  -2  17   1    0.37    0.13
   2  17  -1    0.50    0.12
   2  17  -1    0.68    0.14
  -2  17   1    0.50    0.13
   2  17  -1    0.32    0.15
   2  17  -1    0.76    0.16
   1 -17  -1    3.97    0.28
  -1 -17   1    3.87    0.24
  -1 -17   1    4.79    0.74
  -1  17   1    3.71    0.31
   1  17  -1    3.84    0.25
   1  17  -1    3.26    0.25
  -1  17   1    3.72    0.31
   1  17  -1    3.09    0.28
  -1  17   1    3.75    0.27
   1  17  -1    3.77    0.29
  -1  17   1    3.79    0.24
   0 -17  -1    5.02    0.27
   0 -17   1    4.77    0.27
   0  17  -1    4.56    0.27
   0  17   1    5.05    0.28
   0  17  -1    5.21    0.29
   0  17   1    4.92    0.32
   0  17  -1    5.47    0.33
   0  17  -1    4.96    0.32
   0  17   1    5.36    0.42
   0  17   1    4.62    0.28
   0  17   1    5.83    0.33
   0  17   1    5.21    0.41
  -1 -17  -1    0.94    0.18
  -1 -17  -1    0.82    0.13
   1  17   1    0.67    0.14
  -1  17  -1    0.59    0.15
  -1  17  -1    0.77    0.17
  -1  17  -1    0.64    0.13
   1  17   1    0.94    0.22
   1  17   1    0.75    0.23
   1  17   1    0.84    0.17
  -1  17  -1    0.88    0.17
   1  17   1    0.47    0.15
   1  17   1    0.51    0.13
  -2 -17  -1    0.01    0.15
  -2 -17  -1   -0.17    0.11
  -2 -17  -1    0.13    0.15
   2  17   1    0.06    0.09
   2  17   1    0.07    0.11
   2  17   1    0.04    0.11
  -2  17  -1    0.02    0.17
  -2  17  -1    0.27    0.22
   2  17   1    0.24    0.13
   2  17   1    0.17    0.14
   2  17   1   -0.23    0.18
  -2  17  -1    0.27    0.18
  -3 -17  -1    5.55    0.24
  -3 -17  -1    5.63    0.26
  -3 -17  -1    5.75    0.27
  -3 -17  -1    5.93    0.32
   3  17   1    5.74    0.30
   3  17   1    5.65    0.35
  -3  17  -1    5.69    0.35
   3  17   1    5.67    0.30
  -3  17  -1    6.20    0.36
   3  17   1    5.50    0.20
  -3  17  -1    5.52    0.35
   3  17   1    5.50    0.27
  -3  17  -1    6.11    0.28
   3  17   1    5.99    0.33
  -4 -17  -1    1.38    0.15
  -4 -17  -1    1.37    0.15
  -4 -17  -1    1.34    0.13
   4  17   1    1.46    0.17
  -4  17  -1    1.46    0.21
   4  17   1    1.75    0.18
   4  17   1    1.38    0.12
  -4  17  -1    1.41    0.16
  -4  17  -1    1.28    0.14
  -4 -18   1    1.57    0.15
  -4 -18   1    1.90    0.14
   4  18  -1    1.56    0.14
  -4  18   1    1.79    0.17
  -4  18   1    1.62    0.16
  -4  18   1    1.67    0.20
  -3 -18   1   -0.02    0.12
  -3 -18   1   -0.01    0.09
  -3 -18   1   -0.11    0.13
  -3  18   1    0.11    0.13
  -3  18   1    0.00    0.11
   3  18  -1    0.03    0.10
  -3  18   1   -0.11    0.13
   3  18  -1   -0.25    0.14
   3  18  -1   -0.05    0.09
  -3  18   1    0.02    0.16
   3  18  -1    0.00    0.13
  -2 -18   1   10.48    0.38
  -2 -18   1   10.30    0.37
  -2 -18   1    9.62    0.62
  -2  18   1   10.52    0.37
  -2  18   1   10.37    0.45
   2  18  -1   10.32    0.41
   2  18  -1   10.52    0.43
   2  18  -1   10.08    0.38
  -2  18   1    9.92    0.42
  -2  18   1   10.27    0.50
  -2  18   1   10.45    0.41
   2  18  -1   10.08    0.37
  -1 -18   1    2.69    0.39
  -1 -18   1    2.54    0.22
   1 -18  -1    3.42    0.31
   1  18  -1    2.28    0.26
  -1  18   1    2.56    0.23
   1  18  -1    2.57    0.25
  -1  18   1    2.76    0.21
   1  18  -1    2.45    0.21
   1  18  -1    2.67    0.22
   0 -18   1   10.73    0.40
   0 -18   1    9.49    0.70
   0 -18  -1   10.21    0.38
   0  18  -1   10.60    0.42
   0  18   1   10.36    0.42
   0  18  -1   10.29    0.43
   0  18   1    9.97    0.40
   0  18  -1   10.67    0.40
   0  18   1   10.54    0.43
   0  18   1   10.09    0.38
   0  18  -1   10.16    0.39
   0  18   1   10.82    0.54
  -1 -18  -1   12.67    0.43
  -1 -18  -1   12.87    0.45
  -1  18  -1   12.64    0.46
   1  18   1   12.71    0.46
  -1  18  -1   12.56    0.48
   1  18   1   12.66    0.45
   1  18   1   12.58    0.47
   1  18   1   12.82    0.54
   1  18   1   12.72    0.48
  -2 -18  -1    2.94    0.27
  -2 -18  -1    3.79    0.29
  -2 -18  -1    3.31    0.31
  -2 -18  -1    3.21    0.21
   2  18   1    3.14    0.27
   2  18   1    3.33    0.27
   2  18   1    3.08    0.22
  -2  18  -1    3.51    0.24
  -2  18  -1    3.23    0.28
  -2  18  -1    3.03    0.34
   2  18   1    2.84    0.21
  -2  18  -1    3.43    0.29
  -3 -18  -1    0.43    0.12
  -3 -18  -1    0.14    0.11
  -3 -18  -1    0.05    0.08
  -3 -18  -1    0.13    0.16
   3  18   1    0.28    0.15
   3  18   1    0.01    0.13
   3  18   1    0.12    0.10
   3  18   1    0.22    0.15
  -4 -18  -1    2.56    0.15
  -4 -18  -1    2.46    0.24
  -4 -18  -1    2.68    0.17
  -4 -19   1    0.91    0.10
  -4 -19   1    1.08    0.12
   4  19  -1    0.71    0.10
  -4  19   1    0.91    0.14
  -3 -19   1    4.22    0.21
  -3 -19   1    4.36    0.20
  -3 -19   1    4.34    0.32
  -3 -19   1    3.60    0.34
  -3  19   1    4.07    0.26
   3  19  -1    3.93    0.20
   3  19  -1    3.85    0.21
   3  19  -1    4.21    0.28
  -3  19   1    4.06    0.23
  -3  19   1    4.23    0.26
  -2 -19   1    4.62    0.28
  -2 -19   1    4.81    0.25
  -2  19   1    3.56    0.39
   2  19  -1    4.54    0.29
  -2  19   1    4.57    0.24
   2  19  -1    4.20    0.26
  -2  19   1    4.67    0.28
   2  19  -1    4.48    0.23
   2  19  -1    4.48    0.23
  -2  19   1    4.44    0.25
  -1 -19   1    9.65    0.37
   1 -19  -1    9.85    0.47
   1  19  -1    9.62    0.36
  -1  19   1    9.80    0.41
   1  19  -1    9.66    0.40
  -1  19   1    9.76    0.39
   1  19  -1    9.69    0.38
  -1  19   1    9.54    0.37
  -1  19   1    9.61    0.35
   1  19  -1    9.33    0.36
   0 -19  -1   -0.01    0.14
   0 -19   1    0.11    0.19
   0  19  -1    0.01    0.11
   0  19  -1    0.11    0.11
   0  19   1    0.04    0.12
   0  19   1   -0.11    0.14
   0  19  -1    0.00    0.15
   0  19  -1    0.12    0.10
   0  19   1   -0.04    0.10
   0  19   1   -0.10    0.10
  -1 -19  -1    4.26    0.28
  -1 -19  -1    4.26    0.28
   1  19   1    4.68    0.28
   1  19   1    4.52    0.25
   1  19   1    4.30    0.24
  -1  19  -1    4.28    0.24
   1  19   1    4.69    0.30
  -1  19  -1    4.67    0.27
  -1  19  -1    4.72    0.32
  -1  19  -1    4.81    0.28
  -2 -19  -1    1.97    0.21
  -2 -19  -1    1.63    0.19
  -2 -19  -1    1.59    0.17
   2  19   1    1.71    0.17
   2  19   1    1.45    0.17
   2  19   1    1.46    0.18
  -2  19  -1    1.78    0.16
  -2  19  -1    1.45    0.18
   2  19   1    1.67    0.18
  -2  19  -1    1.83    0.19
  -3 -19  -1    2.40    0.16
  -3 -19  -1    2.09    0.26
  -3 -19  -1    2.44    0.23
   3  19   1    2.40    0.25
   3  19   1    1.86    0.17
   3  19   1    2.48    0.30
  -3 -20   1    1.43    0.18
  -3 -20   1    1.17    0.14
   3  20  -1    1.37    0.14
  -3  20   1    1.29    0.14
  -3  20   1    1.46    0.16
   3  20  -1    1.44    0.18
   3  20  -1    1.31    0.13
  -2 -20   1   13.25    0.40
  -2 -20   1   13.35    0.42
  -2 -20   1   12.87    0.48
   2  20  -1   13.38    0.41
  -2  20   1   13.33    0.41
  -2  20   1   13.01    0.42
   2  20  -1   13.55    0.46
   2  20  -1   14.05    0.44
  -2  20   1   13.53    0.46
   2  20  -1   13.45    0.40
  -1 -20   1    5.21    0.33
   1  20  -1    5.31    0.25
  -1  20   1    5.26    0.30
   1  20  -1    5.57    0.27
   1  20  -1    5.11    0.24
  -1  20   1    5.05    0.23
  -1  20   1    5.64    0.30
  -1  20   1    4.94    0.25
   1  20  -1    5.50    0.30
   0 -20  -1    9.14    0.42
   0  20  -1    8.58    0.32
   0  20   1    8.64    0.33
   0  20  -1    8.62    0.33
   0  20   1    8.50    0.31
   0  20   1    9.09    0.38
   0  20  -1    9.13    0.37
   0  20   1    8.83    0.35
   0  20  -1    8.99    0.35
  -1 -20  -1    2.66    0.28
  -1 -20  -1    2.52    0.30
   1  20   1    2.79    0.18
   1  20   1    3.12    0.23
   1  20   1    2.77    0.19
  -1  20  -1    2.53    0.23
  -1  20  -1    2.82    0.32
  -1  20  -1    2.71    0.19
   1  20   1    2.60    0.27
  -1  20  -1    2.89    0.23
  -2 -20  -1    2.80    0.20
  -2 -20  -1    2.56    0.26
  -2  20  -1    2.76    0.22
   2  20   1    2.49    0.22
   2  20   1    2.89    0.18
   2  20   1    2.45    0.32
   2  20   1    2.55    0.18
  -2  20  -1    2.85    0.23
  -3 -20  -1    5.60    0.21
   3  20   1    5.36    0.23
  -2 -21   1    8.27    0.28
   2  21  -1    7.39    0.29
   2  21  -1    8.38    0.44
  -2  21   1    7.48    0.36
  -2  21   1    7.68    0.28
  -2  21   1    7.91    0.28
   2  21  -1    7.70    0.28
  -1  21   1    5.31    0.22
  -1  21   1    5.01    0.24
   1  21  -1    5.06    0.24
   1  21  -1    5.37    0.22
   1  21  -1    4.72    0.25
  -1  21   1    4.48    0.37
   1  21  -1    5.71    0.30
  -1  21   1    5.81    0.32
   0  21   1    0.19    0.18
   0  21   1    0.16    0.11
   0  21  -1    0.11    0.11
   0  21  -1    0.35    0.09
   0  21   1    0.21    0.09
   0  21   1    0.18    0.08
   0  21  -1    0.36    0.19
   0  21  -1    0.20    0.10
  -1 -21  -1    3.37    0.31
   1  21   1    2.51    0.17
   1  21   1    3.08    0.21
  -1  21  -1    2.52    0.23
  -1  21  -1    2.91    0.18
   1  21   1    2.85    0.17
  -1  21  -1    2.43    0.25
  -2 -21  -1    0.54    0.11
   2  21   1    0.44    0.11
   2  21   1    0.29    0.14
   2  21   1    0.42    0.12
   0  22   1    0.29    0.09
   0  22   1    0.11    0.12
   0  22  -1    0.23    0.08
   0  22  -1   -0.15    0.18
   0  22  -1    0.19    0.11
   0  22   1    0.27    0.09
  -7   0   2    1.98    0.15
   7   0  -2    1.84    0.17
   7   0  -2    2.22    0.15
   6   0  -2    0.46    0.27
   6   0  -2    0.25    0.13
   6   0  -2    0.48    0.12
  -6   0   2    0.40    0.12
   6   0  -2    0.37    0.39
  -6   0   2    0.39    0.15
  -6   0   2    0.08    0.14
  -6   0   2    0.49    0.16
  -6   0   2    0.22    0.17
   6   0  -2    0.35    0.14
  -5   0   2   45.40    1.16
  -5   0   2   46.70    1.28
  -5   0   2   46.00    1.24
   5   0  -2   46.36    1.20
   5   0  -2   47.07    1.31
  -5   0   2   46.30    1.23
   5   0  -2   48.19    1.37
  -4   0   2   21.21    0.67
   4   0  -2   19.87    0.65
   4   0  -2   20.56    0.61
  -4   0   2   19.52    0.67
   4   0  -2   20.02    0.63
   4   0  -2   20.82    0.59
   4   0  -2   21.37    0.66
  -4   0   2   20.37    0.60
  -4   0   2   20.28    0.73
  -4   0   2   19.45    0.62
  -4   0   2   20.51    0.66
  -4   0   2   20.62    0.71
   4   0  -2   19.91    0.67
  -4   0   2   20.90    0.65
   3   0  -2    2.93    0.17
  -3   0   2    2.80    0.21
   3   0  -2    2.67    0.38
  -3   0   2    2.87    0.23
   3   0  -2    3.04    0.20
   3   0  -2    2.54    0.19
  -3   0   2    2.35    0.35
   3   0  -2    2.48    0.26
  -3   0   2    2.20    0.22
   3   0  -2    2.66    0.36
   2   0  -2   42.03    1.23
  -2   0   2   42.09    1.01
   2   0  -2   41.87    1.06
   2   0  -2   43.26    1.02
   2   0  -2   42.72    1.14
   2   0  -2   43.39    1.06
  -2   0   2   41.60    1.07
  -2   0   2   41.61    1.08
  -1   0   2  908.18   22.76
   1   0  -2  947.09   22.41
   0   0  -2  622.85   14.95
   0   0   2  592.89   15.03
  -1   0  -2   85.52    1.94
   1   0   2   80.71    1.94
   1   0   2   89.42    1.99
   1   0   2   79.48    1.92
   1   0   2   84.13    1.96
  -1   0  -2   81.71    2.04
  -1   0  -2   87.83    1.95
   1   0   2   86.25    1.97
  -2   0  -2    1.73    0.13
  -2   0  -2    1.80    0.12
  -2   0  -2    1.62    0.16
  -2   0  -2    1.89    0.14
   2   0   2    1.97    0.23
  -2   0  -2    1.77    0.14
   2   0   2    1.82    0.11
   2   0   2    1.79    0.13
  -3   0  -2    3.57    0.26
  -3   0  -2    3.95    0.22
   3   0   2    3.96    0.17
  -3   0  -2    3.47    0.22
  -3   0  -2    3.46    0.23
   3   0   2    3.27    0.21
   3   0   2    3.60    0.19
  -4   0  -2   20.40    0.64
  -4   0  -2   20.99    0.69
  -4   0  -2   20.74    0.62
   4   0   2   20.19    0.59
   4   0   2   20.30    0.68
  -4   0  -2   20.74    0.57
   4   0   2   20.52    0.64
  -4   0  -2   19.92    0.59
  -4   0  -2   20.55    0.72
   4   0   2   20.85    0.57
   4   0   2   20.40    0.57
  -5   0  -2   10.90    0.55
   5   0   2   11.83    0.64
   5   0   2   10.45    0.40
  -5   0  -2   10.48    0.44
   5   0   2   10.66    0.56
  -5   0  -2   10.98    0.36
   5   0   2   10.27    0.38
  -5   0  -2   10.42    0.44
   5   0   2   10.51    0.36
  -5   0  -2   10.50    0.42
  -5   0  -2   11.30    0.40
   5   0   2   10.90    0.38
   5   0   2   10.47    0.56
   6   0   2    4.53    0.66
   6   0   2    5.03    0.21
  -6   0  -2    4.64    0.29
   6   0   2    4.71    0.25
  -6   0  -2    4.87    0.32
   6   0   2    5.00    0.24
  -6   0  -2    4.38    0.30
   6   0   2    4.43    0.54
   6   0   2    5.17    0.28
  -6   0  -2    4.59    0.20
  -7   0  -2    2.01    0.18
  -7   0  -2    1.84    0.11
   7   0   2    1.80    0.12
  -7   0  -2    1.77    0.20
   7   0   2    1.89    0.14
   7   0   2    1.83    0.16
   7  -1  -2    2.67    0.19
  -7  -1   2    2.63    0.16
   7  -1  -2    2.58    0.16
   7   1  -2    2.94    0.18
  -7   1   2    2.39    0.16
  -7   1   2    2.67    0.23
   7   1  -2    2.79    0.15
  -6  -1   2   20.68    0.63
   6  -1  -2   21.53    0.65
   6  -1  -2   22.21    0.84
   6  -1  -2   20.98    0.98
   6  -1  -2   21.60    0.65
   6  -1  -2   21.75    0.62
  -6  -1   2   21.40    0.68
  -6  -1   2   22.18    0.70
  -6   1   2   21.47    0.63
  -6   1   2   21.81    0.69
  -6   1   2   21.25    0.68
   6   1  -2   21.38    0.64
   6   1  -2   21.58    0.60
  -6   1   2   21.64    0.68
   6   1  -2   21.53    0.66
  -6   1   2   21.15    0.70
   6   1  -2   22.43    1.05
   6   1  -2   21.56    0.83
  -5  -1   2    5.73    0.36
   5  -1  -2    5.81    0.29
  -5  -1   2    5.88    0.36
   5  -1  -2    5.31    0.37
   5  -1  -2    5.25    0.43
  -5  -1   2    5.70    0.32
  -5  -1   2    5.90    0.29
   5   1  -2    5.19    0.29
   5   1  -2    5.88    0.29
   5   1  -2    5.19    0.56
   5   1  -2    5.43    0.33
  -5   1   2    5.72    0.37
  -5   1   2    5.20    0.35
  -5   1   2    5.50    0.29
   5   1  -2    5.85    0.44
   5   1  -2    5.06    0.37
  -5   1   2    5.23    0.35
  -4  -1   2   16.33    0.56
   4  -1  -2   16.11    0.56
  -4  -1   2   16.95    0.64
   4  -1  -2   16.16    0.53
  -4  -1   2   16.16    0.59
  -4  -1   2   16.83    0.54
   4  -1  -2   16.69    0.50
   4  -1  -2   16.40    0.54
  -4  -1   2   15.74    0.51
   4  -1  -2   16.89    0.59
  -4  -1   2   16.79    0.58
  -4  -1   2   16.15    0.59
   4  -1  -2   16.00    0.58
   4   1  -2   15.96    0.50
   4   1  -2   16.07    0.56
  -4   1   2   15.66    0.55
   4   1  -2   16.26    0.58
   4   1  -2   16.63    0.56
  -4   1   2   16.33    0.52
   4   1  -2   15.82    0.49
  -4   1   2   15.96    0.57
  -4   1   2   16.34    0.71
   4   1  -2   17.43    0.81
   4   1  -2   16.30    0.54
  -4   1   2   15.68    0.53
  -4   1   2   15.55    0.64
  -4   1   2   15.52    0.60
  -4   1   2   16.60    0.57
  -4   1   2   16.11    0.60
  -3  -1   2    0.64    0.14
   3  -1  -2    0.58    0.09
   3  -1  -2    0.70    0.11
  -3  -1   2    0.57    0.11
   3  -1  -2    0.51    0.11
   3  -1  -2    0.39    0.15
  -3  -1   2    0.57    0.13
   3  -1  -2    0.47    0.19
   3  -1  -2    0.46    0.21
  -3  -1   2    0.78    0.11
  -3  -1   2    0.63    0.24
  -3   1   2    0.52    0.12
   3   1  -2    0.37    0.09
  -3   1   2    0.59    0.13
   3   1  -2    0.42    0.10
   3   1  -2    0.66    0.09
   3   1  -2    0.56    0.20
  -3   1   2    0.65    0.14
   3   1  -2    0.53    0.22
   3   1  -2    0.71    0.15
  -3   1   2    0.66    0.23
   2  -1  -2  111.63    2.71
  -2  -1   2  109.58    2.63
   2  -1  -2  113.34    2.63
  -2  -1   2   99.99    2.78
  -2  -1   2  114.00    2.65
  -2  -1   2  113.83    2.57
   2  -1  -2  112.94    2.82
   2  -1  -2  114.84    2.62
   2   1  -2  114.59    2.62
   2   1  -2  116.01    2.59
   2   1  -2  112.47    2.63
   2   1  -2  114.85    2.72
   2   1  -2  114.62    2.83
  -2   1   2  113.63    2.64
  -2   1   2  110.29    2.66
  -1  -1   2  155.13    3.56
   1  -1  -2  151.57    3.70
   1  -1  -2  158.32    3.55
   1  -1  -2  154.26    3.51
  -1  -1   2  157.62    3.55
  -1  -1   2  146.37    3.49
  -1  -1   2  153.62    3.60
   1  -1  -2  161.62    3.54
  -1  -1   2  149.34    3.73
   1   1  -2  148.41    3.68
   1   1  -2  158.56    3.55
  -1   1   2  161.61    3.56
  -1   1   2  156.53    3.60
  -1   1   2  153.02    3.58
   1   1  -2  158.13    3.51
   1   1  -2  149.88    3.55
   0  -1   2   27.01    0.69
   0  -1  -2   28.04    0.64
   0  -1  -2   26.44    0.70
   0  -1  -2   26.69    0.66
   0  -1  -2   26.60    0.70
   0  -1   2   27.27    0.68
   0   1  -2   26.64    0.72
   0   1   2   26.58    0.64
   0   1   2   26.42    0.65
   0   1   2   25.46    0.71
   0   1  -2   27.95    0.78
   0   1  -2   27.09    0.63
   0   1  -2   26.97    0.63
   0   1  -2   25.31    0.71
   0   1   2   28.43    0.71
   1  -1   2   16.37    0.41
   1  -1   2   17.35    0.46
   1  -1   2   17.21    0.46
  -1  -1  -2   17.69    0.47
  -1  -1  -2   17.05    0.44
  -1  -1  -2   16.13    0.43
   1  -1   2   16.04    0.42
  -1   1  -2   15.34    0.49
  -1   1  -2   17.64    0.44
   1   1   2   17.37    0.48
  -1   1  -2   16.62    0.43
   1   1   2   16.14    0.42
  -1   1  -2   15.74    0.47
   1   1   2   15.81    0.43
   1   1   2   16.21    0.44
  -2  -1  -2   48.86    1.22
   2  -1   2   48.43    1.22
   2  -1   2   49.80    1.17
   2  -1   2   46.75    1.19
  -2  -1  -2   51.56    1.25
  -2  -1  -2   46.92    1.22
  -2  -1  -2   51.28    1.25
   2  -1   2   51.51    1.36
  -2   1  -2   51.08    1.27
  -2   1  -2   48.55    1.21
   2   1   2   51.57    1.35
  -2   1  -2   53.00    1.22
   2   1   2   48.71    1.20
   2   1   2   48.70    1.22
  -3  -1  -2    3.96    0.27
   3  -1   2    4.02    0.21
   3  -1   2    3.84    0.17
   3  -1   2    3.55    0.49
  -3  -1  -2    3.85    0.24
  -3  -1  -2    4.12    0.22
  -3  -1  -2    4.77    0.42
  -3  -1  -2    4.06    0.24
  -3  -1  -2    4.39    0.26
   3  -1   2    3.80    0.22
   3   1   2    4.29    0.50
   3   1   2    4.01    0.17
  -3   1  -2    3.91    0.24
  -3   1  -2    4.34    0.29
  -3   1  -2    3.66    0.23
  -3   1  -2    3.97    0.21
  -3   1  -2    4.22    0.39
   3   1   2    3.90    0.21
   3   1   2    4.02    0.23
   4  -1   2   43.07    1.09
   4  -1   2   44.43    1.12
  -4  -1  -2   42.87    1.24
  -4  -1  -2   44.92    1.15
  -4  -1  -2   44.67    1.12
   4  -1   2   44.12    1.11
  -4  -1  -2   43.39    1.10
  -4  -1  -2   44.51    1.24
   4  -1   2   43.27    1.20
  -4  -1  -2   44.16    1.16
  -4  -1  -2   42.40    1.23
   4  -1   2   43.70    1.17
  -4  -1  -2   44.95    1.10
   4   1   2   44.77    1.10
  -4   1  -2   46.44    1.27
   4   1   2   44.25    1.18
   4   1   2   44.50    1.11
  -4   1  -2   45.43    1.12
  -4   1  -2   44.99    1.15
  -4   1  -2   45.08    1.09
  -4   1  -2   43.91    1.16
   4   1   2   44.37    1.22
   4   1   2   44.01    1.09
  -4   1  -2   45.30    1.23
  -4   1  -2   44.86    1.15
   5  -1   2   27.37    0.73
   5  -1   2   27.52    0.99
  -5  -1  -2   27.08    0.92
  -5  -1  -2   26.28    0.74
   5  -1   2   26.29    0.71
   5  -1   2   26.18    0.91
   5  -1   2   27.86    0.91
  -5  -1  -2   26.30    0.77
   5  -1   2   26.84    0.73
  -5  -1  -2   26.81    0.72
  -5   1  -2   26.76    0.70
  -5   1  -2   27.31    0.77
  -5   1  -2   26.55    0.78
   5   1   2   25.93    0.90
   5   1   2   26.55    0.89
  -5   1  -2   26.07    0.76
  -5   1  -2   26.88    0.74
   5   1   2   26.34    0.73
  -5   1  -2   27.10    0.79
   5   1   2   25.64    0.73
   5   1   2   27.13    0.70
   5   1   2   26.35    0.75
   5   1   2   27.76    0.99
  -6  -1  -2   14.06    0.45
  -6  -1  -2   13.11    0.40
   6  -1   2   13.87    0.41
   6  -1   2   13.77    0.46
  -6  -1  -2   13.73    0.50
  -6   1  -2   13.39    0.40
   6   1   2   13.39    0.77
   6   1   2   13.52    0.43
  -6   1  -2   14.04    0.48
   6   1   2   14.26    0.48
   6   1   2   14.11    0.45
  -6   1  -2   13.62    0.48
  -6   1  -2   13.56    0.46
  -6   1  -2   13.90    0.57
   6   1   2   14.23    1.00
   6   1   2   13.82    0.40
   7  -1   2    0.23    0.08
  -7  -1  -2    0.22    0.15
  -7  -1  -2    0.22    0.06
   7  -1   2    0.15    0.08
   7  -1   2    0.15    0.06
  -7  -1  -2   -0.01    0.10
   7   1   2    0.19    0.08
   7   1   2    0.24    0.07
  -7   1  -2    0.18    0.10
   7   1   2    0.20    0.07
  -7  -2   2    1.61    0.14
   7  -2  -2    1.83    0.15
   7  -2  -2    1.71    0.24
   7  -2  -2    1.99    0.17
   7   2  -2    1.72    0.18
  -7   2   2    1.80    0.18
  -7   2   2    1.72    0.17
   7   2  -2    1.58    0.14
   7   2  -2    1.56    0.15
  -7   2   2    1.64    0.13
   6  -2  -2    1.46    0.18
   6  -2  -2    1.29    0.16
  -6  -2   2    1.85    0.27
  -6  -2   2    1.24    0.19
  -6  -2   2    1.18    0.16
   6  -2  -2    1.73    0.19
   6  -2  -2    1.63    0.30
   6  -2  -2    1.79    0.40
  -6   2   2    1.81    0.19
  -6   2   2    1.58    0.20
   6   2  -2    1.23    0.16
   6   2  -2    1.80    0.28
  -6   2   2    1.57    0.21
   6   2  -2    1.38    0.17
   6   2  -2    1.76    0.22
   6   2  -2    1.47    0.33
  -6   2   2    1.25    0.19
  -5  -2   2   41.93    1.19
  -5  -2   2   42.96    1.16
  -5  -2   2   42.29    1.14
   5  -2  -2   42.29    1.13
  -5  -2   2   43.06    1.10
   5  -2  -2   42.73    1.24
   5  -2  -2   42.80    1.13
   5  -2  -2   41.23    1.31
  -5  -2   2   39.99    1.41
  -5   2   2   43.38    1.20
  -5   2   2   43.77    1.18
  -5   2   2   44.53    1.20
  -5   2   2   43.30    1.18
   5   2  -2   44.43    1.29
   5   2  -2   43.18    1.09
   5   2  -2   44.24    1.24
   5   2  -2   44.26    1.14
   5   2  -2   43.48    1.12
  -5   2   2   43.20    1.12
   5   2  -2   44.52    1.22
  -4  -2   2   15.39    0.58
  -4  -2   2   15.92    0.61
  -4  -2   2   14.91    0.49
  -4  -2   2   15.61    0.57
   4  -2  -2   14.80    0.53
  -4  -2   2   15.91    0.53
   4  -2  -2   15.70    0.48
  -4  -2   2   15.06    0.45
   4  -2  -2   15.25    0.54
  -4  -2   2   15.47    0.54
   4  -2  -2   15.05    0.53
  -4  -2   2   15.58    0.56
   4  -2  -2   14.86    0.57
  -4   2   2   15.84    0.54
  -4   2   2   15.19    0.60
   4   2  -2   15.30    0.56
   4   2  -2   15.00    0.61
   4   2  -2   15.66    0.47
  -4   2   2   15.02    0.56
  -4   2   2   13.43    0.57
  -4   2   2   16.08    0.56
   4   2  -2   15.26    0.54
   4   2  -2   16.32    0.71
   4   2  -2   15.68    0.51
   4   2  -2   15.32    0.62
   4   2  -2   15.22    0.48
  -4   2   2   15.13    0.50
  -4   2   2   13.88    0.63
  -4   2   2   16.61    0.65
   3  -2  -2  108.45    2.62
  -3  -2   2  111.98    2.61
  -3  -2   2  111.47    2.61
   3  -2  -2  111.28    2.87
   3  -2  -2  108.34    2.60
  -3  -2   2  110.53    2.95
  -3  -2   2  107.56    2.80
   3  -2  -2  108.19    2.55
   3  -2  -2  110.31    2.58
  -3   2   2  112.17    2.61
  -3   2   2  105.76    2.66
  -3   2   2  116.24    2.67
   3   2  -2  110.47    2.54
   3   2  -2  107.88    2.60
  -3   2   2  107.15    2.62
  -3   2   2  104.25    2.82
   3   2  -2  110.48    2.77
   3   2  -2  108.16    2.61
   3   2  -2  111.78    2.59
   3   2  -2  111.45    2.90
  -2  -2   2  178.22    4.26
   2  -2  -2  172.01    4.03
   2  -2  -2  175.53    4.24
   2  -2  -2  174.78    4.12
   2  -2  -2  172.68    4.02
  -2  -2   2  169.56    4.05
  -2  -2   2  174.93    4.03
   2   2  -2  172.27    4.23
  -2   2   2  168.37    4.05
   2   2  -2  179.28    4.13
  -2   2   2  177.64    4.05
   2   2  -2  175.68    4.03
  -2   2   2  176.91    4.07
   2   2  -2  180.96    3.98
   2   2  -2  178.24    4.02
   1  -2  -2  108.94    2.59
  -1  -2   2  110.53    2.60
   1  -2  -2  118.69    2.74
  -1  -2   2  110.96    2.54
  -1  -2   2  114.67    2.59
   1  -2  -2  111.01    2.77
   1  -2  -2  110.19    2.55
  -1  -2   2  110.47    2.65
   1  -2  -2  110.44    2.58
  -1  -2   2  113.04    2.76
  -1   2   2  114.91    2.62
  -1   2   2  112.94    2.52
   1   2  -2  109.26    2.74
   1   2  -2  113.56    2.60
  -1   2   2  110.15    2.65
   1   2  -2  110.07    2.61
   0  -2  -2  103.97    2.46
   0  -2   2  106.74    2.40
   0  -2  -2  104.09    2.41
   0  -2  -2  111.32    2.46
   0  -2   2  104.51    2.56
   0  -2  -2  105.27    2.40
   0  -2   2  107.66    2.45
   0  -2   2  108.51    2.44
   0   2  -2  108.21    2.38
   0   2  -2  100.65    2.47
   0   2   2  106.26    2.49
   0   2  -2  100.09    2.47
   0   2  -2  105.02    2.54
   0   2   2  106.16    2.40
   0   2   2  107.55    2.41
   0   2   2  102.70    2.49
   0   2  -2  108.01    2.37
   0   2   2  106.75    2.47
  -1  -2  -2  157.53    3.72
   1  -2   2  169.12    3.73
  -1  -2  -2  159.46    3.71
   1  -2   2  158.16    3.71
   1  -2   2  160.40    3.69
   1  -2   2  167.27    3.73
  -1  -2  -2  161.78    3.72
  -1   2  -2  166.27    3.78
  -1   2  -2  164.09    3.79
   1   2   2  158.14    3.70
  -1   2  -2  167.10    3.71
   1   2   2  163.96    3.74
  -1   2  -2  172.64    3.71
   1   2   2  168.21    3.72
  -2  -2  -2    1.02    0.12
   2  -2   2    0.98    0.09
   2  -2   2    1.00    0.09
  -2  -2  -2    1.01    0.14
   2  -2   2    1.10    0.11
  -2  -2  -2    0.99    0.14
  -2  -2  -2    0.95    0.11
  -2  -2  -2    1.17    0.17
   2  -2   2    1.05    0.22
  -2   2  -2    0.91    0.11
   2   2   2    0.84    0.10
  -2   2  -2    0.98    0.15
  -2   2  -2    0.93    0.11
   2   2   2    0.88    0.16
   2   2   2    0.82    0.11
  -3  -2  -2    5.05    0.27
  -3  -2  -2    4.30    0.30
   3  -2   2    5.07    0.23
   3  -2   2    5.44    0.20
   3  -2   2    5.13    0.25
  -3  -2  -2    5.24    0.25
  -3  -2  -2    5.26    0.30
   3  -2   2    4.86    0.54
  -3  -2  -2    5.73    0.28
  -3  -2  -2    6.00    0.29
   3   2   2    5.07    0.24
   3   2   2    5.30    0.24
   3   2   2    5.35    0.21
  -3   2  -2    5.56    0.32
  -3   2  -2    5.54    0.23
  -3   2  -2    5.59    0.32
   3   2   2    5.04    0.27
   3   2   2    5.13    0.27
  -3   2  -2    5.54    0.27
   3   2   2    6.05    0.52
   3   2   2    5.53    0.29
  -4  -2  -2    1.78    0.18
  -4  -2  -2    1.77    0.20
   4  -2   2    1.57    0.20
   4  -2   2    1.55    0.15
  -4  -2  -2    1.97    0.21
  -4  -2  -2    1.63    0.23
  -4  -2  -2    1.68    0.19
   4  -2   2    1.98    0.19
   4  -2   2    1.66    0.22
  -4  -2  -2    1.43    0.22
   4  -2   2    1.82    0.19
   4   2   2    1.11    0.18
   4   2   2    2.05    0.20
  -4   2  -2    1.99    0.24
   4   2   2    1.85    0.16
  -4   2  -2    1.52    0.18
  -4   2  -2    1.47    0.15
  -4   2  -2    1.64    0.24
  -4   2  -2    1.61    0.21
   4   2   2    1.56    0.21
  -4   2  -2    1.69    0.18
  -4   2  -2    1.42    0.18
   4   2   2    1.42    0.16
   4   2   2    1.33    0.18
  -4   2  -2    1.64    0.21
   5  -2   2   35.78    0.95
   5  -2   2   38.06    1.13
   5  -2   2   38.11    1.14
  -5  -2  -2   36.94    0.96
   5  -2   2   35.69    0.93
  -5  -2  -2   37.81    0.99
  -5  -2  -2   35.65    0.94
   5  -2   2   36.77    0.95
  -5  -2  -2   34.97    1.13
   5  -2   2   37.53    1.21
   5   2   2   37.56    1.21
   5   2   2   36.78    1.15
  -5   2  -2   36.69    0.91
  -5   2  -2   35.99    0.99
  -5   2  -2   38.04    0.96
   5   2   2   36.22    0.97
   5   2   2   37.57    0.96
  -5   2  -2   35.98    1.01
  -5   2  -2   36.86    0.97
   5   2   2   34.68    1.12
   5   2   2   36.96    0.92
  -5   2  -2   36.24    1.00
   5   2   2   35.93    0.97
  -6  -2  -2    3.65    0.24
  -6  -2  -2    3.04    0.33
  -6  -2  -2    3.27    0.35
  -6  -2  -2    3.27    0.18
   6  -2   2    3.25    0.21
   6  -2   2    3.19    0.26
   6  -2   2    3.48    0.24
  -6   2  -2    3.65    0.27
   6   2   2    2.79    0.54
   6   2   2    4.24    0.32
   6   2   2    3.68    0.50
  -6   2  -2    3.51    0.26
   6   2   2    3.10    0.18
  -6   2  -2    3.02    0.30
   6   2   2    3.33    0.24
   6   2   2    3.43    0.23
  -7  -2  -2    1.35    0.10
   7  -2   2    1.76    0.15
  -7  -2  -2    1.49    0.15
   7  -2   2    1.35    0.11
  -7  -2  -2    1.77    0.21
   7  -2   2    1.28    0.15
   7   2   2    1.33    0.14
   7   2   2    1.33    0.12
   7   2   2    1.64    0.13
  -7   2  -2    1.49    0.17
   7  -3  -2    0.68    0.21
  -7  -3   2    0.55    0.09
   7  -3  -2    0.65    0.12
   7  -3  -2    0.60    0.09
   7   3  -2    0.50    0.09
   7   3  -2    0.85    0.12
  -7   3   2    0.63    0.14
  -7   3   2    0.79    0.14
  -7   3   2    0.62    0.08
  -6  -3   2    3.88    0.29
   6  -3  -2    3.77    0.26
   6  -3  -2    4.08    0.28
  -6  -3   2    3.93    0.26
   6  -3  -2    3.89    0.43
  -6  -3   2    3.84    0.25
   6  -3  -2    4.14    0.27
   6   3  -2    4.20    0.22
   6   3  -2    4.50    0.40
  -6   3   2    3.34    0.39
  -6   3   2    4.00    0.31
   6   3  -2    3.79    0.45
   6   3  -2    3.84    0.25
  -6   3   2    3.59    0.22
  -6   3   2    3.62    0.29
  -6   3   2    3.86    0.28
  -5  -3   2    1.54    0.19
  -5  -3   2    1.38    0.20
   5  -3  -2    1.38    0.19
  -5  -3   2    1.85    0.20
   5  -3  -2    1.83    0.26
  -5  -3   2    1.12    0.22
   5  -3  -2    1.78    0.30
   5  -3  -2    1.42    0.20
   5  -3  -2    1.85    0.21
  -5   3   2    1.70    0.21
  -5   3   2    1.04    0.18
   5   3  -2    1.91    0.26
   5   3  -2    1.59    0.19
  -5   3   2    1.49    0.25
   5   3  -2    1.48    0.18
  -5   3   2    1.24    0.18
   5   3  -2    1.52    0.29
  -5   3   2    1.15    0.19
   5   3  -2    2.14    0.41
  -5   3   2    1.93    0.23
   5   3  -2    1.88    0.20
  -5   3   2    1.61    0.22
  -4  -3   2   32.15    0.85
  -4  -3   2   31.42    0.93
  -4  -3   2   31.82    0.91
   4  -3  -2   31.30    0.89
  -4  -3   2   32.71    0.81
   4  -3  -2   30.35    0.85
   4  -3  -2   31.49    0.88
  -4  -3   2   32.27    0.99
  -4  -3   2   30.78    0.92
  -4  -3   2   31.98    0.93
   4  -3  -2   30.39    0.92
   4  -3  -2   31.39    0.95
  -4  -3   2   32.35    0.89
  -4   3   2   32.00    0.93
  -4   3   2   32.17    1.03
   4   3  -2   32.27    0.94
   4   3  -2   32.12    0.83
   4   3  -2   31.04    0.91
   4   3  -2   31.47    0.87
  -4   3   2   31.92    0.96
  -4   3   2   32.25    0.93
  -4   3   2   32.17    0.90
   4   3  -2   31.94    0.83
  -4   3   2   31.38    0.94
   4   3  -2   31.57    0.94
  -4   3   2   29.79    0.96
  -4   3   2   31.96    0.86
   4   3  -2   34.97    0.90
   4   3  -2   33.22    0.92
  -4   3   2   32.94    0.92
  -3  -3   2   32.82    0.91
   3  -3  -2   32.28    0.89
   3  -3  -2   32.40    0.90
  -3  -3   2   34.64    0.83
   3  -3  -2   34.38    0.85
   3  -3  -2   28.49    1.39
  -3  -3   2   31.93    0.90
   3  -3  -2   34.00    0.92
  -3  -3   2   33.12    1.24
  -3  -3   2   32.73    0.93
  -3  -3   2   32.62    1.09
   3  -3  -2   32.80    1.15
  -3   3   2   33.50    1.13
   3   3  -2   34.84    0.89
  -3   3   2   34.22    0.94
  -3   3   2   31.96    0.96
  -3   3   2   34.94    0.99
   3   3  -2   34.29    0.84
  -3   3   2   33.98    0.91
   3   3  -2   33.52    0.90
   3   3  -2   34.65    1.07
   3   3  -2   32.71    1.19
   3   3  -2   33.75    0.91
   2  -3  -2  107.91    2.54
  -2  -3   2  103.32    2.56
   2  -3  -2  106.82    2.49
  -2  -3   2  108.38    2.54
   2  -3  -2  108.56    2.53
  -2  -3   2  108.42    2.48
  -2  -3   2  110.25    2.79
   2   3  -2  108.29    2.64
  -2   3   2  109.68    2.55
  -2   3   2  113.62    2.69
  -2   3   2  106.53    2.60
   2   3  -2  110.79    2.54
   2   3  -2  105.32    2.54
  -2   3   2  104.58    2.57
   2   3  -2  106.92    2.75
   2   3  -2  110.55    2.49
   2   3  -2  111.41    2.54
  -1  -3   2   33.97    0.83
   1  -3  -2   35.06    0.87
   1  -3  -2   33.99    0.86
   1  -3  -2   34.91    0.83
  -1  -3   2   35.02    0.88
  -1  -3   2   32.87    0.88
  -1  -3   2   33.82    0.92
  -1  -3   2   35.42    1.03
  -1   3   2   36.76    0.79
   1   3  -2   35.38    1.02
  -1   3   2   33.11    0.92
   1   3  -2   35.59    0.89
  -1   3   2   36.45    0.80
   1   3  -2   34.83    0.89
  -1   3   2   33.77    0.91
  -1   3   2   34.35    0.92
   0  -3  -2  141.47    3.26
   0  -3   2  141.94    3.24
   0  -3   2  152.27    3.30
   0  -3  -2  143.93    3.25
   0  -3   2  137.99    3.31
   0  -3  -2  147.36    3.30
   0  -3   2  145.77    3.42
   0  -3  -2  147.04    3.31
   0   3  -2  144.25    3.40
   0   3   2  143.67    3.25
   0   3   2  144.07    3.26
   0   3   2  140.07    3.32
   0   3   2  145.50    3.33
   0   3  -2  136.94    3.32
   0   3  -2  143.60    3.33
  -1  -3  -2   85.93    2.03
   1  -3   2   86.06    1.99
  -1  -3  -2   86.73    2.03
  -1  -3  -2   88.10    2.02
   1  -3   2   87.87    2.02
   1  -3   2   89.72    2.03
   1   3   2   89.50    2.01
  -1   3  -2   88.39    2.09
   1   3   2   82.93    2.02
  -1   3  -2   86.18    2.09
   1   3   2   88.41    2.04
  -1   3  -2   92.32    2.01
   2  -3   2  185.45    4.40
   2  -3   2  180.66    4.16
  -2  -3  -2  192.28    4.23
  -2  -3  -2  189.95    4.35
   2  -3   2  182.98    4.22
   2  -3   2  178.58    4.19
  -2  -3  -2  177.30    4.23
  -2  -3  -2  184.44    4.18
  -2  -3  -2  181.30    4.23
   2   3   2  193.78    4.28
   2   3   2  174.28    4.20
   2   3   2  194.43    4.36
  -2   3  -2  183.59    4.29
  -2   3  -2  186.75    4.21
   2   3   2  176.84    4.23
  -3  -3  -2   31.19    0.96
  -3  -3  -2   27.66    0.81
   3  -3   2   28.75    0.75
  -3  -3  -2   28.10    0.74
   3  -3   2   28.13    0.78
  -3  -3  -2   26.12    0.80
  -3  -3  -2   28.01    0.75
  -3  -3  -2   29.52    0.81
   3  -3   2   27.97    0.71
   3   3   2   27.98    0.77
  -3   3  -2   28.02    0.86
  -3   3  -2   30.35    0.84
  -3   3  -2   28.14    0.79
   3   3   2   27.09    0.81
   3   3   2   28.20    0.77
  -3   3  -2   27.60    0.78
   3   3   2   28.16    0.72
  -3   3  -2   27.94    0.72
   3   3   2   28.59    1.03
  -4  -3  -2   43.89    1.07
   4  -3   2   42.94    1.09
  -4  -3  -2   42.53    1.23
  -4  -3  -2   43.47    1.09
  -4  -3  -2   42.98    1.08
  -4  -3  -2   41.26    1.21
   4  -3   2   43.32    1.17
   4  -3   2   42.73    1.13
  -4  -3  -2   42.82    1.12
   4  -3   2   42.40    1.09
   4  -3   2   43.21    1.07
  -4   3  -2   42.94    1.25
   4   3   2   42.31    1.17
   4   3   2   44.17    1.14
  -4   3  -2   42.15    1.09
   4   3   2   42.49    1.05
  -4   3  -2   42.62    1.13
  -4   3  -2   44.74    1.05
   4   3   2   43.01    1.10
   4   3   2   42.87    1.08
  -4   3  -2   42.99    1.14
  -4   3  -2   44.50    1.15
   4   3   2   41.63    1.21
   4   3   2   44.00    1.07
  -4   3  -2   43.19    1.12
  -5  -3  -2   13.92    0.43
  -5  -3  -2   13.39    0.45
   5  -3   2   13.17    0.69
   5  -3   2   13.13    0.44
   5  -3   2   14.58    0.71
  -5  -3  -2   13.73    0.51
   5  -3   2   13.76    0.45
   5  -3   2   13.69    0.43
   5  -3   2   14.01    0.65
  -5  -3  -2   13.37    0.43
  -5  -3  -2   12.29    0.61
   5   3   2   14.21    0.76
   5   3   2   13.52    0.45
  -5   3  -2   13.39    0.47
   5   3   2   12.48    0.63
   5   3   2   13.51    0.65
  -5   3  -2   13.72    0.49
  -5   3  -2   13.57    0.40
  -5   3  -2   13.41    0.50
  -5   3  -2   13.47    0.47
   5   3   2   13.35    0.46
   5   3   2   13.13    0.43
   5   3   2   14.00    0.53
   5   3   2   13.22    0.40
  -5   3  -2   13.79    0.49
  -6  -3  -2    0.06    0.11
   6  -3   2   -0.06    0.09
   6  -3   2   -0.06    0.11
  -6  -3  -2    0.04    0.14
   6  -3   2    0.22    0.12
   6  -3   2    0.02    0.11
   6   3   2   -0.02    0.22
  -6   3  -2    0.14    0.12
   6   3   2   -0.09    0.45
  -6   3  -2    0.18    0.07
  -6   3  -2   -0.12    0.13
  -6   3  -2   -0.07    0.12
  -7  -3  -2    0.35    0.06
   7  -3   2    0.46    0.10
  -7  -3  -2    0.34    0.14
   7  -3   2    0.30    0.07
  -7  -3  -2    0.52    0.16
   7   3   2    0.24    0.09
  -7   3  -2    0.20    0.09
   7   3   2    0.20    0.07
  -7   3  -2    0.52    0.16
  -7  -4   2    1.08    0.13
   7  -4  -2    1.03    0.13
   7  -4  -2    1.21    0.14
   7  -4  -2    0.67    0.19
  -7   4   2    1.08    0.15
  -7   4   2    0.87    0.14
  -7   4   2    1.22    0.15
  -7   4   2    1.00    0.12
   7   4  -2    1.48    0.22
   7   4  -2    1.33    0.14
   7   4  -2    1.13    0.13
  -6  -4   2    0.08    0.16
   6  -4  -2    0.42    0.25
   6  -4  -2    0.25    0.14
  -6  -4   2    0.19    0.12
  -6  -4   2   -0.05    0.11
   6  -4  -2    0.37    0.15
   6  -4  -2    0.06    0.12
  -6   4   2    0.17    0.15
  -6   4   2    0.06    0.14
  -6   4   2   -0.27    0.27
   6   4  -2    0.04    0.09
   6   4  -2    0.40    0.42
   6   4  -2    0.10    0.18
  -6   4   2   -0.03    0.12
  -6   4   2    0.10    0.09
   6   4  -2    0.12    0.10
  -5  -4   2    0.38    0.36
  -5  -4   2    0.45    0.19
   5  -4  -2    0.80    0.18
  -5  -4   2    0.54    0.15
   5  -4  -2    0.63    0.20
  -5  -4   2    0.61    0.18
  -5  -4   2    0.45    0.12
  -5  -4   2    0.25    0.22
   5  -4  -2    0.58    0.13
   5  -4  -2    0.77    0.24
   5  -4  -2    0.50    0.16
  -5   4   2    0.45    0.20
   5   4  -2    0.61    0.12
   5   4  -2    0.89    0.23
  -5   4   2    0.52    0.13
  -5   4   2    0.36    0.18
  -5   4   2    0.62    0.16
   5   4  -2    0.43    0.20
   5   4  -2    0.15    0.12
  -5   4   2    0.52    0.16
  -5   4   2    0.49    0.16
  -5   4   2    0.45    0.16
   5   4  -2    0.13    0.21
   5   4  -2    0.36    0.20
   4  -4  -2    4.15    0.36
  -4  -4   2    4.71    0.38
  -4  -4   2    4.44    0.31
   4  -4  -2    4.28    0.31
  -4  -4   2    4.91    0.27
  -4  -4   2    4.84    0.39
   4  -4  -2    4.10    0.37
  -4  -4   2    4.56    0.33
  -4  -4   2    4.53    0.23
  -4  -4   2    4.86    0.26
   4  -4  -2    4.11    0.29
  -4  -4   2    3.97    0.31
   4  -4  -2    4.15    0.23
  -4   4   2    4.32    0.46
  -4   4   2    4.36    0.30
   4   4  -2    4.35    0.26
   4   4  -2    4.40    0.31
  -4   4   2    4.66    0.26
  -4   4   2    4.90    0.37
   4   4  -2    4.27    0.24
  -4   4   2    4.32    0.38
   4   4  -2    4.55    0.33
  -4   4   2    4.60    0.32
  -4   4   2    4.49    0.30
  -4   4   2    4.36    0.34
   4   4  -2    4.87    0.35
   4   4  -2    4.16    0.36
   4   4  -2    4.40    0.30
   4   4  -2    4.29    0.28
  -3  -4   2   34.58    0.92
  -3  -4   2   35.77    1.16
  -3  -4   2   35.64    1.34
   3  -4  -2   35.53    0.95
  -3  -4   2   36.42    0.89
   3  -4  -2   35.71    0.89
  -3  -4   2   35.20    0.90
   3  -4  -2   33.63    0.94
   3  -4  -2   35.25    1.17
   3  -4  -2   34.60    0.96
  -3  -4   2   34.26    0.95
   3  -4  -2   35.08    1.24
  -3  -4   2   35.98    1.00
  -3  -4   2   33.72    0.95
   3   4  -2   36.25    0.97
  -3   4   2   33.85    0.98
   3   4  -2   35.84    1.13
   3   4  -2   35.01    1.29
   3   4  -2   36.06    0.95
  -3   4   2   35.61    0.97
   3   4  -2   36.19    0.96
  -3   4   2   32.17    1.19
  -3   4   2   35.39    0.96
   3   4  -2   37.02    0.94
  -3   4   2   34.31    1.01
  -3   4   2   38.93    1.22
  -3   4   2   36.21    1.03
  -3   4   2   35.65    1.06
  -2  -4   2   31.67    1.17
  -2  -4   2   35.57    0.94
   2  -4  -2   36.13    0.93
  -2  -4   2   37.76    1.19
  -2  -4   2   36.58    0.96
   2  -4  -2   37.66    1.18
   2  -4  -2   37.02    0.93
   2  -4  -2   36.88    0.89
   2  -4  -2   36.33    1.03
   2   4  -2   36.07    0.94
  -2   4   2   35.38    1.00
   2   4  -2   36.91    0.94
   2   4  -2   35.93    0.88
  -2   4   2   35.67    1.02
  -2   4   2   35.88    0.98
   2   4  -2   37.56    0.94
   1  -4  -2   61.31    1.48
  -1  -4   2   63.05    1.43
   1  -4  -2   62.16    1.44
  -1  -4   2   64.56    1.54
   1  -4  -2   62.06    1.54
   1  -4  -2   63.32    1.47
  -1  -4   2   59.11    1.50
  -1  -4   2   63.90    1.67
  -1  -4   2   63.51    1.48
   1   4  -2   60.80    1.50
   1   4  -2   61.36    1.65
  -1   4   2   60.97    1.56
  -1   4   2   58.37    1.52
  -1   4   2   60.57    1.54
   1   4  -2   61.35    1.50
   0  -4  -2   55.69    1.34
   0  -4   2   56.22    1.39
   0  -4  -2   56.49    1.34
   0  -4   2   60.54    1.38
   0  -4   2   55.99    1.53
   0  -4   2   57.75    1.32
   0  -4  -2   57.02    1.38
   0  -4  -2   59.89    1.39
   0   4   2   57.93    1.43
   0   4   2   54.30    1.40
   0   4  -2   57.65    1.50
   0   4  -2   57.56    1.41
   0   4   2   59.85    1.34
   0   4   2   59.87    1.35
   0   4  -2   57.86    1.40
  -1  -4  -2  137.53    3.13
   1  -4   2  136.81    3.24
  -1  -4  -2  130.74    3.15
   1  -4   2  138.34    3.10
  -1  -4  -2  138.77    3.16
   1  -4   2  136.38    3.15
   1  -4   2  144.75    3.14
   1   4   2  140.74    3.17
   1   4   2  140.24    3.13
  -1   4  -2  132.63    3.21
  -1   4  -2  137.01    3.22
   1   4   2  139.25    3.15
  -2  -4  -2  160.63    3.86
   2  -4   2  169.36    4.05
  -2  -4  -2  173.37    4.03
   2  -4   2  154.22    3.81
  -2  -4  -2  178.68    3.85
   2  -4   2  169.05    3.78
   2   4   2  175.75    3.96
   2   4   2  166.84    3.87
  -2   4  -2  158.96    3.91
   2   4   2  157.07    3.80
   2   4   2  174.00    3.93
  -2   4  -2  170.69    3.84
   3  -4   2   31.49    0.79
  -3  -4  -2   30.07    0.88
   3  -4   2   31.88    0.83
  -3  -4  -2   30.75    0.89
  -3  -4  -2   32.22    1.08
  -3  -4  -2   31.69    0.90
   3  -4   2   31.25    0.86
  -3  -4  -2   32.50    0.82
  -3  -4  -2   32.76    0.83
  -3  -4  -2   32.28    0.87
  -3   4  -2   31.56    0.78
   3   4   2   33.22    1.12
  -3   4  -2   30.14    0.84
  -3   4  -2   32.15    0.95
  -3   4  -2   32.45    0.88
  -3   4  -2   32.17    0.90
   3   4   2   32.68    0.84
   3   4   2   30.83    0.86
   3   4   2   30.95    0.90
   3   4   2   31.56    0.78
   3   4   2   31.24    0.80
  -3   4  -2   33.02    0.86
   3   4   2   30.88    0.86
   3   4   2   31.77    0.81
  -4  -4  -2    2.91    0.34
   4  -4   2    2.69    0.33
   4  -4   2    2.69    0.17
   4  -4   2    2.76    0.27
  -4  -4  -2    2.80    0.29
  -4  -4  -2    2.62    0.20
   4  -4   2    3.53    0.36
   4  -4   2    2.66    0.27
  -4  -4  -2    2.99    0.32
  -4  -4  -2    3.07    0.27
   4   4   2    2.41    0.27
  -4   4  -2    2.83    0.27
  -4   4  -2    2.77    0.28
  -4   4  -2    2.55    0.33
  -4   4  -2    2.85    0.17
   4   4   2    2.53    0.20
   4   4   2    3.18    0.28
  -4   4  -2    2.77    0.25
   4   4   2    2.68    0.29
  -5  -4  -2    5.88    0.29
  -5  -4  -2    6.62    0.41
   5  -4   2    5.95    0.54
   5  -4   2    6.54    0.31
   5  -4   2    5.94    0.31
  -5  -4  -2    6.15    0.28
   5  -4   2    6.30    0.56
   5  -4   2    6.13    0.28
  -5  -4  -2    6.29    0.27
  -5   4  -2    6.28    0.33
   5   4   2    6.30    0.25
   5   4   2    6.42    0.52
  -5   4  -2    6.23    0.33
  -5   4  -2    6.68    0.24
  -5   4  -2    5.93    0.31
   5   4   2    5.52    0.69
   5   4   2    6.35    0.33
   5   4   2    6.61    0.35
   5   4   2    6.47    0.29
  -5   4  -2    6.11    0.32
  -5   4  -2    6.37    0.35
   5   4   2    6.21    0.27
   6  -4   2    0.76    0.13
  -6  -4  -2    0.90    0.11
   6  -4   2    0.70    0.11
   6  -4   2    0.93    0.13
   6  -4   2    0.68    0.13
  -6  -4  -2    0.71    0.13
  -6  -4  -2    0.83    0.17
  -6   4  -2    0.78    0.13
  -6   4  -2    0.75    0.14
  -6   4  -2    0.60    0.13
   6   4   2   -0.02    0.46
   6   4   2    0.79    0.10
  -6   4  -2    0.75    0.16
   6   4   2    0.65    0.20
  -6   4  -2    0.72    0.09
   6   4   2    0.61    0.12
   6   4   2    0.55    0.10
   7  -4   2    1.50    0.12
  -7  -4  -2    1.50    0.11
   7  -4   2    1.60    0.19
  -7  -4  -2    1.80    0.21
  -7  -4  -2    1.87    0.23
   7  -4   2    1.57    0.19
  -7   4  -2    1.71    0.16
   7   4   2    1.72    0.13
  -7   4  -2    1.81    0.23
   7   4   2    1.67    0.14
   7  -5  -2    2.04    0.20
   7  -5  -2    2.61    0.35
   7  -5  -2    2.31    0.16
  -7  -5   2    2.18    0.15
  -7   5   2    2.02    0.21
  -7   5   2    2.05    0.20
   7   5  -2    2.39    0.20
   7   5  -2    2.46    0.16
  -7   5   2    2.06    0.23
   7   5  -2    2.52    0.33
   6  -5  -2    0.43    0.14
  -6  -5   2    0.47    0.20
   6  -5  -2    0.37    0.26
  -6  -5   2    0.62    0.14
   6  -5  -2    0.32    0.14
  -6   5   2    0.28    0.24
  -6   5   2    0.31    0.13
  -6   5   2    0.40    0.15
   6   5  -2    0.82    0.20
   6   5  -2    0.58    0.11
   6   5  -2    0.50    0.11
  -6   5   2    0.41    0.15
  -5  -5   2    3.69    0.25
   5  -5  -2    3.43    0.44
  -5  -5   2    3.46    0.34
  -5  -5   2    2.88    0.34
  -5  -5   2    3.34    0.23
  -5  -5   2    3.59    0.42
   5  -5  -2    3.33    0.32
   5  -5  -2    2.88    0.32
   5  -5  -2    3.27    0.33
  -5  -5   2    3.40    0.31
   5  -5  -2    3.14    0.25
  -5  -5   2    2.85    0.27
  -5   5   2    2.80    0.31
  -5   5   2    2.91    0.22
  -5   5   2    2.73    0.27
   5   5  -2    3.04    0.42
   5   5  -2    3.53    0.33
  -5   5   2    3.45    0.35
  -5   5   2    3.17    0.31
  -5   5   2    2.89    0.30
   5   5  -2    3.13    0.29
  -5   5   2    3.38    0.28
   5   5  -2    2.98    0.20
   5   5  -2    3.26    0.24
   5   5  -2    3.20    0.37
   5   5  -2    3.10    0.43
  -4  -5   2    3.62    0.21
  -4  -5   2    3.32    0.41
  -4  -5   2    3.29    0.23
  -4  -5   2    3.17    0.31
   4  -5  -2    3.75    0.33
  -4  -5   2    3.18    0.36
   4  -5  -2    3.26    0.22
   4  -5  -2    3.26    0.28
  -4  -5   2    3.10    0.24
  -4  -5   2    3.58    0.31
   4  -5  -2    3.17    0.37
   4  -5  -2    3.32    0.30
  -4  -5   2    2.83    0.30
   4   5  -2    3.22    0.25
   4   5  -2    2.86    0.33
  -4   5   2    3.85    0.29
   4   5  -2    2.79    0.28
  -4   5   2    3.37    0.32
  -4   5   2    3.33    0.30
   4   5  -2    3.93    0.31
  -4   5   2    3.34    0.33
  -4   5   2    3.15    0.23
   4   5  -2    3.82    0.32
   4   5  -2    3.34    0.22
   4   5  -2    2.80    0.31
  -4   5   2    2.74    0.33
  -4   5   2    3.01    0.28
   3  -5  -2   51.93    1.35
  -3  -5   2   52.75    1.32
   3  -5  -2   55.12    1.67
   3  -5  -2   51.72    1.27
  -3  -5   2   52.71    1.33
  -3  -5   2   50.32    1.79
  -3  -5   2   51.80    1.25
  -3  -5   2   51.02    1.38
   3  -5  -2   52.97    1.71
  -3  -5   2   53.20    1.56
   3  -5  -2   51.24    1.31
   3  -5  -2   51.16    1.33
  -3  -5   2   49.34    1.33
  -3   5   2   51.14    1.34
  -3   5   2   50.36    1.37
   3   5  -2   50.77    1.32
  -3   5   2   51.29    1.64
  -3   5   2   53.03    1.38
   3   5  -2   50.70    1.29
  -3   5   2   55.53    1.50
  -3   5   2   53.13    1.48
   3   5  -2   53.34    1.34
   3   5  -2   52.07    1.33
  -3   5   2   49.98    1.35
   3   5  -2   49.53    1.72
  -3   5   2   52.13    1.37
   3   5  -2   53.06    1.31
   3   5  -2   53.37    1.35
  -3   5   2   50.53    1.28
  -3   5   2   51.75    1.33
   2  -5  -2   15.17    0.47
  -2  -5   2   15.29    0.44
   2  -5  -2   15.25    0.56
   2  -5  -2   15.09    0.42
  -2  -5   2   15.22    0.60
  -2  -5   2   14.83    0.47
  -2  -5   2   13.28    0.53
   2  -5  -2   15.60    0.71
   2  -5  -2   14.83    0.46
  -2  -5   2   15.42    0.72
   2   5  -2   15.05    0.48
   2   5  -2   15.58    0.47
   2   5  -2   15.16    0.48
  -2   5   2   14.60    0.56
  -2   5   2   15.86    0.52
   2   5  -2   15.30    0.69
   1  -5  -2   26.17    0.74
  -1  -5   2   23.90    0.68
  -1  -5   2   25.68    0.63
  -1  -5   2   24.64    0.70
   1  -5  -2   25.64    0.67
  -1  -5   2   25.75    0.87
  -1  -5   2   25.72    0.73
   1  -5  -2   25.63    0.63
   1  -5  -2   26.67    0.68
  -1   5   2   24.99    0.73
  -1   5   2   26.20    0.74
   1   5  -2   28.09    0.86
   1   5  -2   25.69    0.70
   1   5  -2   25.77    0.70
  -1   5   2   24.79    0.78
   1   5  -2   26.07    0.86
   0  -5  -2   33.05    0.81
   0  -5   2   31.21    0.95
   0  -5  -2   30.33    0.77
   0  -5  -2   31.10    0.76
   0  -5   2   30.89    0.81
   0  -5   2   30.68    0.74
   0  -5   2   32.08    0.80
   0  -5  -2   32.39    0.81
   0   5   2   31.55    0.76
   0   5  -2   30.95    0.83
   0   5  -2   32.80    0.84
   0   5   2   32.63    0.78
   0   5   2   30.40    0.90
   0   5   2   31.81    0.82
   0   5  -2   31.20    0.93
   1  -5   2   86.21    1.93
  -1  -5  -2   81.04    1.93
   1  -5   2   82.30    1.87
   1  -5   2   86.38    1.92
  -1  -5  -2   76.75    1.93
   1  -5   2   83.77    2.04
  -1   5  -2   82.49    2.01
   1   5   2   80.94    1.92
  -1   5  -2   79.81    2.00
   1   5   2   83.44    1.95
   1   5   2   82.23    2.05
  -2  -5  -2   25.11    0.88
  -2  -5  -2   23.68    0.68
  -2  -5  -2   24.00    0.69
  -2  -5  -2   24.29    0.63
   2  -5   2   24.16    0.60
  -2  -5  -2   25.46    0.66
   2  -5   2   24.07    0.63
   2  -5   2   24.22    0.87
   2   5   2   24.95    0.78
   2   5   2   25.73    0.75
   2   5   2   24.84    0.62
   2   5   2   23.42    0.66
   2   5   2   24.19    0.69
  -2   5  -2   24.34    0.74
   3  -5   2    2.62    0.15
   3  -5   2    2.40    0.20
  -3  -5  -2    2.75    0.20
   3  -5   2    2.71    0.18
  -3  -5  -2    2.46    0.20
  -3  -5  -2    2.85    0.48
  -3  -5  -2    2.96    0.25
  -3  -5  -2    2.97    0.23
  -3  -5  -2    2.67    0.21
  -3  -5  -2    2.83    0.20
  -3  -5  -2    2.61    0.23
   3   5   2    2.79    0.26
  -3   5  -2    2.55    0.30
   3   5   2    3.63    0.55
  -3   5  -2    2.79    0.28
   3   5   2    2.89    0.20
   3   5   2    2.58    0.17
  -3   5  -2    3.11    0.19
  -3   5  -2    3.42    0.41
   3   5   2    2.48    0.23
  -3   5  -2    2.58    0.26
  -3   5  -2    2.16    0.26
   3   5   2    2.95    0.18
   3   5   2    2.60    0.21
  -4  -5  -2    2.19    0.28
   4  -5   2    2.05    0.27
  -4  -5  -2    2.57    0.22
  -4  -5  -2    1.81    0.26
  -4  -5  -2    1.85    0.19
  -4  -5  -2    1.99    0.21
   4  -5   2    2.05    0.29
  -4  -5  -2    2.15    0.20
  -4  -5  -2    2.31    0.26
   4  -5   2    1.94    0.16
   4   5   2    2.17    0.18
   4   5   2    2.28    0.24
   4   5   2    2.21    0.30
  -4   5  -2    1.89    0.24
   4   5   2    2.04    0.21
   4   5   2    1.91    0.19
  -4   5  -2    1.60    0.20
  -4   5  -2    2.14    0.30
  -4   5  -2    1.43    0.18
   4   5   2    2.04    0.28
  -4   5  -2    1.92    0.21
   4   5   2    1.92    0.26
  -4   5  -2    2.15    0.21
   4   5   2    2.00    0.16
  -4   5  -2    1.80    0.16
  -5  -5  -2    2.25    0.20
   5  -5   2    2.53    0.38
  -5  -5  -2    2.93    0.22
   5  -5   2    2.79    0.27
   5  -5   2    2.35    0.26
  -5  -5  -2    2.25    0.33
  -5  -5  -2    2.45    0.19
   5  -5   2    2.57    0.20
  -5   5  -2    2.76    0.24
  -5   5  -2    2.22    0.22
   5   5   2    2.25    0.17
  -5   5  -2    2.95    0.26
   5   5   2    2.64    0.35
   5   5   2    2.42    0.19
  -5   5  -2    2.35    0.25
  -5   5  -2    2.86    0.26
   5   5   2    2.31    0.26
  -5   5  -2    2.39    0.24
   5   5   2    2.66    0.38
   5   5   2    2.74    0.22
  -5   5  -2    2.48    0.15
   5   5   2    2.31    0.24
  -6  -5  -2    0.93    0.11
   6  -5   2    0.90    0.15
   6  -5   2    1.15    0.15
  -6  -5  -2    1.14    0.39
  -6  -5  -2    0.59    0.17
   6  -5   2    1.02    0.12
  -6  -5  -2    0.96    0.13
   6  -5   2    0.89    0.13
  -6   5  -2    0.67    0.13
  -6   5  -2    0.89    0.13
  -6   5  -2    1.22    0.18
   6   5   2    1.09    0.18
  -6   5  -2    0.90    0.14
   6   5   2    2.92    0.64
   6   5   2    1.24    0.15
   6   5   2    0.99    0.10
  -6   5  -2    0.70    0.14
   6   5   2    0.89    0.13
   7  -5   2    0.70    0.18
  -7  -5  -2    0.23    0.06
  -7  -5  -2    0.40    0.12
   7  -5   2    0.32    0.07
  -7   5  -2    0.48    0.10
   7   5   2    0.48    0.08
  -7   5  -2    0.53    0.13
   7   5   2    0.30    0.08
  -7  -6   2    0.71    0.10
   7  -6  -2    0.69    0.10
   7  -6  -2    0.66    0.19
   7   6  -2    0.68    0.13
   7   6  -2    0.69    0.09
  -7   6   2    0.64    0.13
   7   6  -2    0.64    0.20
  -7   6   2    0.87    0.13
  -7   6   2    0.73    0.17
   6  -6  -2    0.13    0.27
   6  -6  -2    0.15    0.16
   6  -6  -2   -0.24    0.12
  -6  -6   2   -0.08    0.16
   6  -6  -2    0.03    0.16
  -6  -6   2    0.16    0.11
  -6   6   2   -0.07    0.15
   6   6  -2   -0.04    0.12
  -6   6   2    0.12    0.16
  -6   6   2    0.06    0.14
   6   6  -2    0.29    0.14
  -6   6   2    0.04    0.09
  -6   6   2    0.07    0.13
   5  -6  -2   -0.22    0.24
   5  -6  -2   -0.09    0.17
  -5  -6   2   -0.02    0.22
  -5  -6   2    0.76    0.52
  -5  -6   2    0.00    0.14
   5  -6  -2   -0.07    0.17
  -5  -6   2    0.16    0.33
  -5  -6   2    0.29    0.12
  -5  -6   2    0.34    0.22
   5  -6  -2    0.08    0.11
   5  -6  -2    0.10    0.19
  -5  -6   2   -0.01    0.10
   5   6  -2    0.15    0.11
   5   6  -2    0.24    0.15
   5   6  -2   -0.07    0.19
  -5   6   2    0.10    0.13
   5   6  -2    0.02    0.11
   5   6  -2    0.46    0.33
  -5   6   2    0.10    0.15
   5   6  -2    0.15    0.19
  -5   6   2   -0.03    0.15
  -5   6   2    0.03    0.10
  -5   6   2   -0.12    0.14
  -5   6   2    0.05    0.15
  -5   6   2    0.02    0.15
   5   6  -2    0.18    0.15
   4  -6  -2   30.29    0.95
  -4  -6   2   30.66    1.00
   4  -6  -2   28.94    0.90
  -4  -6   2   30.80    0.93
  -4  -6   2   30.08    0.94
   4  -6  -2   30.33    0.83
  -4  -6   2   30.69    0.81
  -4  -6   2   30.40    0.88
   4  -6  -2   29.92    0.93
   4  -6  -2   29.52    0.90
  -4   6   2   29.93    0.89
   4   6  -2   30.41    0.86
   4   6  -2   29.65    0.86
  -4   6   2   30.06    0.91
  -4   6   2   31.28    0.92
   4   6  -2   30.45    0.82
   4   6  -2   30.26    0.76
  -4   6   2   29.43    0.80
  -4   6   2   29.73    0.88
   4   6  -2   32.31    0.97
   4   6  -2   29.89    0.87
   4   6  -2   29.49    0.99
   4   6  -2   31.03    0.93
  -3  -6   2   51.87    1.25
   3  -6  -2   51.32    1.30
  -3  -6   2   52.97    1.31
  -3  -6   2   51.47    1.32
   3  -6  -2   51.20    1.32
  -3  -6   2   50.73    1.34
  -3  -6   2   51.68    1.38
   3  -6  -2   50.52    1.25
   3  -6  -2   51.76    1.34
   3  -6  -2   51.64    1.78
  -3  -6   2   50.89    1.57
  -3  -6   2   50.75    1.26
  -3  -6   2   50.23    1.27
   3   6  -2   49.83    1.37
  -3   6   2   51.00    1.33
  -3   6   2   47.37    1.40
  -3   6   2   51.36    1.36
  -3   6   2   52.68    1.37
   3   6  -2   51.77    1.34
   3   6  -2   51.52    1.33
  -3   6   2   52.06    1.37
   3   6  -2   52.77    1.31
   3   6  -2   52.28    1.32
  -3   6   2   49.34    1.30
   3   6  -2   50.87    1.33
   3   6  -2   50.77    1.31
  -3   6   2   51.22    1.39
  -3   6   2   49.42    1.36
  -3   6   2   52.07    1.35
  -3   6   2   53.70    1.50
  -2  -6   2    1.37    0.16
   2  -6  -2    1.67    0.15
   2  -6  -2    1.39    0.16
  -2  -6   2    1.53    0.12
  -2  -6   2    1.45    0.19
   2  -6  -2    1.75    0.26
   2  -6  -2    1.56    0.12
  -2  -6   2    1.48    0.24
  -2  -6   2    1.38    0.29
  -2  -6   2    1.34    0.15
  -2   6   2    1.76    0.19
  -2   6   2    1.33    0.26
   2   6  -2    1.56    0.18
   2   6  -2    1.68    0.18
   2   6  -2    1.32    0.15
   2   6  -2    1.47    0.17
  -2   6   2    1.70    0.21
  -2   6   2    1.58    0.26
   2   6  -2    1.73    0.37
  -1  -6   2   35.56    0.96
  -1  -6   2   36.27    1.17
  -1  -6   2   37.48    0.88
   1  -6  -2   39.41    0.93
   1  -6  -2   36.00    0.99
   1  -6  -2   36.61    0.88
   1  -6  -2   36.79    0.92
  -1  -6   2   37.97    0.95
  -1  -6   2   37.86    0.99
  -1   6   2   37.29    1.00
   1   6  -2   37.62    0.93
  -1   6   2   35.86    1.00
   1   6  -2   35.61    0.95
  -1   6   2   31.85    1.04
   1   6  -2   36.29    0.95
   0  -6  -2   21.98    0.57
   0  -6  -2   22.39    0.56
   0  -6  -2   22.78    0.60
   0  -6   2   22.24    0.60
   0  -6  -2   22.75    0.59
   0  -6   2   21.95    0.53
   0  -6   2   21.53    0.76
   0  -6   2   21.76    0.61
   0   6  -2   22.12    0.74
   0   6   2   21.47    0.72
   0   6  -2   22.51    0.63
   0   6   2   22.01    0.60
   0   6   2   22.60    0.56
   0   6  -2   21.91    0.63
   1  -6   2    6.52    0.25
  -1  -6  -2    6.32    0.23
  -1  -6  -2    6.28    0.24
   1  -6   2    6.39    0.35
   1  -6   2    6.30    0.24
   1   6   2    6.01    0.23
   1   6   2    6.27    0.26
  -1   6  -2    6.11    0.29
   1   6   2    6.11    0.23
   1   6   2    6.58    0.36
   2  -6   2    0.22    0.07
  -2  -6  -2   -0.08    0.21
  -2  -6  -2    0.18    0.12
  -2  -6  -2    0.08    0.07
   2  -6   2    0.12    0.24
   2  -6   2    0.04    0.06
  -2  -6  -2    0.11    0.07
   2   6   2    0.22    0.08
   2   6   2    0.07    0.17
   2   6   2    0.14    0.10
  -2   6  -2    0.13    0.10
   2   6   2    0.14    0.08
   2   6   2    0.37    0.25
   3  -6   2    0.23    0.10
  -3  -6  -2   -0.04    0.09
  -3  -6  -2    0.17    0.09
   3  -6   2    0.26    0.07
  -3  -6  -2    0.14    0.13
   3  -6   2    0.24    0.11
  -3  -6  -2    0.16    0.12
  -3  -6  -2    0.32    0.11
  -3  -6  -2    0.35    0.10
  -3  -6  -2    0.17    0.12
   3   6   2    0.10    0.09
  -3   6  -2    0.43    0.15
  -3   6  -2    0.17    0.15
  -3   6  -2    0.39    0.11
   3   6   2    0.61    0.13
   3   6   2    0.28    0.12
   3   6   2    0.30    0.11
   3   6   2   -0.04    0.11
  -3   6  -2    0.15    0.17
  -3   6  -2    0.29    0.11
   3   6   2    0.22    0.10
   3   6   2    0.18    0.11
  -3   6  -2    0.04    0.13
  -3   6  -2    0.37    0.20
  -3   6  -2    0.19    0.15
  -4  -6  -2    7.05    0.31
   4  -6   2    7.59    0.42
  -4  -6  -2    7.19    0.46
   4  -6   2    7.12    0.27
  -4  -6  -2    7.01    0.31
   4  -6   2    7.11    0.40
  -4  -6  -2    7.08    0.30
  -4  -6  -2    7.66    0.28
  -4  -6  -2    7.24    0.42
   4   6   2    6.98    0.44
  -4   6  -2    7.74    0.35
  -4   6  -2    7.68    0.28
   4   6   2    7.33    0.43
  -4   6  -2    7.80    0.54
  -4   6  -2    7.59    0.34
   4   6   2    7.35    0.26
   4   6   2    7.12    0.36
   4   6   2    7.76    0.31
   4   6   2    7.04    0.33
  -4   6  -2    7.70    0.37
  -4   6  -2    7.74    0.38
  -4   6  -2    7.45    0.38
   4   6   2    7.21    0.29
  -4   6  -2    7.29    0.34
   5  -6   2    3.52    0.29
  -5  -6  -2    3.76    0.24
   5  -6   2    4.22    0.31
  -5  -6  -2    3.85    0.46
  -5  -6  -2    3.11    0.39
  -5  -6  -2    3.87    0.22
   5  -6   2    3.43    0.22
   5  -6   2    3.10    0.40
  -5  -6  -2    3.56    0.22
  -5   6  -2    3.54    0.25
  -5   6  -2    3.87    0.27
  -5   6  -2    3.35    0.27
   5   6   2    4.14    0.25
  -5   6  -2    3.11    0.18
   5   6   2    3.32    0.39
   5   6   2    3.73    0.26
   5   6   2    3.49    0.19
  -5   6  -2    3.76    0.27
  -5   6  -2    3.65    0.27
   5   6   2    3.71    0.21
   5   6   2    3.90    0.48
  -6  -6  -2    6.71    0.37
   6  -6   2    6.45    0.26
   6  -6   2    6.54    0.30
  -6  -6  -2    5.94    0.25
  -6  -6  -2    6.35    0.30
   6  -6   2    6.20    0.32
   6  -6   2    6.78    0.29
  -6  -6  -2    5.77    0.63
  -6  -6  -2    6.71    0.27
  -6   6  -2    6.71    0.30
   6   6   2    6.25    0.25
   6   6   2    6.86    0.89
   6   6   2    6.20    0.27
  -6   6  -2    6.15    0.29
  -6   6  -2    6.18    0.27
   6   6   2    6.52    0.30
  -6   6  -2    7.02    0.34
  -6   6  -2    6.37    0.30
  -7  -6  -2    0.95    0.12
   7  -6   2    0.75    0.08
  -7   6  -2    0.76    0.12
   7   6   2    1.05    0.17
   7   6   2    1.06    0.12
  -7  -7   2   -0.05    0.08
   7  -7  -2    0.13    0.08
   7  -7  -2   -0.02    0.16
  -7   7   2    0.10    0.11
  -7   7   2    0.01    0.09
   7   7  -2   -0.07    0.09
   7   7  -2    0.09    0.11
  -7   7   2    0.15    0.18
   6  -7  -2    6.87    0.36
  -6  -7   2    7.05    0.32
   6  -7  -2    6.93    0.33
   6  -7  -2    7.18    0.60
  -6  -7   2    7.19    0.29
   6  -7  -2    7.49    0.35
  -6  -7   2    7.36    0.34
   6   7  -2    6.56    0.31
  -6   7   2    6.87    0.33
   6   7  -2    7.34    0.34
  -6   7   2    7.07    0.36
  -6   7   2    6.83    0.33
  -6   7   2    7.27    0.35
  -6   7   2    6.75    0.37
   6   7  -2    7.17    0.28
  -5  -7   2    4.31    0.25
   5  -7  -2    4.34    0.28
   5  -7  -2    5.04    0.53
  -5  -7   2    4.08    0.32
   5  -7  -2    4.55    0.39
  -5  -7   2    5.84    0.93
   5  -7  -2    4.16    0.39
  -5  -7   2    4.06    0.59
   5  -7  -2    4.37    0.37
  -5  -7   2    4.61    0.24
  -5   7   2    4.60    0.34
  -5   7   2    4.03    0.32
   5   7  -2    4.78    0.30
   5   7  -2    3.97    0.30
   5   7  -2    4.92    0.26
   5   7  -2    4.11    0.34
  -5   7   2    4.69    0.31
  -5   7   2    4.47    0.23
  -5   7   2    4.59    0.34
  -5   7   2    4.68    0.31
  -5   7   2    4.32    0.33
   5   7  -2    4.37    0.35
  -5   7   2    4.55    0.35
  -4  -7   2   10.25    0.50
   4  -7  -2   11.10    0.40
   4  -7  -2   11.01    0.59
  -4  -7   2   10.74    0.53
  -4  -7   2   10.48    0.36
  -4  -7   2   11.08    0.50
  -4  -7   2   11.03    0.58
   4  -7  -2   10.55    0.47
  -4  -7   2   11.07    0.39
   4  -7  -2   10.37    0.61
  -4  -7   2   10.99    0.40
   4  -7  -2   10.01    0.56
  -4   7   2   11.28    0.46
   4   7  -2   11.40    0.61
  -4   7   2   10.83    0.48
   4   7  -2   10.99    0.39
  -4   7   2   10.36    0.49
  -4   7   2   10.81    0.49
  -4   7   2   11.05    0.50
  -4   7   2   11.43    0.46
   4   7  -2    9.94    0.46
   4   7  -2   10.53    0.44
   4   7  -2   10.19    0.57
  -4   7   2   11.34    0.46
   4   7  -2   10.84    0.44
   4   7  -2    9.98    0.45
   4   7  -2   10.50    0.56
  -3  -7   2    4.12    0.26
   3  -7  -2    4.02    0.21
  -3  -7   2    4.46    0.41
  -3  -7   2    4.39    0.27
  -3  -7   2    4.30    0.32
  -3  -7   2    4.95    0.32
   3  -7  -2    4.69    0.96
   3  -7  -2    4.02    0.28
  -3  -7   2    4.18    0.20
   3  -7  -2    3.89    0.32
   3  -7  -2    3.99    0.27
  -3   7   2    3.96    0.35
   3   7  -2    4.90    0.41
  -3   7   2    4.01    0.35
   3   7  -2    4.35    0.29
   3   7  -2    4.33    0.29
   3   7  -2    4.74    0.33
  -3   7   2    4.60    0.46
  -3   7   2    4.55    0.31
   3   7  -2    4.82    0.33
  -3   7   2    4.51    0.36
  -3   7   2    4.77    0.30
   3   7  -2    4.64    0.30
  -3   7   2    4.65    0.29
  -3   7   2    4.34    0.35
  -3   7   2    4.69    0.27
   3   7  -2    4.17    0.27
   2  -7  -2  132.77    3.07
   2  -7  -2  129.18    3.08
   2  -7  -2  126.70    3.01
  -2  -7   2  130.69    3.14
  -2  -7   2  130.57    3.10
   2  -7  -2  131.36    3.21
  -2  -7   2  137.43    3.04
  -2  -7   2  123.87    3.24
  -2  -7   2  126.66    3.01
  -2  -7   2  138.07    3.58
   2   7  -2  134.00    3.02
  -2   7   2  131.40    3.25
   2   7  -2  131.91    3.47
  -2   7   2  131.85    3.28
   2   7  -2  131.15    3.10
   2   7  -2  134.44    3.08
  -2   7   2  135.40    3.09
   2   7  -2  128.18    3.09
  -1  -7   2   72.57    2.02
  -1  -7   2   60.62    1.81
  -1  -7   2   72.61    1.76
  -1  -7   2   71.16    1.73
  -1  -7   2   68.96    1.64
   1  -7  -2   71.44    1.70
   1  -7  -2   71.32    1.69
  -1   7   2   68.66    1.88
   1   7  -2   72.81    1.99
   1   7  -2   71.64    1.73
   1   7  -2   72.82    1.73
   1   7  -2   74.19    1.71
  -1   7   2   72.36    1.78
   1   7  -2   72.53    1.71
   0  -7  -2   57.15    1.37
   0  -7   2   58.32    1.41
   0  -7   2   55.07    1.31
   0  -7  -2   58.13    1.36
   0  -7  -2   57.02    1.33
   0  -7   2   55.27    1.60
   0   7   2   56.63    1.38
   0   7  -2   56.20    1.39
   0   7   2   56.95    1.34
   0   7   2   57.95    1.37
   0   7  -2   55.04    1.57
   0   7  -2   56.59    1.42
   1  -7   2   50.16    1.17
  -1  -7  -2   46.18    1.18
  -1  -7  -2   48.87    1.14
  -1  -7  -2   49.13    1.46
   1  -7   2   48.97    1.18
   1  -7   2   49.65    1.35
  -1  -7  -2   44.91    1.17
   1   7   2   46.65    1.20
  -1   7  -2   45.18    1.24
   1   7   2   46.09    1.17
   1   7   2   47.60    1.35
  -2  -7  -2   68.65    1.81
   2  -7   2   74.05    1.75
  -2  -7  -2   73.56    1.76
  -2  -7  -2   76.76    1.80
  -2  -7  -2   72.09    1.74
   2  -7   2   85.00    2.33
  -2  -7  -2   74.84    1.76
  -2  -7  -2   72.14    1.82
  -2  -7  -2   76.71    2.18
   2  -7   2   76.05    1.70
  -2   7  -2   74.73    1.79
   2   7   2   73.93    1.80
  -2   7  -2   73.35    1.90
   2   7   2   66.96    1.78
   2   7   2   74.27    1.76
   2   7   2   75.51    1.97
  -2   7  -2   71.77    1.78
  -2   7  -2   74.19    1.79
   2   7   2   74.46    1.76
   2   7   2   74.81    1.84
  -3  -7  -2   24.45    0.66
   3  -7   2   23.99    0.62
  -3  -7  -2   24.44    0.67
   3  -7   2   25.09    0.69
  -3  -7  -2   23.16    0.75
  -3  -7  -2   23.90    0.68
  -3  -7  -2   24.11    0.64
  -3  -7  -2   24.66    0.78
   3  -7   2   23.74    0.71
  -3  -7  -2   23.94    0.69
  -3   7  -2   25.14    0.76
   3   7   2   24.32    0.62
  -3   7  -2   24.73    0.74
   3   7   2   24.65    0.65
  -3   7  -2   24.10    0.71
   3   7   2   24.49    0.68
  -3   7  -2   24.32    0.70
  -3   7  -2   23.68    0.70
   3   7   2   23.77    0.80
   3   7   2   24.19    0.78
  -3   7  -2   24.53    0.83
   3   7   2   24.51    0.67
  -3   7  -2   24.63    0.70
  -4  -7  -2    0.00    0.10
   4  -7   2   -0.16    0.26
  -4  -7  -2   -0.31    0.19
   4  -7   2    0.12    0.21
  -4  -7  -2    0.08    0.11
  -4  -7  -2    0.00    0.16
   4   7   2   -0.01    0.19
   4   7   2   -0.18    0.17
   4   7   2   -0.05    0.09
  -4   7  -2    0.03    0.20
  -4   7  -2   -0.08    0.12
  -4   7  -2   -0.04    0.16
   4   7   2    0.16    0.10
   4   7   2    0.09    0.12
  -4   7  -2   -0.07    0.24
   5  -7   2   15.08    0.83
   5  -7   2   15.81    0.48
  -5  -7  -2   15.67    0.50
  -5  -7  -2   15.61    0.75
  -5  -7  -2   15.70    0.49
   5  -7   2   15.98    0.52
  -5  -7  -2   16.01    0.48
  -5  -7  -2   16.56    0.90
  -5   7  -2   15.71    0.54
   5   7   2   16.65    0.50
   5   7   2   16.39    0.81
   5   7   2   16.00    0.51
  -5   7  -2   16.15    0.53
   5   7   2   16.32    0.44
   5   7   2   16.52    0.48
  -5   7  -2   16.39    0.53
   5   7   2   15.50    0.85
  -5   7  -2   15.26    0.54
  -5   7  -2   16.11    0.52
   6  -7   2    3.96    0.21
  -6  -7  -2    3.79    0.22
   6  -7   2    4.38    0.25
  -6  -7  -2    4.03    0.20
  -6  -7  -2    4.05    0.23
   6  -7   2    4.02    0.29
  -6   7  -2    3.94    0.24
   6   7   2    3.59    0.23
   6   7   2    4.05    0.21
   6   7   2    3.96    0.19
  -6   7  -2    3.99    0.21
  -6   7  -2    4.12    0.23
  -6   7  -2    3.99    0.23
  -7  -8   2    0.50    0.09
  -7   8   2    0.19    0.22
  -7   8   2    0.52    0.15
  -7   8   2    0.33    0.10
   7   8  -2    0.50    0.11
   6  -8  -2    0.98    0.22
  -6  -8   2    1.02    0.12
  -6  -8   2    1.12    0.15
  -6  -8   2    1.06    0.16
   6  -8  -2    1.09    0.17
   6  -8  -2    1.02    0.20
   6  -8  -2    1.29    0.39
  -6   8   2    1.15    0.16
   6   8  -2    1.18    0.16
  -6   8   2    0.90    0.14
  -6   8   2    0.95    0.17
  -6   8   2    1.06    0.17
   6   8  -2    1.09    0.16
  -6   8   2    1.16    0.19
   6   8  -2    1.25    0.13
  -6   8   2    1.40    0.18
  -5  -8   2   13.62    0.45
  -5  -8   2   14.86    0.78
   5  -8  -2   13.87    0.63
  -5  -8   2   14.89    1.14
   5  -8  -2   13.30    0.75
  -5  -8   2   13.70    0.42
  -5  -8   2   14.28    0.51
   5  -8  -2   13.73    0.49
   5  -8  -2   14.00    0.55
   5  -8  -2   14.06    0.58
  -5   8   2   14.16    0.52
  -5   8   2   14.11    0.40
  -5   8   2   14.05    0.54
  -5   8   2   13.93    0.51
   5   8  -2   13.72    0.47
   5   8  -2   13.68    0.44
   5   8  -2   13.53    0.49
  -5   8   2   14.11    0.52
  -5   8   2   13.53    0.52
   5   8  -2   13.25    0.50
  -5   8   2   13.78    0.55
  -4  -8   2    2.78    0.21
  -4  -8   2    3.18    0.23
  -4  -8   2    3.58    0.40
   4  -8  -2    3.08    0.30
  -4  -8   2    2.58    0.33
   4  -8  -2    3.08    0.38
  -4  -8   2    3.17    0.44
  -4  -8   2    2.56    0.23
  -4   8   2    2.85    0.22
  -4   8   2    3.03    0.32
  -4   8   2    3.26    0.41
   4   8  -2    2.50    0.27
  -4   8   2    2.94    0.30
  -4   8   2    2.87    0.29
   4   8  -2    2.91    0.31
   4   8  -2    2.62    0.27
   4   8  -2    2.52    0.23
   4   8  -2    3.32    0.38
  -4   8   2    2.79    0.29
  -4   8   2    2.82    0.27
   4   8  -2    2.78    0.26
  -4   8   2    2.89    0.29
  -3  -8   2    2.09    0.16
  -3  -8   2    2.02    0.24
  -3  -8   2    2.16    0.29
   3  -8  -2    2.05    0.17
   3  -8  -2    2.29    0.26
  -3  -8   2    2.05    0.23
   3  -8  -2    2.21    0.22
  -3  -8   2    1.96    0.26
  -3  -8   2    2.46    0.24
   3   8  -2    1.83    0.20
   3   8  -2    2.32    0.36
   3   8  -2    2.03    0.24
  -3   8   2    2.37    0.26
   3   8  -2    2.09    0.23
  -3   8   2    1.95    0.23
  -3   8   2    2.05    0.26
  -3   8   2    2.01    0.22
  -3   8   2    2.40    0.24
   3   8  -2    2.29    0.26
   3   8  -2    2.04    0.25
  -3   8   2    2.34    0.32
  -3   8   2    2.20    0.26
  -3   8   2    2.14    0.27
   3   8  -2    2.51    0.28
  -3   8   2    1.95    0.34
   3   8  -2    2.22    0.20
   2  -8  -2   25.20    0.88
   2  -8  -2   24.58    0.70
  -2  -8   2   23.38    0.64
   2  -8  -2   24.82    0.64
  -2  -8   2   22.20    0.89
  -2  -8   2   24.50    0.73
  -2  -8   2   27.57    0.75
   2   8  -2   24.32    0.72
  -2   8   2   25.75    0.69
   2   8  -2   24.53    0.76
   2   8  -2   24.82    0.72
  -2   8   2   21.25    0.94
  -2   8   2   25.03    0.76
  -2   8   2   25.51    0.74
  -2   8   2   25.07    0.91
   2   8  -2   25.39    0.74
   2   8  -2   24.14    0.78
  -2   8   2   24.18    0.90
   2   8  -2   25.67    0.73
  -2   8   2   24.46    0.78
   2   8  -2   27.77    0.91
   1  -8  -2  172.86    3.95
  -1  -8   2  172.13    4.01
   1  -8  -2  181.74    3.95
  -1  -8   2  169.39    4.02
  -1  -8   2  170.74    4.35
   1  -8  -2  167.09    3.89
  -1  -8   2  164.75    3.89
  -1   8   2  169.03    4.19
   1   8  -2  172.32    3.96
   1   8  -2  170.32    4.30
  -1   8   2  167.52    4.02
   1   8  -2  177.49    3.96
   1   8  -2  174.24    3.96
   0  -8  -2    5.57    0.21
   0  -8  -2    5.65    0.20
   0  -8   2    5.35    0.27
   0  -8   2    5.26    0.46
   0  -8   2    5.71    0.19
   0   8   2    5.40    0.22
   0   8  -2    4.99    0.27
   0   8   2    5.26    0.26
   0   8  -2    5.66    0.42
   0   8   2    5.44    0.41
   0   8  -2    5.32    0.28
   1  -8   2  158.13    3.71
   1  -8   2  154.40    3.55
  -1  -8  -2  160.29    3.93
  -1  -8  -2  148.97    3.49
   1  -8   2  151.35    3.52
   1  -8   2  157.04    3.76
  -1  -8  -2  146.82    3.53
  -1  -8  -2  149.95    3.54
   1   8   2  149.53    3.57
   1   8   2  150.98    3.53
  -1   8  -2  152.71    3.62
  -2  -8  -2   73.69    1.77
  -2  -8  -2   75.38    1.77
  -2  -8  -2   74.87    1.79
  -2  -8  -2   71.84    1.84
   2  -8   2   82.60    2.42
   2  -8   2   74.46    1.71
  -2  -8  -2   72.88    1.75
   2  -8   2   73.96    1.77
   2   8   2   73.77    1.83
  -2   8  -2   73.18    1.79
  -2   8  -2   80.04    1.87
   2   8   2   70.23    1.76
   2   8   2   76.27    1.84
  -2   8  -2   74.64    1.80
  -2   8  -2   75.79    1.93
  -2   8  -2   74.08    1.79
  -2   8  -2   71.15    1.91
   2   8   2   72.11    1.87
   2   8   2   73.93    1.75
   3  -8   2    3.70    0.26
  -3  -8  -2    4.53    0.33
  -3  -8  -2    3.51    0.21
   3  -8   2    3.49    0.19
  -3  -8  -2    3.56    0.29
  -3  -8  -2    3.54    0.22
  -3  -8  -2    3.86    0.22
  -3  -8  -2    3.64    0.24
   3  -8   2    4.09    0.28
   3   8   2    3.74    0.42
   3   8   2    3.28    0.22
   3   8   2    3.34    0.21
   3   8   2    4.11    0.23
   3   8   2    3.21    0.32
  -3   8  -2    3.67    0.30
  -3   8  -2    4.43    0.36
  -3   8  -2    3.40    0.35
  -3   8  -2    3.24    0.26
  -3   8  -2    3.44    0.37
  -3   8  -2    3.83    0.27
   3   8   2    3.85    0.30
  -4  -8  -2    4.71    0.46
  -4  -8  -2    4.77    0.23
  -4  -8  -2    4.58    0.27
  -4  -8  -2    4.59    0.25
   4  -8   2    4.69    0.23
   4  -8   2    4.43    0.46
  -4  -8  -2    4.95    0.27
  -4  -8  -2    5.08    0.39
  -4   8  -2    5.03    0.33
   4   8   2    4.95    0.23
   4   8   2    4.95    0.43
   4   8   2    5.01    0.26
  -4   8  -2    4.80    0.31
  -4   8  -2    4.56    0.29
   4   8   2    4.81    0.42
   4   8   2    4.83    0.26
  -4   8  -2    4.50    0.29
  -4   8  -2    4.43    0.27
  -5  -8  -2    6.04    0.26
   5  -8   2    5.26    0.70
  -5  -8  -2    6.03    0.81
   5  -8   2    6.03    0.27
  -5  -8  -2    5.82    0.52
  -5  -8  -2    5.75    0.27
  -5  -8  -2    5.78    0.28
   5   8   2    5.71    0.28
  -5   8  -2    6.20    0.32
  -5   8  -2    5.98    0.32
   5   8   2    6.10    0.72
  -5   8  -2    5.94    0.29
   5   8   2    5.89    0.28
   5   8   2    6.51    0.59
  -5   8  -2    6.03    0.31
   5   8   2    5.72    0.25
  -5   8  -2    5.88    0.32
  -6  -8  -2    2.04    0.17
  -6  -8  -2    2.26    0.19
  -6  -8  -2    1.69    0.15
   6  -8   2    2.14    0.21
   6  -8   2    1.65    0.19
   6   8   2    1.51    0.15
  -6   8  -2    1.74    0.19
   6   8   2    2.19    0.18
  -6   8  -2    1.90    0.16
  -6   8  -2    1.93    0.18
  -6   8  -2    1.93    0.19
   6   8   2    1.76    0.16
  -7  -9   2    4.57    0.22
   7  -9  -2    4.47    0.19
  -7   9   2    4.42    0.20
   7   9  -2    4.48    0.20
  -7   9   2    4.78    0.22
  -6  -9   2    7.31    0.32
   6  -9  -2    7.54    0.35
  -6  -9   2    7.31    0.27
   6  -9  -2    6.94    0.33
  -6  -9   2    7.23    0.30
   6   9  -2    7.21    0.27
  -6   9   2    6.94    0.32
   6   9  -2    7.36    0.30
  -6   9   2    7.01    0.35
  -6   9   2    6.89    0.34
  -6   9   2    7.19    0.33
   5  -9  -2    7.26    0.35
   5  -9  -2    6.42    0.72
  -5  -9   2    7.09    0.69
  -5  -9   2    7.56    0.28
   5  -9  -2    7.02    0.44
  -5  -9   2    7.00    0.31
   5  -9  -2    7.09    0.51
  -5   9   2    7.11    0.36
  -5   9   2    6.87    0.39
  -5   9   2    6.84    0.36
  -5   9   2    6.86    0.36
   5   9  -2    7.39    0.34
   5   9  -2    7.40    0.36
   5   9  -2    6.76    0.30
  -5   9   2    6.63    0.41
  -5   9   2    6.54    0.39
   5   9  -2    6.62    0.36
  -4  -9   2    2.18    0.20
  -4  -9   2    1.88    0.35
  -4  -9   2    2.35    0.22
   4  -9  -2    2.35    0.23
  -4  -9   2    2.44    0.31
   4  -9  -2    2.41    0.31
  -4  -9   2    2.05    0.22
   4  -9  -2    2.62    0.42
  -4  -9   2    2.17    0.28
   4   9  -2    2.24    0.29
   4   9  -2    2.20    0.20
  -4   9   2    2.77    0.31
  -4   9   2    2.28    0.25
  -4   9   2    2.10    0.25
  -4   9   2    1.97    0.25
   4   9  -2    2.64    0.34
   4   9  -2    1.95    0.24
  -4   9   2    2.70    0.27
  -4   9   2    1.86    0.22
  -4   9   2    1.90    0.21
  -4   9   2    2.52    0.28
   4   9  -2    2.33    0.25
   4   9  -2    2.23    0.25
   3  -9  -2   -0.01    0.09
  -3  -9   2    0.09    0.13
  -3  -9   2    0.06    0.12
  -3  -9   2    0.07    0.13
   3  -9  -2    0.07    0.13
   3  -9  -2    0.00    0.14
  -3  -9   2    0.02    0.07
  -3  -9   2   -0.14    0.15
  -3   9   2   -0.03    0.14
   3   9  -2    0.13    0.12
  -3   9   2   -0.02    0.12
  -3   9   2    0.40    0.18
  -3   9   2   -0.02    0.14
  -3   9   2    0.12    0.16
  -3   9   2   -0.22    0.21
   3   9  -2    0.11    0.13
  -3   9   2    0.00    0.17
  -3   9   2    0.00    0.15
   3   9  -2   -0.02    0.24
   3   9  -2   -0.11    0.17
   3   9  -2    0.02    0.10
  -3   9   2   -0.15    0.27
  -3   9   2    0.16    0.17
  -2  -9   2    1.52    0.22
   2  -9  -2    1.25    0.14
  -2  -9   2    1.56    0.21
   2  -9  -2    1.23    0.17
   2  -9  -2    1.52    0.22
  -2  -9   2    1.73    0.24
  -2  -9   2    1.42    0.13
   2  -9  -2    1.61    0.37
   2   9  -2    0.91    0.13
  -2   9   2    0.93    0.34
  -2   9   2    1.20    0.27
   2   9  -2    1.06    0.19
  -2   9   2    1.68    0.23
  -2   9   2    1.08    0.16
  -2   9   2    1.34    0.17
   2   9  -2    0.77    0.18
  -2   9   2    1.20    0.17
  -2   9   2    1.70    0.25
   2   9  -2    1.07    0.22
  -2   9   2    1.38    0.20
   2   9  -2    1.33    0.16
  -2   9   2    1.07    0.19
  -2   9   2    1.51    0.24
   2   9  -2    1.50    0.18
   1  -9  -2    8.47    0.37
   1  -9  -2    8.17    0.28
  -1  -9   2    8.18    0.37
  -1  -9   2    8.27    0.27
   1  -9  -2    8.88    0.36
   1  -9  -2    8.00    0.28
  -1  -9   2    7.98    0.74
  -1  -9   2    8.42    0.41
   1   9  -2    8.42    0.34
  -1   9   2    8.25    0.36
  -1   9   2    8.21    0.52
  -1   9   2    8.65    0.39
   1   9  -2    8.12    0.65
  -1   9   2    8.52    0.33
  -1   9   2    8.53    0.38
  -1   9   2    8.74    0.41
   1   9  -2    7.64    0.37
   1   9  -2    8.44    0.37
   1   9  -2    8.53    0.35
   1   9  -2    8.38    0.41
   1   9  -2    8.38    0.37
   0  -9   2    7.22    0.23
   0  -9  -2    6.88    0.26
   0  -9  -2    6.77    0.26
   0  -9   2    6.58    0.60
   0  -9  -2    7.07    0.24
   0  -9   2    6.93    0.32
   0   9   2    7.27    0.38
   0   9   2    6.99    0.48
   0   9  -2    7.29    0.32
   0   9  -2    7.18    0.34
   0   9  -2    7.16    0.34
   0   9  -2    7.62    0.40
  -1  -9  -2   45.52    1.19
   1  -9   2   48.35    1.49
   1  -9   2   47.74    1.19
  -1  -9  -2   47.59    1.15
  -1  -9  -2   46.14    1.20
   1  -9   2   47.10    1.40
   1  -9   2   47.09    1.22
  -1   9  -2   47.89    1.28
   1   9   2   46.74    1.18
   1   9   2   50.23    1.24
   1   9   2   47.86    1.22
   1   9   2   44.56    1.23
  -1   9  -2   48.39    1.21
  -1   9  -2   47.85    1.29
   1   9   2   47.10    1.20
   1   9   2   45.31    1.43
  -1   9  -2   46.55    1.23
   2  -9   2   22.90    0.64
  -2  -9  -2   22.80    0.71
  -2  -9  -2   22.72    0.66
  -2  -9  -2   23.62    0.63
  -2  -9  -2   22.77    0.64
  -2   9  -2   23.18    0.66
   2   9   2   23.38    0.71
   2   9   2   22.94    0.71
  -2   9  -2   24.04    0.72
   2   9   2   24.33    0.70
  -2   9  -2   22.88    0.69
   2   9   2   22.31    0.70
   2   9   2   23.10    0.64
  -2   9  -2   23.72    0.67
   2   9   2   23.86    0.92
  -2   9  -2   23.67    0.79
  -2   9  -2   23.53    0.66
   2   9   2   19.48    0.92
   2   9   2   23.53    0.63
  -2   9  -2   23.89    0.74
  -3  -9  -2   23.81    0.68
  -3  -9  -2   23.76    0.66
   3  -9   2   24.88    0.74
  -3  -9  -2   23.66    0.65
  -3  -9  -2   23.71    0.81
   3  -9   2   24.31    0.71
  -3  -9  -2   22.42    0.77
   3  -9   2   24.42    0.63
  -3  -9  -2   23.25    0.68
  -3  -9  -2   24.93    0.71
   3   9   2   24.49    0.67
  -3   9  -2   24.10    0.70
   3   9   2   24.46    0.79
   3   9   2   25.22    0.78
  -3   9  -2   23.38    0.78
   3   9   2   24.05    0.67
  -3   9  -2   24.50    0.77
  -3   9  -2   24.27    0.70
   3   9   2   24.39    0.64
  -3   9  -2   24.78    0.71
  -3   9  -2   23.85    0.73
   3   9   2   23.68    0.83
  -3   9  -2   23.86    0.86
  -4  -9  -2    4.17    0.27
  -4  -9  -2    4.19    0.39
  -4  -9  -2    4.41    0.23
  -4  -9  -2    4.31    0.36
   4  -9   2    4.00    0.22
  -4  -9  -2    4.34    0.24
  -4  -9  -2    3.84    0.25
  -4  -9  -2    4.83    0.51
  -4   9  -2    4.83    0.29
  -4   9  -2    3.89    0.30
   4   9   2    4.41    0.25
  -4   9  -2    3.84    0.29
   4   9   2    4.34    0.22
  -4   9  -2    4.24    0.32
   4   9   2    4.39    0.25
   4   9   2    4.62    0.43
  -4   9  -2    4.62    0.30
   4   9   2    4.67    0.47
  -5  -9  -2    6.22    0.28
  -5  -9  -2    6.24    0.28
  -5  -9  -2    6.54    0.27
   5  -9   2    6.33    0.28
  -5  -9  -2    6.74    0.57
   5   9   2    6.10    0.28
   5   9   2    7.38    0.65
  -5   9  -2    6.19    0.31
  -5   9  -2    5.97    0.28
   5   9   2    6.27    0.25
  -5   9  -2    6.34    0.33
  -5   9  -2    6.05    0.31
   5   9   2    6.33    0.28
  -6  -9  -2    7.45    0.27
  -6  -9  -2    8.29    0.28
   6  -9   2    7.44    0.29
  -6  -9  -2    7.87    0.28
   6  -9   2    7.38    0.32
  -6   9  -2    7.69    0.29
   6   9   2    7.48    0.27
  -6   9  -2    7.50    0.30
  -6   9  -2    7.67    0.30
   6   9   2    7.43    0.28
  -6   9  -2    7.68    0.28
   6   9   2    7.95    0.26
   6 -10  -2    1.54    0.18
  -6 -10   2    1.72    0.17
  -6 -10   2    2.04    0.17
  -6 -10   2    1.92    0.20
   6 -10  -2    2.09    0.20
   6  10  -2    1.91    0.17
  -6  10   2    1.58    0.18
  -6  10   2    1.85    0.22
  -6  10   2    1.50    0.20
  -6  10   2    1.65    0.19
  -5 -10   2   10.13    0.32
   5 -10  -2    9.56    0.39
  -5 -10   2    8.59    0.51
  -5 -10   2    9.47    0.35
  -5 -10   2    8.47    0.78
   5 -10  -2    9.03    0.63
  -5  10   2    9.76    0.39
  -5  10   2    8.89    0.40
   5  10  -2    8.99    0.38
  -5  10   2    9.27    0.40
  -5  10   2    8.92    0.43
  -5  10   2    9.16    0.44
   5  10  -2    9.42    0.37
   4 -10  -2    9.46    0.39
   4 -10  -2    8.62    0.51
   4 -10  -2   10.29    0.62
  -4 -10   2    9.91    0.66
  -4 -10   2    9.77    0.37
  -4 -10   2    9.01    0.51
  -4 -10   2    9.58    0.41
  -4 -10   2    9.24    0.35
   4  10  -2    8.84    0.41
  -4  10   2   10.77    0.45
  -4  10   2    9.41    0.42
   4  10  -2    9.84    0.43
  -4  10   2    9.17    0.45
   4  10  -2    8.77    0.49
  -4  10   2    9.70    0.42
  -4  10   2    9.39    0.46
  -4  10   2    9.05    0.42
   4  10  -2    8.96    0.40
   4  10  -2    8.52    0.38
  -3 -10   2   10.12    0.40
  -3 -10   2   10.05    0.45
   3 -10  -2   10.26    0.47
  -3 -10   2   10.86    0.37
   3 -10  -2   10.55    0.37
   3 -10  -2   10.66    0.52
  -3 -10   2   10.51    0.47
   3  10  -2    9.67    0.50
   3  10  -2   11.41    0.48
   3  10  -2    9.43    0.64
   3  10  -2   10.21    0.41
  -3  10   2   10.79    0.78
  -3  10   2   10.35    0.43
   3  10  -2    9.94    0.42
  -3  10   2   10.09    0.49
  -3  10   2   11.27    0.47
  -3  10   2   11.07    0.42
  -3  10   2   10.35    0.48
  -3  10   2   10.83    0.52
  -3  10   2   11.32    0.48
   3  10  -2   11.20    0.41
  -2 -10   2   34.15    1.02
  -2 -10   2   35.31    0.97
  -2 -10   2   35.51    0.91
  -2 -10   2   34.96    1.08
  -2 -10   2   34.42    0.97
   2 -10  -2   37.23    1.01
   2 -10  -2   35.59    0.90
   2 -10  -2   37.24    1.00
   2  10  -2   37.00    1.00
  -2  10   2   35.90    1.02
  -2  10   2   34.27    0.96
   2  10  -2   37.20    0.95
   2  10  -2   35.13    0.98
   2  10  -2   36.47    0.99
  -2  10   2   35.67    0.99
   2  10  -2   36.93    1.00
  -2  10   2   38.49    1.04
  -2  10   2   36.57    1.04
   2  10  -2   37.62    0.99
  -2  10   2   36.84    1.00
   2  10  -2   37.10    0.97
  -2  10   2   36.58    0.95
  -2  10   2   36.57    1.01
  -2  10   2   35.52    1.27
  -1 -10   2   49.04    1.33
   1 -10  -2   50.15    1.17
   1 -10  -2   47.75    1.21
  -1 -10   2   48.57    1.17
  -1  10   2   46.44    1.17
   1  10  -2   48.69    1.24
  -1  10   2   50.67    1.25
   1  10  -2   50.31    1.24
   1  10  -2   48.69    1.20
  -1  10   2   50.57    1.26
   1  10  -2   49.41    1.25
   1  10  -2   48.85    1.25
  -1  10   2   47.28    1.32
  -1  10   2   49.30    1.54
   1  10  -2   47.65    1.25
   1  10  -2   49.08    1.27
   1  10  -2   48.49    1.24
  -1  10   2   49.04    1.23
  -1  10   2   48.56    1.26
   0 -10   2    9.87    0.83
   0 -10   2   10.68    0.31
   0 -10  -2   10.31    0.35
   0 -10  -2   10.43    0.32
   0 -10   2   10.41    0.60
   0 -10   2   10.27    0.43
   0 -10  -2   10.82    0.36
   0 -10   2   11.13    0.81
   0  10   2   10.27    0.43
   0  10   2    9.71    0.33
   0  10  -2   10.69    0.44
   0  10  -2   10.64    0.42
   0  10  -2   10.89    0.39
   0  10   2   10.32    0.60
   0  10  -2   10.83    0.44
   0  10   2   10.66    0.39
   0  10   2   10.34    0.39
   0  10   2   10.16    0.40
   0  10  -2   10.35    0.40
   0  10  -2    9.76    0.42
  -1 -10  -2   62.84    1.61
  -1 -10  -2   56.63    1.63
   1 -10   2   68.30    1.65
  -1 -10  -2   61.75    1.73
   1 -10   2   64.81    1.87
   1 -10   2   64.27    2.02
  -1 -10  -2   65.70    1.55
   1 -10   2   65.36    1.61
  -1 -10  -2   64.51    1.57
   1  10   2   66.26    1.60
  -1  10  -2   64.88    1.62
   1  10   2   65.18    1.59
   1  10   2   66.77    1.54
  -1  10  -2   67.88    1.62
   1  10   2   65.57    1.62
   1  10   2   66.30    1.57
  -1  10  -2   66.32    1.60
  -1  10  -2   64.90    1.58
   1  10   2   67.07    1.90
   1  10   2   63.23    1.66
  -1  10  -2   64.55    1.57
  -1  10  -2   66.70    1.70
  -2 -10  -2    5.83    0.34
  -2 -10  -2    6.21    0.28
  -2 -10  -2    5.92    0.28
  -2 -10  -2    6.73    0.31
   2 -10   2    6.36    0.28
  -2 -10  -2    6.29    0.26
  -2 -10  -2    6.22    0.33
  -2  10  -2    6.19    0.38
   2  10   2    6.67    0.28
   2  10   2    6.28    0.33
   2  10   2    5.87    0.34
   2  10   2    6.30    0.26
   2  10   2    6.55    0.36
  -2  10  -2    6.56    0.41
   2  10   2    5.78    0.58
  -2  10  -2    6.20    0.30
   2  10   2    6.04    0.38
  -2  10  -2    6.65    0.40
   2  10   2    5.67    0.35
  -2  10  -2    6.16    0.31
  -2  10  -2    6.44    0.29
  -3 -10  -2    3.45    0.23
  -3 -10  -2    3.00    0.21
  -3 -10  -2    3.03    0.21
   3 -10   2    3.28    0.35
  -3 -10  -2    2.99    0.37
  -3 -10  -2    2.92    0.24
   3 -10   2    3.08    0.33
   3 -10   2    3.39    0.21
  -3 -10  -2    3.06    0.31
   3  10   2    3.36    0.21
   3  10   2    3.24    0.34
  -3  10  -2    3.54    0.29
  -3  10  -2    3.84    0.42
  -3  10  -2    3.40    0.26
   3  10   2    3.12    0.23
  -3  10  -2    3.27    0.24
   3  10   2    3.41    0.37
   3  10   2    3.12    0.22
  -3  10  -2    3.18    0.36
   3  10   2    3.43    0.35
  -3  10  -2    3.25    0.25
  -4 -10  -2    2.71    0.26
  -4 -10  -2    3.44    0.34
  -4 -10  -2    3.27    0.22
  -4 -10  -2    2.64    0.40
   4 -10   2    2.88    0.21
  -4 -10  -2    2.83    0.23
  -4 -10  -2    2.96    0.35
  -4 -10  -2    3.50    0.21
  -4  10  -2    3.45    0.30
  -4  10  -2    2.86    0.23
   4  10   2    3.08    0.22
   4  10   2    2.96    0.44
   4  10   2    2.97    0.21
  -4  10  -2    3.01    0.27
   4  10   2    2.79    0.29
  -4  10  -2    3.37    0.28
  -4  10  -2    3.50    0.25
   4  10   2    3.34    0.40
   4  10   2    3.09    0.21
  -5 -10  -2   15.54    0.78
   5 -10   2   14.83    0.45
  -5 -10  -2   14.86    0.46
  -5 -10  -2   12.84    0.52
   5  10   2   15.41    0.87
   5  10   2   14.84    0.43
  -5  10  -2   14.11    0.60
  -5  10  -2   15.24    0.50
  -5  10  -2   14.91    0.50
  -6 -10  -2    2.19    0.16
   6 -10   2    2.33    0.24
  -6 -10  -2    2.30    0.18
  -6 -10  -2    2.15    0.16
  -6  10  -2    2.25    0.15
  -6  10  -2    2.39    0.17
   6  10   2    2.21    0.16
   6  10   2    2.48    0.20
   6  10   2    2.31    0.16
  -6  10  -2    2.25    0.18
  -6 -11   2    1.12    0.18
   6 -11  -2    0.96    0.19
  -6 -11   2    1.13    0.11
   6 -11  -2    0.94    0.16
  -6 -11   2    1.14    0.13
   6  11  -2    1.15    0.14
  -6  11   2    0.87    0.14
  -6  11   2    1.08    0.13
  -6  11   2    0.87    0.15
   5 -11  -2    6.99    0.50
  -5 -11   2    7.97    0.32
   5 -11  -2    7.28    0.79
  -5 -11   2    8.43    0.37
   5 -11  -2    7.69    0.36
  -5 -11   2    8.02    0.81
  -5  11   2    8.31    0.40
  -5  11   2    7.59    0.36
   5  11  -2    7.59    0.35
   5  11  -2    7.52    0.32
  -5  11   2    7.63    0.46
  -5  11   2    7.57    0.39
  -4 -11   2   29.94    0.83
  -4 -11   2   29.49    0.99
  -4 -11   2   29.18    0.79
   4 -11  -2   28.50    0.82
   4 -11  -2   30.46    1.01
  -4 -11   2   30.21    1.13
   4 -11  -2   29.10    1.16
  -4 -11   2   28.57    0.81
  -4  11   2   28.79    0.86
  -4  11   2   29.33    0.91
   4  11  -2   29.75    0.82
  -4  11   2   30.97    0.86
   4  11  -2   30.21    0.93
  -4  11   2   28.81    0.87
  -4  11   2   28.02    0.90
  -4  11   2   30.30    0.85
   4  11  -2   29.96    0.85
   4  11  -2   27.93    0.82
  -3 -11   2    7.28    0.35
  -3 -11   2    7.46    0.31
   3 -11  -2    7.47    0.46
  -3 -11   2    7.03    0.41
  -3 -11   2    8.11    0.52
   3 -11  -2    7.56    0.32
  -3 -11   2    7.67    0.33
   3 -11  -2    7.49    0.56
  -3  11   2    7.55    0.39
   3  11  -2    8.12    0.38
  -3  11   2    7.44    0.42
  -3  11   2    7.43    0.34
   3  11  -2    7.35    0.33
  -3  11   2    8.67    0.91
   3  11  -2    7.66    0.42
   3  11  -2    6.89    0.35
  -3  11   2    7.51    0.43
  -3  11   2    7.32    0.37
   3  11  -2    7.21    0.43
   3  11  -2    7.54    0.36
  -3  11   2    7.33    0.41
   2 -11  -2   20.81    0.57
  -2 -11   2   20.61    0.65
  -2 -11   2   20.12    0.69
  -2 -11   2   19.97    0.65
  -2 -11   2   20.14    0.57
  -2 -11   2   20.64    0.75
   2  11  -2   21.16    0.64
  -2  11   2   19.74    0.64
  -2  11   2   19.69    0.72
  -2  11   2   19.84    0.70
  -2  11   2   20.80    0.61
   2  11  -2   21.10    0.67
  -2  11   2   19.97    0.94
   2  11  -2   21.58    0.66
  -2  11   2   20.01    0.67
   2  11  -2   20.45    0.62
  -2  11   2   20.19    0.70
   2  11  -2   20.06    0.65
   2  11  -2   20.57    0.64
  -2  11   2   21.24    0.72
   2  11  -2   20.62    0.59
   1 -11  -2   58.53    1.40
  -1 -11   2   57.95    1.58
   1 -11  -2   56.37    1.44
  -1 -11   2   56.75    1.39
   1  11  -2   58.60    1.49
   1  11  -2   58.41    1.47
  -1  11   2   59.71    1.48
  -1  11   2   60.04    1.49
  -1  11   2   59.21    1.39
  -1  11   2   59.98    1.50
  -1  11   2   58.09    1.55
  -1  11   2   56.24    1.79
   1  11  -2   58.55    1.47
  -1  11   2   60.60    1.48
   1  11  -2   57.93    1.49
   1  11  -2   60.22    1.46
   1  11  -2   58.89    1.41
  -1  11   2   59.43    1.45
   1  11  -2   58.69    1.47
   0 -11  -2   18.26    0.54
   0 -11  -2   17.23    0.50
   0 -11   2   18.40    0.64
   0 -11   2   17.98    0.48
   0 -11  -2   17.78    0.55
   0  11   2   18.07    0.57
   0  11   2   18.22    0.49
   0  11   2   18.15    0.59
   0  11   2   18.83    0.56
   0  11  -2   17.89    0.57
   0  11  -2   18.91    0.64
   0  11   2   17.75    0.55
   0  11  -2   17.66    0.59
   0  11  -2   18.07    0.57
   0  11  -2   18.06    0.59
   0  11   2   17.14    0.82
   0  11  -2   18.04    0.56
   0  11  -2   18.34    0.56
  -1 -11  -2   29.57    0.82
   1 -11   2   29.04    0.87
   1 -11   2   27.77    0.83
  -1 -11  -2   28.85    0.76
  -1 -11  -2   27.90    0.82
  -1 -11  -2   28.62    0.79
  -1 -11  -2   28.86    0.83
  -1 -11  -2   28.73    0.80
   1  11   2   30.21    0.81
   1  11   2   28.59    1.11
  -1  11  -2   29.24    0.79
   1  11   2   29.84    0.75
  -1  11  -2   28.48    0.79
  -1  11  -2   30.64    0.93
  -1  11  -2   28.63    0.85
  -1  11  -2   29.63    0.84
   1  11   2   30.02    0.80
   1  11   2   30.50    0.91
   1  11   2   27.69    0.89
  -1  11  -2   29.92    0.82
   1  11   2   29.79    0.78
  -1  11  -2   29.19    0.80
   1  11   2   28.93    0.83
  -2 -11  -2   31.65    0.94
  -2 -11  -2   31.55    0.96
  -2 -11  -2   32.28    0.85
  -2 -11  -2   31.51    0.84
  -2 -11  -2   30.62    0.85
   2 -11   2   32.31    0.86
  -2 -11  -2   31.33    0.82
   2  11   2   31.98    0.96
  -2  11  -2   31.79    0.91
   2  11   2   32.06    1.24
   2  11   2   31.70    0.86
  -2  11  -2   30.63    0.89
  -2  11  -2   32.52    0.90
   2  11   2   29.71    0.90
  -2  11  -2   33.45    0.86
  -2  11  -2   33.10    1.03
  -2  11  -2   33.13    0.92
   2  11   2   31.00    0.99
  -2  11  -2   31.91    0.87
   2  11   2   32.15    0.87
  -3 -11  -2   22.79    0.95
  -3 -11  -2   23.45    0.64
  -3 -11  -2   23.81    0.68
  -3 -11  -2   22.70    0.68
  -3 -11  -2   23.01    0.66
  -3 -11  -2   22.05    0.80
   3 -11   2   25.64    0.65
  -3  11  -2   23.92    0.73
   3  11   2   23.25    0.75
   3  11   2   23.54    0.87
  -3  11  -2   23.21    0.68
  -3  11  -2   23.30    0.69
  -3  11  -2   23.88    0.76
   3  11   2   22.36    0.68
   3  11   2   23.42    0.66
  -3  11  -2   23.52    0.68
   3  11   2   23.33    0.73
   3  11   2   24.19    0.66
  -4 -11  -2    4.97    0.23
  -4 -11  -2    4.68    0.24
   4 -11   2    4.85    0.72
  -4 -11  -2    4.94    0.37
  -4 -11  -2    4.97    0.27
   4 -11   2    5.27    0.27
  -4 -11  -2    4.64    0.64
  -4 -11  -2    4.25    0.30
  -4 -11  -2    4.23    0.45
   4  11   2    5.26    0.26
   4  11   2    4.73    0.30
  -4  11  -2    4.77    0.28
  -4  11  -2    4.84    0.33
   4  11   2    4.49    0.25
  -4  11  -2    5.08    0.31
  -4  11  -2    4.15    0.29
   4  11   2    3.69    0.52
   4  11   2    4.50    0.24
  -4  11  -2    4.09    0.25
  -5 -11  -2    1.67    0.68
  -5 -11  -2    1.37    0.15
  -5 -11  -2    1.31    0.15
   5 -11   2    1.71    0.23
  -5 -11  -2    1.15    0.13
   5  11   2    1.87    0.20
   5  11   2    1.54    0.17
  -5  11  -2    1.31    0.15
   5  11   2    1.29    0.48
  -5  11  -2    1.09    0.13
   5  11   2    1.44    0.15
  -5  11  -2    1.25    0.17
  -5  11  -2    1.18    0.15
   5  11   2    1.64    0.32
  -6 -11  -2    1.99    0.18
  -6 -11  -2    2.21    0.15
  -6  11  -2    2.44    0.18
   6  11   2    2.20    0.14
   6  11   2    2.40    0.16
  -6  11  -2    1.98    0.17
  -6  11  -2    2.16    0.14
  -6 -12   2    1.54    0.15
   6 -12  -2    1.15    0.18
  -6 -12   2    1.67    0.17
   6  12  -2    1.42    0.13
  -6  12   2    1.31    0.15
  -6  12   2    1.46    0.17
  -6  12   2    1.38    0.18
   5 -12  -2    0.95    0.17
  -5 -12   2    2.52    0.76
  -5 -12   2    0.90    0.13
  -5 -12   2    1.06    0.12
  -5  12   2    0.81    0.17
  -5  12   2    0.91    0.16
   5  12  -2    0.81    0.12
  -5  12   2    0.75    0.14
  -5  12   2    0.83    0.17
  -4 -12   2    1.05    0.28
  -4 -12   2    0.99    0.14
   4 -12  -2    0.76    0.16
  -4 -12   2    1.18    0.42
  -4 -12   2    0.71    0.13
  -4  12   2    0.92    0.18
  -4  12   2    1.25    0.21
   4  12  -2    0.83    0.21
   4  12  -2    1.00    0.16
  -4  12   2    0.73    0.16
   4  12  -2    1.10    0.18
   4  12  -2    0.98    0.14
  -4  12   2    1.07    0.20
  -4  12   2    0.84    0.20
   3 -12  -2   64.55    1.61
  -3 -12   2   64.85    1.62
  -3 -12   2   65.16    1.77
  -3 -12   2   64.20    1.62
  -3 -12   2   71.32    1.91
  -3 -12   2   65.57    1.61
  -3  12   2   66.98    1.64
  -3  12   2   65.28    2.14
  -3  12   2   65.03    1.72
  -3  12   2   65.88    1.72
  -3  12   2   65.01    1.68
   3  12  -2   66.26    1.62
  -3  12   2   66.24    1.67
   3  12  -2   65.62    1.68
   3  12  -2   64.87    1.65
   3  12  -2   64.23    1.66
  -3  12   2   67.56    1.73
   3  12  -2   67.62    1.66
   3  12  -2   67.44    1.70
  -2 -12   2    1.71    0.22
  -2 -12   2    1.30    0.21
  -2 -12   2    1.40    0.23
  -2 -12   2    1.30    0.25
   2 -12  -2    1.51    0.18
   2 -12  -2    1.30    0.17
  -2 -12   2    1.49    0.15
  -2  12   2    1.73    0.21
  -2  12   2    1.81    0.26
   2  12  -2    1.41    0.19
  -2  12   2    1.87    0.23
  -2  12   2    1.68    0.23
   2  12  -2    1.24    0.20
   2  12  -2    1.92    0.23
  -2  12   2    2.06    0.41
   2  12  -2    1.20    0.16
   2  12  -2    1.63    0.20
  -2  12   2    1.42    0.26
  -2  12   2    1.26    0.23
  -2  12   2    1.39    0.25
   2  12  -2    1.75    0.21
   2  12  -2    1.47    0.21
  -1 -12   2    3.01    0.18
  -1 -12   2    3.16    0.33
   1 -12  -2    3.28    0.19
   1 -12  -2    3.17    0.21
  -1  12   2    3.26    0.26
  -1  12   2    2.84    0.43
   1  12  -2    3.55    0.29
   1  12  -2    3.67    0.26
  -1  12   2    2.95    0.23
  -1  12   2    3.68    0.28
  -1  12   2    2.87    0.28
   1  12  -2    3.96    0.26
  -1  12   2    3.77    0.24
   1  12  -2    2.74    0.25
   1  12  -2    3.23    0.29
  -1  12   2    3.23    0.32
  -1  12   2    3.33    0.31
   1  12  -2    3.42    0.25
  -1  12   2    3.38    0.35
   1  12  -2    4.10    0.27
   0 -12  -2    2.71    0.18
   0 -12   2    2.63    0.32
   0 -12  -2    2.75    0.21
   0 -12  -2    2.55    0.22
   0 -12   2    2.73    0.18
   0  12   2    2.90    0.25
   0  12  -2    3.91    0.37
   0  12  -2    2.97    0.28
   0  12   2    3.20    0.29
   0  12  -2    2.84    0.27
   0  12   2    2.90    0.51
   0  12  -2    2.78    0.25
   0  12   2    3.07    0.19
   0  12   2    2.96    0.26
   0  12  -2    2.87    0.28
   0  12   2    2.95    0.26
   0  12   2    2.75    0.23
   0  12  -2    3.31    0.28
   0  12  -2    2.98    0.24
   1 -12   2   25.55    0.83
  -1 -12  -2   24.17    0.73
   1 -12   2   26.64    0.90
  -1 -12  -2   23.81    0.75
  -1 -12  -2   23.93    0.77
  -1 -12  -2   25.35    0.68
  -1 -12  -2   25.17    0.70
  -1 -12  -2   23.95    0.70
  -1  12  -2   24.83    0.73
   1  12   2   24.95    0.65
  -1  12  -2   25.97    0.71
   1  12   2   24.86    0.72
   1  12   2   24.05    1.07
   1  12   2   25.51    0.71
  -1  12  -2   24.73    0.75
  -1  12  -2   25.90    0.85
   1  12   2   25.16    0.70
   1  12   2   25.24    0.85
  -1  12  -2   25.76    0.76
  -1  12  -2   23.89    0.69
  -1  12  -2   25.58    0.72
   1  12   2   24.66    0.82
  -2 -12  -2   11.25    0.41
  -2 -12  -2   10.81    0.49
  -2 -12  -2   11.39    0.40
  -2 -12  -2   10.58    0.53
   2 -12   2   10.27    0.45
  -2 -12  -2   11.41    0.39
   2  12   2   11.15    0.39
   2  12   2   10.98    0.47
   2  12   2   10.84    0.57
   2  12   2   11.17    0.36
   2  12   2   11.32    0.90
  -2  12  -2   11.28    0.40
  -2  12  -2   11.13    0.47
  -2  12  -2   11.96    0.49
   2  12   2   11.03    0.42
   2  12   2   11.51    0.43
  -2  12  -2   11.39    0.40
  -2  12  -2   12.46    0.43
  -3 -12  -2   58.11    1.68
  -3 -12  -2   61.34    1.49
  -3 -12  -2   61.56    1.54
  -3 -12  -2   61.92    1.52
  -3 -12  -2   62.29    1.53
  -3 -12  -2   62.41    1.74
   3  12   2   62.98    1.78
  -3  12  -2   62.67    1.53
  -3  12  -2   62.60    1.54
  -3  12  -2   62.15    1.54
  -3  12  -2   63.32    1.59
   3  12   2   61.09    1.52
  -3  12  -2   63.17    1.57
   3  12   2   60.84    1.54
   3  12   2   62.34    1.59
   3  12   2   61.39    1.50
  -4 -12  -2    2.37    0.25
   4 -12   2    2.57    0.26
  -4 -12  -2    2.33    0.21
  -4 -12  -2    2.19    0.19
  -4 -12  -2    2.53    0.19
  -4 -12  -2    1.87    0.34
  -4  12  -2    2.53    0.26
  -4  12  -2    2.53    0.20
   4  12   2    2.51    0.20
   4  12   2    2.83    0.41
  -4  12  -2    2.46    0.22
   4  12   2    1.78    0.17
   4  12   2    2.62    0.25
  -4  12  -2    2.65    0.30
  -4  12  -2    2.16    0.24
   5 -12   2    0.49    0.18
  -5 -12  -2    0.34    0.09
  -5 -12  -2    0.66    0.15
  -5 -12  -2    0.49    0.10
  -5  12  -2    0.27    0.09
  -5  12  -2    0.49    0.14
  -5  12  -2    0.55    0.12
  -5  12  -2    0.42    0.11
   5  12   2    0.38    0.09
   5  12   2    0.33    0.10
  -6 -12  -2    1.23    0.17
  -6 -12  -2    1.18    0.14
  -6 -12  -2    1.76    0.18
  -6  12  -2    1.30    0.16
   6  12   2    1.34    0.15
   6  12   2    1.05    0.12
  -6  12  -2    1.58    0.16
  -6  12  -2    1.15    0.14
  -6 -13   2    0.76    0.10
   6 -13  -2    0.31    0.21
  -6 -13   2    0.72    0.09
  -6  13   2    0.72    0.12
   6  13  -2    0.48    0.08
  -6  13   2    0.47    0.17
  -6  13   2    0.59    0.12
   5 -13  -2    1.57    0.20
  -5 -13   2    1.48    0.18
  -5 -13   2    1.71    0.16
  -5 -13   2    1.66    0.17
  -5  13   2    2.06    0.24
  -5  13   2    1.78    0.23
   5  13  -2    1.84    0.16
  -5  13   2    1.76    0.20
  -5  13   2    1.55    0.20
   4 -13  -2    3.62    0.31
  -4 -13   2    3.57    0.22
  -4 -13   2    4.25    0.48
  -4 -13   2    3.68    0.24
  -4 -13   2    3.68    0.27
   4  13  -2    3.46    0.25
  -4  13   2    3.72    0.28
  -4  13   2    3.51    0.31
   4  13  -2    3.55    0.22
  -4  13   2    3.60    0.27
   4  13  -2    3.15    0.34
  -4  13   2    3.69    0.33
   4  13  -2    3.97    0.30
  -4  13   2    3.66    0.32
  -3 -13   2    6.47    0.32
   3 -13  -2    6.29    0.37
   3 -13  -2    6.38    0.32
  -3 -13   2    6.91    0.31
  -3 -13   2    6.04    0.60
  -3 -13   2    5.79    0.29
  -3  13   2    6.14    0.38
  -3  13   2    6.74    0.38
  -3  13   2    6.56    0.40
  -3  13   2    6.06    0.34
   3  13  -2    6.31    0.32
   3  13  -2    6.66    0.39
  -3  13   2    6.66    0.33
   3  13  -2    6.11    0.33
   3  13  -2    6.65    0.39
  -3  13   2    7.03    1.01
   3  13  -2    6.35    0.29
  -2 -13   2   70.20    1.71
  -2 -13   2   64.47    1.93
   2 -13  -2   71.11    1.73
  -2 -13   2   67.66    1.83
  -2 -13   2   69.84    1.71
  -2 -13   2   66.21    1.68
  -2  13   2   68.13    2.19
  -2  13   2   71.54    1.75
  -2  13   2   69.43    1.78
  -2  13   2   69.92    1.71
  -2  13   2   72.97    1.81
  -2  13   2   69.17    1.76
   2  13  -2   70.43    1.66
   2  13  -2   68.94    1.75
   2  13  -2   68.75    1.74
  -2  13   2   69.07    1.95
   2  13  -2   67.73    1.71
   2  13  -2   74.80    1.85
   1 -13  -2    6.01    0.26
   1 -13  -2    5.88    0.29
  -1 -13   2    5.88    0.46
  -1 -13   2    6.25    0.39
  -1 -13   2    5.89    0.25
   1 -13  -2    6.20    0.32
  -1  13   2    5.57    0.45
   1  13  -2    6.01    0.31
   1  13  -2    6.44    0.31
  -1  13   2    5.20    0.70
  -1  13   2    6.39    0.33
  -1  13   2    6.49    0.35
  -1  13   2    6.60    0.36
   1  13  -2    5.85    0.32
   1  13  -2    6.13    0.34
  -1  13   2    5.84    0.34
   1  13  -2    6.30    0.34
   1  13  -2    5.65    0.33
   1  13  -2    5.98    0.31
  -1  13   2    6.11    0.30
   0 -13   2    3.18    0.40
   0 -13   2    3.35    0.20
   0 -13  -2    3.31    0.24
   0 -13  -2    3.11    0.27
   0 -13  -2    3.44    0.20
   0 -13   2    3.85    0.32
   0  13  -2    3.71    0.26
   0  13   2    4.32    0.37
   0  13   2    3.08    0.27
   0  13   2    3.62    0.27
   0  13  -2    3.47    0.26
   0  13  -2    2.91    0.31
   0  13   2    3.53    0.29
   0  13   2    3.47    0.25
   0  13   2    3.65    0.53
   0  13  -2    3.54    0.29
   0  13   2    3.72    0.19
   0  13   2    3.30    0.25
   0  13  -2    3.55    0.29
  -1 -13  -2    9.19    0.45
   1 -13   2    9.72    0.50
  -1 -13  -2    9.07    0.61
  -1 -13  -2    9.61    0.43
   1 -13   2    9.78    0.59
  -1 -13  -2    8.22    0.45
  -1 -13  -2    9.10    0.42
   1  13   2   10.45    0.37
   1  13   2    9.45    0.52
   1  13   2    9.59    0.39
  -1  13  -2    9.82    0.41
   1  13   2    9.18    0.31
  -1  13  -2    9.28    0.38
   1  13   2    9.39    0.42
  -1  13  -2    9.04    0.38
  -1  13  -2    9.37    0.39
   1  13   2    9.40    0.37
  -1  13  -2    9.24    0.45
  -2 -13  -2   18.17    0.55
  -2 -13  -2   17.47    0.53
  -2 -13  -2   17.85    0.56
  -2 -13  -2   17.73    0.56
  -2 -13  -2   17.83    0.68
  -2 -13  -2   17.82    0.72
  -2  13  -2   19.50    0.81
   2  13   2   17.92    0.62
  -2  13  -2   18.38    0.56
   2  13   2   17.82    0.55
   2  13   2   18.33    1.18
  -2  13  -2   18.54    0.57
   2  13   2   18.39    0.51
   2  13   2   18.10    0.57
   2  13   2   18.63    0.79
  -2  13  -2   18.50    0.61
  -2  13  -2   17.74    0.55
   2  13   2   17.63    0.58
  -3 -13  -2   22.33    0.82
  -3 -13  -2   20.63    0.59
  -3 -13  -2   19.06    0.91
  -3 -13  -2   21.14    0.61
  -3 -13  -2   20.61    0.62
  -3 -13  -2   21.25    0.64
   3  13   2   21.39    0.62
  -3  13  -2   21.35    0.62
  -3  13  -2   22.23    0.71
  -3  13  -2   21.66    0.63
  -3  13  -2   21.48    0.64
   3  13   2   21.14    0.59
   3  13   2   21.67    0.65
   3  13   2   21.96    0.91
  -3  13  -2   22.37    0.68
   3  13   2   20.47    0.69
  -4 -13  -2    1.70    0.18
  -4 -13  -2    1.94    0.19
  -4 -13  -2    1.98    0.17
  -4 -13  -2    2.08    0.25
  -4 -13  -2    2.10    0.40
   4  13   2    2.09    0.19
   4  13   2    1.76    0.24
  -4  13  -2    1.63    0.21
  -4  13  -2    1.90    0.18
  -4  13  -2    1.97    0.21
   4  13   2    1.89    0.16
   4  13   2    1.23    0.40
  -4  13  -2    1.48    0.19
  -5 -13  -2    2.23    0.17
  -5 -13  -2    1.95    0.16
  -5  13  -2    2.23    0.19
  -5  13  -2    2.07    0.18
  -5  13  -2    1.87    0.15
   5  13   2    2.01    0.14
  -5  13  -2    1.96    0.26
   5  13   2    2.16    0.17
  -5 -14   2    2.77    0.19
  -5 -14   2    2.81    0.18
  -5 -14   2    2.70    0.16
   5 -14  -2    2.65    0.34
  -5  14   2    2.92    0.22
  -5  14   2    2.52    0.23
  -5  14   2    2.77    0.20
   5  14  -2    2.87    0.16
  -5  14   2    3.19    0.25
  -4 -14   2   12.15    0.43
  -4 -14   2   11.37    0.46
  -4 -14   2   10.73    0.65
   4 -14  -2   10.80    0.46
   4  14  -2   11.06    0.42
  -4  14   2   10.50    0.42
  -4  14   2   11.15    0.45
  -4  14   2   10.97    0.53
  -4  14   2   11.00    0.49
   3 -14  -2    0.84    0.16
  -3 -14   2    0.69    0.24
  -3 -14   2    1.02    0.15
  -3 -14   2    0.84    0.13
  -3 -14   2    1.12    0.39
   3 -14  -2    0.71    0.23
  -3 -14   2    0.75    0.14
   3  14  -2    0.84    0.15
  -3  14   2    0.65    0.68
  -3  14   2    0.76    0.21
  -3  14   2    0.77    0.18
   3  14  -2    0.92    0.12
   3  14  -2    0.84    0.19
   3  14  -2    0.69    0.18
   3  14  -2    0.68    0.14
  -3  14   2    0.61    0.14
  -3  14   2    0.56    0.17
  -3  14   2    1.00    0.16
  -2 -14   2    5.98    0.37
   2 -14  -2    4.79    0.35
  -2 -14   2    5.62    0.53
  -2 -14   2    4.98    0.34
  -2 -14   2    5.07    0.26
  -2 -14   2    5.33    0.40
  -2  14   2    4.85    0.38
  -2  14   2    5.14    0.31
  -2  14   2    5.30    0.81
   2  14  -2    5.56    0.36
   2  14  -2    4.96    0.33
  -2  14   2    5.38    0.28
   2  14  -2    5.33    0.25
   2  14  -2    5.93    0.33
  -2  14   2    4.92    0.34
  -2  14   2    6.13    0.47
   2  14  -2    5.10    0.30
   2  14  -2    5.44    0.31
  -2  14   2    5.68    0.42
   1 -14  -2   13.10    0.51
  -1 -14   2   11.04    0.88
   1 -14  -2   13.05    0.47
  -1 -14   2   13.27    0.57
  -1 -14   2   12.37    0.41
   1 -14  -2   12.21    0.41
   1  14  -2   13.06    0.46
  -1  14   2   13.10    0.48
   1  14  -2   11.95    0.47
  -1  14   2   13.45    0.49
  -1  14   2   12.94    0.50
  -1  14   2   11.81    0.90
   1  14  -2   12.99    0.46
  -1  14   2   12.53    0.45
   1  14  -2   13.55    0.58
   1  14  -2   12.31    0.47
   1  14  -2   12.40    0.49
  -1  14   2   13.08    0.51
   0 -14   2    8.93    0.33
   0 -14   2    8.83    0.47
   0 -14  -2    8.80    0.33
   0 -14   2    8.77    0.63
   0 -14  -2    8.93    0.45
   0 -14  -2    8.51    0.40
   0  14  -2    9.50    0.39
   0  14  -2    8.72    0.40
   0  14   2    8.83    0.38
   0  14   2    7.91    0.78
   0  14   2    9.25    0.30
   0  14  -2    9.26    0.39
   0  14  -2    9.02    0.39
   0  14   2    9.23    0.48
   0  14  -2    8.57    0.38
   0  14   2    8.71    0.36
   0  14   2    8.84    0.41
   0  14   2    9.48    0.58
   0  14   2    8.73    0.39
  -1 -14  -2    7.03    0.43
  -1 -14  -2    7.89    0.47
  -1 -14  -2    7.50    0.32
   1 -14   2    7.73    0.52
  -1 -14  -2    7.68    0.41
  -1  14  -2    7.79    0.35
   1  14   2    7.91    0.35
  -1  14  -2    7.68    0.35
   1  14   2    7.62    0.26
  -1  14  -2    7.22    0.37
   1  14   2    7.37    0.38
   1  14   2    8.02    0.49
  -1  14  -2    8.15    0.35
   1  14   2    7.68    0.34
   1  14   2    7.09    0.33
  -1  14  -2    7.55    0.35
   1  14   2    8.56    0.86
  -2 -14  -2    8.19    0.58
  -2 -14  -2    7.60    0.31
  -2 -14  -2    7.81    0.49
  -2 -14  -2    7.19    0.35
  -2 -14  -2    7.20    0.32
  -2 -14  -2    7.73    0.33
  -2  14  -2    8.15    0.32
  -2  14  -2    7.88    0.39
  -2  14  -2    8.16    0.45
   2  14   2    7.56    0.34
  -2  14  -2    7.90    0.34
   2  14   2    9.01    1.18
   2  14   2    7.85    0.40
   2  14   2    7.65    0.35
  -2  14  -2    7.99    0.38
   2  14   2    7.57    0.28
  -2  14  -2    8.14    0.35
   2  14   2    7.51    0.33
  -3 -14  -2    0.54    0.12
  -3 -14  -2    0.68    0.11
  -3 -14  -2    0.45    0.30
  -3 -14  -2    0.58    0.13
  -3 -14  -2    0.89    0.15
  -3 -14  -2    0.89    0.43
  -3 -14  -2    1.81    0.49
  -3  14  -2    1.11    0.16
   3  14   2    0.85    0.14
  -3  14  -2    0.52    0.27
   3  14   2    0.77    0.15
  -3  14  -2    0.73    0.17
   3  14   2    0.91    0.11
  -3  14  -2    0.48    0.12
   3  14   2    0.41    0.17
  -3  14  -2    0.83    0.15
  -4 -14  -2    8.15    0.79
  -4 -14  -2    8.67    0.30
  -4 -14  -2    9.25    0.50
  -4 -14  -2    9.07    0.33
  -4 -14  -2    8.22    0.31
  -4  14  -2    9.07    0.34
  -4  14  -2    9.80    0.38
  -4  14  -2    9.21    0.41
   4  14   2    8.81    0.30
  -4  14  -2    8.80    0.36
   4  14   2    8.72    0.35
  -4  14  -2    8.85    0.32
   4  14   2    8.85    0.33
  -5 -14  -2    3.87    0.19
  -5 -14  -2    3.94    0.19
  -5  14  -2    3.89    0.21
   5  14   2    3.96    0.20
  -5  14  -2    3.90    0.22
   5  14   2    3.82    0.17
  -5  14  -2    4.02    0.19
  -5 -15   2    2.50    0.15
  -5 -15   2    2.29    0.16
  -5 -15   2    2.28    0.16
  -5  15   2    2.11    0.21
   5  15  -2    2.41    0.13
   5  15  -2    2.30    0.16
  -5  15   2    2.26    0.19
  -5  15   2    2.19    0.21
  -5  15   2    2.21    0.20
  -4 -15   2    3.82    0.23
   4 -15  -2    3.54    0.38
  -4 -15   2    3.98    0.47
  -4 -15   2    3.78    0.20
  -4 -15   2    3.96    0.29
  -4  15   2    4.00    0.27
   4  15  -2    4.27    0.26
  -4  15   2    3.64    0.26
   4  15  -2    4.01    0.32
  -4  15   2    3.94    0.29
  -4  15   2    3.98    0.32
   4  15  -2    3.99    0.19
  -4  15   2    3.93    0.30
  -3 -15   2    0.96    0.14
  -3 -15   2    0.69    0.13
  -3 -15   2    0.98    0.29
   3 -15  -2    1.26    0.19
  -3 -15   2    0.93    0.15
  -3  15   2    0.85    0.15
  -3  15   2    1.05    0.19
   3  15  -2    0.76    0.14
   3  15  -2    0.94    0.16
  -3  15   2    1.05    0.20
   3  15  -2    1.12    0.12
   3  15  -2    0.85    0.14
   3  15  -2    0.88    0.19
  -3  15   2    0.91    0.17
   3  15  -2    0.90    0.18
  -2 -15   2    1.63    0.27
   2 -15  -2    1.63    0.22
  -2 -15   2    1.45    0.20
  -2 -15   2    1.18    0.14
  -2 -15   2    1.36    0.21
   2 -15  -2    1.46    0.27
   2 -15  -2    1.40    0.21
  -2 -15   2    1.71    0.38
   2  15  -2    0.89    0.16
   2  15  -2    1.47    0.23
   2  15  -2    1.16    0.16
   2  15  -2    1.16    0.16
   2  15  -2    1.36    0.17
  -2  15   2    1.24    0.21
  -2  15   2    1.37    0.23
  -2  15   2    0.91    0.57
  -2  15   2    1.55    0.20
  -2  15   2    1.41    0.19
   2  15  -2    1.03    0.17
  -2  15   2    1.57    0.23
   2  15  -2    1.29    0.16
   1 -15  -2   11.24    0.53
  -1 -15   2   10.61    0.38
   1 -15  -2   10.69    0.39
  -1 -15   2   11.26    0.55
   1 -15  -2   11.22    0.46
  -1 -15   2   11.64    0.70
  -1  15   2   11.28    0.42
  -1  15   2   11.28    0.47
   1  15  -2   11.43    0.43
  -1  15   2   11.17    0.46
   1  15  -2   11.79    0.47
   1  15  -2   11.41    0.42
  -1  15   2   11.69    0.54
   1  15  -2   11.09    0.43
  -1  15   2   10.74    0.46
  -1  15   2   10.61    0.44
  -1  15   2   11.26    0.99
   1  15  -2   10.24    0.44
   1  15  -2   11.17    0.45
   0 -15   2    9.17    0.34
   0 -15   2    9.44    0.69
   0 -15  -2    8.78    0.53
   0 -15  -2    9.14    0.45
   0 -15  -2    8.97    0.35
   0 -15   2    8.95    0.51
   0  15  -2   10.31    0.40
   0  15   2    8.85    0.39
   0  15   2   10.14    0.95
   0  15   2    9.54    0.42
   0  15   2    8.78    0.40
   0  15  -2    9.66    0.42
   0  15   2    9.62    0.40
   0  15  -2    9.11    0.39
   0  15  -2    9.75    0.40
   0  15  -2    9.07    0.38
   0  15   2    9.10    0.37
   0  15   2    8.49    0.61
  -1 -15  -2   17.86    0.95
  -1 -15  -2   16.93    0.53
  -1 -15  -2   16.54    0.52
  -1 -15  -2   16.52    0.52
  -1 -15  -2   16.25    0.73
   1  15   2   16.73    0.58
  -1  15  -2   16.16    0.57
   1  15   2   16.17    0.56
   1  15   2   15.51    0.54
  -1  15  -2   17.10    0.58
  -1  15  -2   17.17    0.55
  -1  15  -2   16.85    0.56
   1  15   2   15.73    0.54
   1  15   2   16.29    0.53
   1  15   2   17.10    0.46
  -1  15  -2   16.67    0.54
   1  15   2   17.06    1.17
  -2 -15  -2    8.92    0.76
  -2 -15  -2    9.41    0.35
  -2 -15  -2    9.19    0.34
  -2 -15  -2    8.94    0.57
  -2 -15  -2    9.66    0.39
  -2 -15  -2    8.98    0.37
   2  15   2    9.08    0.31
   2  15   2    8.45    0.42
   2  15   2    9.83    0.37
   2  15   2    9.01    0.38
  -2  15  -2    9.71    0.40
   2  15   2    9.64    0.37
  -2  15  -2    9.00    0.37
  -2  15  -2    9.73    0.36
  -2  15  -2    9.48    0.41
  -2  15  -2    9.46    0.39
  -3 -15  -2   13.53    0.43
  -3 -15  -2   13.83    0.44
  -3 -15  -2   14.36    0.50
  -3 -15  -2   13.18    0.57
  -3 -15  -2   12.68    0.76
   3  15   2   13.85    0.45
  -3  15  -2   13.97    0.49
   3  15   2   14.05    0.41
   3  15   2   14.51    0.48
  -3  15  -2   14.25    0.53
   3  15   2   14.15    0.53
  -3  15  -2   13.84    0.52
  -4 -15  -2    0.91    0.28
  -4 -15  -2    0.47    0.10
  -4 -15  -2    0.65    0.12
  -4 -15  -2    0.53    0.09
   4  15   2    0.80    0.11
  -4  15  -2    0.64    0.10
   4  15   2    0.51    0.08
   4  15   2    0.85    0.15
  -4  15  -2    0.63    0.13
  -4  15  -2    0.90    0.14
  -5 -15  -2    0.48    0.08
  -5 -15  -2    0.23    0.08
  -5  15  -2    0.31    0.11
  -5  15  -2    0.43    0.13
   5  15   2    0.52    0.12
  -5  15  -2    0.38    0.08
   5  15   2    0.33    0.07
  -5 -16   2    0.10    0.08
  -5 -16   2    0.03    0.09
  -5 -16   2    0.16    0.08
  -5  16   2    0.14    0.11
  -5  16   2   -0.03    0.10
   5  16  -2    0.06    0.08
   5  16  -2    0.06    0.07
  -5  16   2    0.29    0.11
  -4 -16   2    4.22    0.22
  -4 -16   2    4.28    0.32
   4 -16  -2    3.68    0.49
  -4 -16   2    4.54    0.20
  -4  16   2    4.28    0.30
  -4  16   2    4.54    0.29
   4  16  -2    4.44    0.26
   4  16  -2    4.31    0.23
  -4  16   2    4.17    0.29
  -4  16   2    4.29    0.25
   4  16  -2    4.40    0.18
   3 -16  -2    3.92    0.48
  -3 -16   2    3.89    0.25
  -3 -16   2    4.18    0.26
  -3 -16   2    4.08    0.27
   3 -16  -2    3.97    0.42
  -3 -16   2    3.57    0.52
   3  16  -2    3.48    0.25
   3  16  -2    4.08    0.31
   3  16  -2    3.76    0.19
  -3  16   2    4.26    0.26
   3  16  -2    3.21    0.24
  -3  16   2    4.02    0.33
  -2 -16   2    6.22    0.48
   2 -16  -2    6.74    0.44
   2 -16  -2    6.19    0.33
  -2 -16   2    5.95    0.29
  -2 -16   2    6.35    0.34
  -2 -16   2    6.48    0.38
  -2 -16   2    5.57    0.77
   2  16  -2    6.61    0.35
  -2  16   2    6.06    0.41
  -2  16   2    6.37    0.30
  -2  16   2    6.77    0.95
   2  16  -2    6.27    0.35
   2  16  -2    6.29    0.31
  -2  16   2    5.90    0.36
  -2  16   2    6.46    0.33
   2  16  -2    6.17    0.30
  -2  16   2    6.08    0.42
  -1 -16   2    3.62    0.49
  -1 -16   2    4.19    0.43
   1 -16  -2    4.11    0.41
   1 -16  -2    4.25    0.26
  -1 -16   2    3.95    0.23
   1 -16  -2    3.37    0.37
   1  16  -2    3.82    0.28
  -1  16   2    3.91    0.31
   1  16  -2    3.81    0.29
  -1  16   2    4.00    0.25
   1  16  -2    3.98    0.36
  -1  16   2    3.75    0.68
   1  16  -2    4.14    0.26
   1  16  -2    4.37    0.27
  -1  16   2    4.24    0.32
  -1  16   2    3.43    0.42
  -1  16   2    3.32    0.26
   0 -16  -2   22.19    0.64
   0 -16  -2   20.83    0.88
   0 -16  -2   22.12    0.87
   0 -16   2   22.26    0.62
   0 -16   2   20.29    1.09
   0 -16  -2   22.72    0.78
   0 -16   2   23.15    0.83
   0  16  -2   21.44    0.66
   0  16   2   22.35    0.70
   0  16   2   22.16    0.66
   0  16   2   22.43    0.70
   0  16  -2   22.26    0.68
   0  16   2   22.23    0.68
   0  16   2   22.03    1.32
   0  16   2   21.08    0.67
   0  16  -2   21.12    0.67
   0  16  -2   22.45    0.67
   0  16  -2   21.60    0.68
  -1 -16  -2   21.97    0.64
  -1 -16  -2   23.46    1.15
  -1 -16  -2   20.90    0.62
  -1 -16  -2   21.36    0.64
   1  16   2   22.16    0.66
   1  16   2   21.20    0.67
  -1  16  -2   22.62    0.67
  -1  16  -2   22.44    0.68
   1  16   2   20.99    0.67
   1  16   2   22.27    0.56
   1  16   2   21.61    0.70
   1  16   2   21.34    0.64
  -1  16  -2   22.08    0.67
  -1  16  -2   21.55    0.65
   1  16   2   21.26    1.40
  -1  16  -2   22.54    0.68
  -2 -16  -2    7.51    0.30
  -2 -16  -2    7.57    0.34
  -2 -16  -2    7.60    0.32
  -2 -16  -2    7.41    0.65
  -2 -16  -2    6.84    0.42
   2  16   2    7.46    0.34
   2  16   2    7.19    0.34
  -2  16  -2    6.03    0.42
   2  16   2    7.28    0.25
  -2  16  -2    7.19    0.34
   2  16   2    7.21    0.33
  -2  16  -2    8.05    0.35
  -2  16  -2    8.00    0.35
  -2  16  -2    7.80    0.37
   2  16   2    7.14    0.38
   2  16   2    7.35    0.32
  -3 -16  -2    0.68    0.12
  -3 -16  -2    0.80    0.11
  -3 -16  -2    0.59    0.20
  -3 -16  -2    0.94    0.14
  -3  16  -2    0.81    0.17
  -3  16  -2    0.74    0.18
   3  16   2    0.86    0.14
   3  16   2    0.72    0.14
  -3  16  -2    0.77    0.13
   3  16   2    0.61    0.16
   3  16   2    0.86    0.10
  -3  16  -2    0.95    0.16
  -4 -16  -2    1.12    0.12
  -4 -16  -2    0.94    0.10
  -4 -16  -2    0.90    0.12
  -4  16  -2    1.16    0.15
   4  16   2    1.05    0.14
   4  16   2    1.08    0.11
  -4  16  -2    1.06    0.15
   4  16   2    0.91    0.15
  -4  16  -2    1.17    0.14
  -4 -17   2    0.37    0.10
  -4 -17   2    0.43    0.09
  -4  17   2    0.60    0.15
   4  17  -2    0.68    0.17
   4  17  -2    0.51    0.10
  -4  17   2    0.50    0.12
  -4  17   2    0.53    0.13
  -3 -17   2    5.58    0.25
   3 -17  -2    5.55    0.46
  -3 -17   2    6.06    0.31
  -3 -17   2    7.21    0.65
  -3 -17   2    5.78    0.28
   3  17  -2    5.76    0.33
  -3  17   2    5.65    0.28
   3  17  -2    5.93    0.32
  -3  17   2    5.87    0.29
   3  17  -2    5.67    0.27
   3  17  -2    5.32    0.26
  -3  17   2    5.94    0.35
  -3  17   2    5.45    0.31
  -2 -17   2    8.72    0.59
   2 -17  -2    7.71    0.61
   2 -17  -2    8.94    0.41
  -2 -17   2    8.22    0.36
  -2 -17   2    8.99    0.34
  -2  17   2    8.34    0.45
  -2  17   2    8.72    0.38
  -2  17   2    8.50    0.47
  -2  17   2    8.93    0.45
   2  17  -2    8.70    0.37
   2  17  -2    8.75    0.40
   1 -17  -2   19.30    0.78
  -1 -17   2   19.26    0.81
  -1 -17   2   19.42    0.57
   1 -17  -2   19.58    0.59
   1  17  -2   19.46    0.74
  -1  17   2   19.81    1.51
  -1  17   2   20.08    0.65
   1  17  -2   18.79    0.60
  -1  17   2   19.42    0.62
   1  17  -2   19.64    0.60
   1  17  -2   20.57    0.63
  -1  17   2   19.98    0.64
   1  17  -2   19.38    0.63
  -1  17   2   19.63    0.59
   0 -17  -2    3.34    0.38
   0 -17   2    2.92    0.25
   0 -17   2    3.10    0.44
   0 -17  -2    3.90    0.52
   0 -17  -2    2.57    0.23
   0  17  -2    2.98    0.33
   0  17  -2    2.87    0.25
   0  17  -2    2.87    0.22
   0  17  -2    2.79    0.26
   0  17   2    2.05    0.70
   0  17   2    2.73    0.29
   0  17   2    2.52    0.26
   0  17   2    2.46    0.21
   0  17   2    2.39    0.23
   0  17   2    2.39    0.28
   0  17  -2    2.75    0.25
  -1 -17  -2   10.33    0.41
  -1 -17  -2   11.01    0.44
  -1 -17  -2   10.09    0.72
  -1 -17  -2   10.16    0.39
  -1  17  -2    9.56    0.53
   1  17   2   10.05    0.40
  -1  17  -2   10.46    0.39
  -1  17  -2   10.85    0.42
  -1  17  -2   10.13    0.40
   1  17   2   10.14    0.38
   1  17   2    9.92    0.41
   1  17   2    9.56    0.42
   1  17   2    9.99    0.41
  -2 -17  -2    0.31    0.13
  -2 -17  -2    0.47    0.52
  -2 -17  -2    0.28    0.11
  -2 -17  -2    0.12    0.12
   2  17   2    0.20    0.12
   2  17   2    0.44    0.14
  -2  17  -2    0.50    0.16
   2  17   2   -0.08    0.13
   2  17   2    0.18    0.08
  -2  17  -2    0.17    0.14
  -2  17  -2    0.39    0.17
  -2  17  -2    0.16    0.15
   2  17   2    0.25    0.13
   2  17   2    0.38    0.13
  -3 -17  -2    0.17    0.17
  -3 -17  -2    0.32    0.13
  -3 -17  -2    0.23    0.10
  -3 -17  -2    0.14    0.08
  -3  17  -2    0.29    0.18
   3  17   2    0.30    0.13
  -3  17  -2    0.25    0.16
   3  17   2    0.25    0.07
   3  17   2    0.34    0.15
  -3  17  -2    0.44    0.13
   3  17   2    0.42    0.12
   3  17   2    0.16    0.11
  -4 -17  -2    0.91    0.10
  -4 -17  -2    1.01    0.13
  -4 -17  -2    1.07    0.11
   4  17   2    0.82    0.15
  -4  17  -2    1.03    0.12
   4  17   2    0.97    0.16
   4  17   2    1.10    0.12
   4  17   2    0.96    0.13
  -4 -18   2    3.55    0.16
  -4 -18   2    3.85    0.21
  -4 -18   2    3.75    0.18
   4  18  -2    2.69    0.30
   4  18  -2    3.56    0.18
  -4  18   2    3.26    0.24
  -4  18   2    3.35    0.25
  -4  18   2    3.46    0.22
  -3 -18   2    0.36    0.09
  -3 -18   2    0.52    0.15
  -3 -18   2    0.10    0.14
  -3  18   2    0.25    0.10
   3  18  -2    0.32    0.10
  -3  18   2    0.38    0.17
   3  18  -2    0.35    0.11
   3  18  -2    0.13    0.13
  -3  18   2    0.32    0.13
  -3  18   2    0.49    0.12
   3  18  -2    0.26    0.14
  -2 -18   2    4.11    0.26
  -2 -18   2    2.95    0.47
   2 -18  -2    3.67    0.39
  -2 -18   2    3.97    0.25
  -2  18   2    3.58    0.23
  -2  18   2    3.41    0.27
  -2  18   2    4.22    0.40
   2  18  -2    3.75    0.23
   2  18  -2    3.93    0.22
   2  18  -2    4.21    0.28
  -2  18   2    3.78    0.40
   2  18  -2    4.42    0.27
  -2  18   2    3.58    0.25
  -1 -18   2    0.35    0.20
   1 -18  -2    0.03    0.27
  -1 -18   2    0.57    0.39
   1  18  -2    0.09    0.10
  -1  18   2    0.46    0.15
  -1  18   2    0.31    0.11
   1  18  -2    0.04    0.12
  -1  18   2    0.06    0.11
   1  18  -2    0.10    0.13
   1  18  -2    0.23    0.13
  -1  18   2    0.11    0.14
   0 -18   2   22.79    0.66
   0 -18  -2   23.05    0.67
   0 -18  -2   23.50    0.67
   0  18  -2   23.33    0.68
   0  18   2   22.60    0.70
   0  18   2   23.07    0.72
   0  18   2   22.12    0.77
   0  18  -2   22.59    0.66
   0  18  -2   22.96    0.73
   0  18   2   22.50    0.71
   0  18  -2   22.67    0.69
   0  18  -2   24.19    0.88
  -1 -18  -2    6.57    0.30
  -1 -18  -2    7.02    0.33
   1  18   2    6.81    0.33
   1  18   2    6.52    0.35
  -1  18  -2    6.50    0.40
  -1  18  -2    6.85    0.30
   1  18   2    6.94    0.30
  -1  18  -2    6.79    0.32
   1  18   2    6.46    0.31
  -1  18  -2    6.90    0.33
  -1  18  -2    7.09    0.36
   1  18   2    6.94    0.35
  -2 -18  -2    0.87    0.15
  -2 -18  -2    0.68    0.11
  -2 -18  -2    0.75    0.16
  -2  18  -2    0.83    0.17
  -2  18  -2    0.65    0.15
   2  18   2    0.55    0.14
   2  18   2    0.68    0.14
  -2  18  -2    1.02    0.21
   2  18   2    0.67    0.13
   2  18   2    0.73    0.13
   2  18   2    0.94    0.16
  -2  18  -2    0.59    0.15
  -3 -18  -2    1.06    0.22
  -3 -18  -2    0.89    0.19
  -3 -18  -2    0.90    0.12
  -3 -18  -2    0.50    0.09
   3  18   2    0.66    0.12
   3  18   2    0.52    0.16
   3  18   2    0.69    0.12
  -4 -18  -2    1.51    0.15
  -4 -18  -2    1.49    0.11
   4  18   2    1.55    0.17
  -3 -19   2    4.05    0.19
  -3  19   2    3.35    0.24
  -3  19   2    3.50    0.34
   3  19  -2    4.15    0.32
  -3  19   2    3.74    0.22
  -3  19   2    3.74    0.23
   3  19  -2    4.08    0.20
   3  19  -2    3.69    0.19
   3  19  -2    3.69    0.26
  -2 -19   2    3.50    0.23
  -2 -19   2    3.27    0.26
   2  19  -2    3.45    0.21
   2  19  -2    3.41    0.24
  -2  19   2    3.08    0.22
  -2  19   2    3.46    0.21
   2  19  -2    3.43    0.25
   2  19  -2    3.28    0.20
  -2  19   2    2.96    0.24
  -1 -19   2    3.97    0.28
   1 -19  -2    3.97    0.34
  -1  19   2    3.72    0.23
   1  19  -2    3.68    0.22
   1  19  -2    3.66    0.26
   1  19  -2    3.95    0.23
  -1  19   2    4.18    0.30
  -1  19   2    4.07    0.22
  -1  19   2    3.97    0.27
   1  19  -2    4.01    0.25
   0 -19  -2   -0.01    0.14
   0 -19  -2    0.02    0.18
   0  19  -2    0.04    0.10
   0  19   2   -0.08    0.09
   0  19   2   -0.13    0.12
   0  19  -2    0.05    0.12
   0  19  -2    0.15    0.11
   0  19   2   -0.02    0.10
   0  19   2   -0.03    0.12
   0  19  -2    0.06    0.13
  -1 -19  -2    0.12    0.14
  -1 -19  -2    0.36    0.13
   1  19   2    0.33    0.13
  -1  19  -2    0.32    0.14
   1  19   2    0.41    0.12
  -1  19  -2    0.25    0.11
   1  19   2    0.10    0.09
   1  19   2    0.04    0.12
  -1  19  -2    0.14    0.10
  -2 -19  -2   -0.01    0.09
  -2 -19  -2    0.24    0.16
  -2 -19  -2    0.11    0.17
   2  19   2    0.07    0.10
   2  19   2    0.18    0.12
   2  19   2    0.34    0.12
  -2  19  -2    0.09    0.17
  -2  19  -2    0.07    0.13
   2  19   2   -0.03    0.30
   2  19   2   -0.02    0.11
  -3 -19  -2    1.76    0.15
  -3 -19  -2    2.22    0.20
   3  19   2    2.07    0.18
   3  19   2    1.91    0.21
  -3 -20   2    5.99    0.21
  -3 -20   2    5.98    0.23
  -3  20   2    6.25    0.24
  -3  20   2    5.87    0.26
   3  20  -2    6.12    0.23
   3  20  -2    6.00    0.23
  -2 -20   2    0.35    0.13
  -2  20   2    0.36    0.13
  -2  20   2    0.41    0.10
   2  20  -2    0.18    0.08
   2  20  -2    0.36    0.10
   2  20  -2    0.53    0.12
  -2  20   2    0.37    0.10
   2  20  -2    0.44    0.13
   1  20  -2    1.60    0.19
   1  20  -2    1.45    0.17
   1  20  -2    1.76    0.19
  -1  20   2    1.59    0.16
  -1  20   2    2.20    0.22
  -1  20   2    1.17    0.17
   1  20  -2    1.30    0.15
  -1  20   2    1.40    0.17
   0 -20  -2    0.66    0.20
   0  20   2    0.88    0.15
   0  20  -2    0.95    0.13
   0  20   2    1.19    0.16
   0  20   2    1.35    0.15
   0  20   2    1.05    0.13
   0  20  -2    0.76    0.11
   0  20  -2    0.99    0.15
   0  20  -2    1.21    0.18
  -1 -20  -2    0.57    0.18
  -1 -20  -2    0.58    0.13
  -1  20  -2    0.66    0.16
   1  20   2    0.32    0.10
  -1  20  -2    0.43    0.12
   1  20   2    0.46    0.10
   1  20   2    0.24    0.12
   1  20   2    0.12    0.11
  -1  20  -2    0.31    0.11
  -2 -20  -2    0.78    0.11
   2  20   2    0.75    0.12
   2  20   2    0.80    0.15
   2  20   2    1.06    0.15
  -2  20  -2    0.74    0.22
   2  20   2    0.82    0.14
  -2 -21   2    1.84    0.21
  -2  21   2    1.62    0.16
   2  21  -2    1.83    0.20
   2  21  -2    1.82    0.22
  -2  21   2    2.08    0.16
  -2  21   2    2.07    0.16
   2  21  -2    2.07    0.14
  -1  21   2    0.57    0.11
  -1  21   2    0.54    0.10
   1  21  -2    0.67    0.22
   1  21  -2    0.84    0.15
  -1  21   2    0.54    0.14
   1  21  -2    0.57    0.09
   1  21  -2    0.67    0.11
   0 -21  -2    0.39    0.24
   0  21  -2    0.10    0.14
   0  21   2    0.17    0.09
   0  21   2   -0.05    0.13
   0  21  -2    0.16    0.09
   0  21  -2    0.13    0.10
   0  21   2    0.24    0.12
   0  21   2    0.15    0.09
   1  21   2    2.88    0.25
  -1  21  -2    2.76    0.20
   1  21   2    2.60    0.18
  -1  21  -2    2.60    0.23
   1  21   2    2.93    0.18
   1  21   2    2.79    0.23
  -7   0   3    4.87    0.36
  -7   0   3    4.00    0.22
  -7   0   3    3.96    0.19
   7   0  -3    4.13    0.17
   7   0  -3    3.96    0.21
  -6   0   3    0.08    0.14
   6   0  -3    0.40    0.19
  -6   0   3   -0.13    0.16
  -6   0   3    0.19    0.11
   6   0  -3   -0.13    0.12
   6   0  -3    0.18    0.11
  -6   0   3   -0.03    0.17
   6   0  -3    0.68    0.31
   5   0  -3   32.43    1.05
   5   0  -3   33.22    1.12
  -5   0   3   33.33    0.87
   5   0  -3   33.27    0.91
  -5   0   3   32.76    0.95
  -5   0   3   32.81    0.99
   5   0  -3   32.14    0.92
  -5   0   3   32.90    0.97
   5   0  -3   34.08    0.89
   5   0  -3   33.39    0.98
   5   0  -3   33.28    1.06
  -5   0   3   32.10    0.92
  -4   0   3   41.26    1.23
   4   0  -3   39.28    1.16
   4   0  -3   38.59    1.12
  -4   0   3   38.59    1.05
   4   0  -3   40.60    1.07
   4   0  -3   40.18    1.03
  -4   0   3   39.19    1.10
  -4   0   3   39.18    1.08
  -4   0   3   40.05    1.01
  -4   0   3   39.27    1.09
  -4   0   3   37.10    1.17
   4   0  -3   38.15    1.01
   4   0  -3   39.06    1.05
  -4   0   3   39.04    1.16
   4   0  -3   38.03    1.33
  -4   0   3   38.91    1.13
   4   0  -3   38.32    1.16
   3   0  -3    1.13    0.15
   3   0  -3    1.32    0.22
   3   0  -3    1.11    0.20
  -3   0   3    1.03    0.19
  -3   0   3    1.09    0.18
  -3   0   3    0.95    0.17
  -3   0   3    1.13    0.17
   3   0  -3    1.33    0.17
   3   0  -3    0.65    0.38
   3   0  -3    1.42    0.19
  -3   0   3    1.25    0.20
   3   0  -3    1.06    0.16
  -3   0   3    0.59    0.15
   3   0  -3    1.04    0.15
   2   0  -3   81.93    2.29
   2   0  -3   95.52    2.22
   2   0  -3   93.53    2.25
   2   0  -3   92.41    2.18
   2   0  -3   94.76    2.55
  -2   0   3   99.20    2.17
  -2   0   3   96.74    2.27
  -1   0   3    2.66    0.20
   1   0  -3    2.92    0.19
  -1   0   3    2.85    0.19
   1   0  -3    3.38    0.17
   1   0  -3    2.80    0.19
  -1   0   3    2.92    0.14
   0   0  -3    2.02    0.24
   0   0  -3    1.92    0.15
   0   0  -3    1.97    0.17
   0   0   3    2.00    0.11
   0   0   3    1.76    0.16
   0   0  -3    1.98    0.10
   0   0  -3    1.78    0.13
   0   0   3    2.09    0.18
   0   0   3    1.92    0.10
  -1   0  -3   65.51    1.51
  -1   0  -3   63.41    1.69
  -1   0  -3   62.47    1.50
   1   0   3   64.23    1.58
  -1   0  -3   59.75    1.59
   1   0   3   66.39    1.56
   1   0   3   62.94    1.50
   1   0   3   63.52    1.52
  -2   0  -3   88.67    2.08
  -2   0  -3   86.22    2.14
  -2   0  -3   92.19    2.09
   2   0   3   90.11    2.02
  -2   0  -3   78.78    2.18
  -3   0  -3   34.08    0.88
  -3   0  -3   33.55    0.89
  -3   0  -3   34.48    0.91
  -3   0  -3   33.05    0.93
  -3   0  -3   33.99    1.01
  -3   0  -3   35.46    0.85
   3   0   3   33.81    0.90
  -3   0  -3   32.79    0.95
   3   0   3   33.16    0.91
   3   0   3   34.52    0.87
   3   0   3   35.53    0.86
   3   0   3   33.13    0.95
  -3   0  -3   34.69    0.94
   3   0   3   33.62    0.85
  -3   0  -3   32.63    0.95
  -4   0  -3    2.73    0.32
  -4   0  -3    2.48    0.36
  -4   0  -3    2.61    0.28
   4   0   3    2.84    0.29
  -4   0  -3    2.47    0.24
   4   0   3    2.77    0.24
  -4   0  -3    3.08    0.23
   4   0   3    2.72    0.19
   4   0   3    2.85    0.23
   4   0   3    2.77    0.21
  -4   0  -3    2.73    0.28
  -4   0  -3    2.87    0.18
   4   0   3    2.46    0.29
  -5   0  -3   14.29    0.50
   5   0   3   14.34    0.47
  -5   0  -3   14.05    0.43
   5   0   3   14.63    0.47
   5   0   3   14.24    0.45
  -5   0  -3   14.26    0.50
  -5   0  -3   15.00    0.47
   5   0   3   13.71    0.72
   5   0   3   14.68    0.43
   5   0   3   14.34    0.67
  -5   0  -3   14.25    0.68
  -6   0  -3   18.26    0.54
  -6   0  -3   18.71    0.54
   6   0   3   18.18    0.51
   6   0   3   19.69    0.58
   6   0   3   18.19    0.49
  -6   0  -3   18.15    0.49
   6   0   3   17.99    0.52
  -6   0  -3   18.52    0.56
  -7   0  -3    0.26    0.21
   7   0   3    0.23    0.07
   7   0   3    0.13    0.11
   7   0   3    0.20    0.07
  -7   0  -3    0.42    0.19
  -7  -1   3    0.97    0.13
  -7  -1   3    0.85    0.10
   7  -1  -3    1.06    0.13
   7  -1  -3    1.05    0.12
   7   1  -3    1.18    0.13
  -7   1   3    1.26    0.20
   7   1  -3    1.21    0.10
  -7   1   3    0.89    0.10
  -7   1   3    0.99    0.14
   7   1  -3    1.23    0.12
  -6  -1   3    7.47    0.32
  -6  -1   3    7.18    0.40
   6  -1  -3    7.51    0.34
  -6  -1   3    6.96    0.36
   6  -1  -3    7.39    0.57
   6  -1  -3    7.26    0.31
   6  -1  -3    7.29    0.37
  -6   1   3    7.08    0.39
  -6   1   3    7.71    0.40
  -6   1   3    6.88    0.40
  -6   1   3    7.05    0.31
   6   1  -3    6.68    0.33
   6   1  -3    7.60    0.57
   6   1  -3    7.97    0.45
  -6   1   3    7.36    0.36
   6   1  -3    6.95    0.62
   6   1  -3    7.68    0.29
   5  -1  -3   17.12    0.57
  -5  -1   3   17.00    0.64
  -5  -1   3   17.87    0.54
   5  -1  -3   17.02    0.76
  -5  -1   3   17.54    0.65
  -5  -1   3   19.16    0.86
   5  -1  -3   17.76    0.56
   5  -1  -3   17.53    0.70
  -5  -1   3   17.51    0.63
   5  -1  -3   16.98    0.59
  -5  -1   3   17.70    0.59
   5   1  -3   17.37    0.58
   5   1  -3   17.75    0.71
  -5   1   3   17.05    0.65
   5   1  -3   17.15    0.70
  -5   1   3   18.38    0.64
   5   1  -3   18.22    0.65
  -5   1   3   17.38    0.58
   5   1  -3   18.65    0.80
   5   1  -3   17.46    0.54
   5   1  -3   18.19    0.58
  -5   1   3   18.06    0.64
   5   1  -3   17.90    0.65
  -4  -1   3   28.47    0.97
  -4  -1   3   28.12    0.84
   4  -1  -3   29.00    0.90
   4  -1  -3   26.91    0.86
  -4  -1   3   28.01    0.90
   4  -1  -3   27.97    0.90
   4  -1  -3   26.72    0.77
   4  -1  -3   27.66    0.83
  -4  -1   3   27.33    0.84
   4  -1  -3   28.78    0.80
   4  -1  -3   26.83    0.76
  -4  -1   3   27.10    0.76
  -4  -1   3   27.24    0.80
  -4   1   3   28.61    0.91
   4   1  -3   27.38    0.81
   4   1  -3   28.22    0.87
  -4   1   3   28.69    0.99
  -4   1   3   26.67    0.84
  -4   1   3   28.58    0.76
  -4   1   3   27.31    0.79
   4   1  -3   27.66    0.90
   4   1  -3   26.67    0.75
   4   1  -3   27.50    0.83
  -4   1   3   27.82    0.88
   4   1  -3   28.53    0.77
  -4   1   3   27.52    0.82
  -4   1   3   27.06    0.87
  -4   1   3   26.63    0.83
   4   1  -3   27.18    0.88
   4   1  -3   28.12    0.79
   3  -1  -3   16.87    0.49
  -3  -1   3   16.86    0.58
  -3  -1   3   16.30    0.61
   3  -1  -3   16.29    0.52
  -3  -1   3   16.59    0.61
  -3  -1   3   15.62    0.49
  -3  -1   3   16.61    0.56
  -3  -1   3   17.07    0.59
  -3  -1   3   16.51    0.58
   3  -1  -3   16.68    0.57
   3  -1  -3   16.10    0.57
   3  -1  -3   16.37    0.55
   3  -1  -3   15.91    0.95
   3   1  -3   16.94    0.54
  -3   1   3   16.18    0.52
  -3   1   3   15.99    0.58
   3   1  -3   16.50    0.57
   3   1  -3   15.81    0.51
   3   1  -3   15.84    0.55
  -3   1   3   15.88    0.53
  -3   1   3   16.06    0.62
   3   1  -3   16.29    0.97
   3   1  -3   16.74    0.53
  -3   1   3   16.20    0.63
   3   1  -3   16.83    0.49
   3   1  -3   16.94    0.57
  -2  -1   3   17.72    0.58
   2  -1  -3   18.98    0.83
  -2  -1   3   17.50    0.65
   2  -1  -3   18.94    0.56
   2  -1  -3   19.32    0.59
   2  -1  -3   18.97    0.58
   2  -1  -3   18.77    0.52
  -2  -1   3   19.12    0.56
   2   1  -3   15.93    0.61
  -2   1   3   19.08    0.51
  -2   1   3   19.18    0.71
   2   1  -3   18.85    0.58
  -2   1   3   19.52    0.57
   2   1  -3   21.10    0.84
   2   1  -3   22.13    0.57
  -1  -1   3   35.87    1.00
  -1  -1   3   39.64    0.91
   1  -1  -3   38.10    0.99
  -1  -1   3   37.21    0.98
   1  -1  -3   38.27    0.92
   1  -1  -3   35.42    0.99
   1   1  -3   39.46    0.93
  -1   1   3   37.51    1.00
   1   1  -3   38.13    1.00
  -1   1   3   40.12    0.91
   1   1  -3   35.30    1.00
  -1   1   3   37.04    1.02
   0  -1  -3  160.61    3.66
   0  -1   3  154.95    3.63
   0  -1   3  154.08    3.65
   0  -1  -3  159.84    3.57
   0  -1  -3  166.04    3.56
   0  -1  -3  160.31    3.85
   0  -1  -3  158.67    3.56
   0  -1  -3  155.75    3.66
   0   1   3  153.82    3.72
   0   1  -3  160.23    3.55
   0   1   3  152.83    3.55
   0   1   3  162.15    3.56
   0   1  -3  158.67    3.54
   0   1   3  152.99    3.67
   0   1  -3  152.95    3.80
   0   1   3  153.24    3.65
   0   1  -3  148.96    3.66
   0   1  -3  155.08    3.66
  -1  -1  -3   82.40    1.96
  -1  -1  -3   85.87    2.19
   1  -1   3   87.45    2.04
  -1  -1  -3   83.37    1.96
  -1  -1  -3   81.01    2.05
  -1  -1  -3   82.14    1.96
   1  -1   3   81.78    1.96
   1  -1   3   89.01    2.02
  -1   1  -3   85.60    2.13
  -1   1  -3   83.42    1.96
   1   1   3   81.94    1.96
  -1   1  -3   86.15    1.96
   1   1   3   86.38    2.03
   1   1   3   82.08    1.98
  -2  -1  -3   10.66    0.48
   2  -1   3   10.51    0.34
  -2  -1  -3   10.78    0.38
   2  -1   3    9.75    0.36
  -2  -1  -3   11.11    0.43
   2  -1   3   10.61    0.31
   2   1   3    9.79    0.36
   2   1   3   10.79    0.31
  -2   1  -3   10.62    0.36
  -2   1  -3   10.50    0.37
  -2   1  -3   10.72    0.43
  -2   1  -3   10.62    0.38
   2   1   3   10.33    0.34
   3  -1   3   12.78    0.47
   3  -1   3   12.82    0.38
  -3  -1  -3   12.77    0.48
   3  -1   3   12.81    0.44
  -3  -1  -3   13.32    0.49
  -3  -1  -3   14.70    0.55
  -3  -1  -3   12.66    0.42
  -3  -1  -3   13.37    0.40
  -3  -1  -3   12.56    0.45
  -3  -1  -3   12.45    0.43
  -3  -1  -3   14.00    0.54
   3  -1   3   13.38    0.42
   3  -1   3   12.22    0.42
   3   1   3   12.59    0.45
   3   1   3   12.85    0.41
  -3   1  -3   12.85    0.45
   3   1   3   12.68    0.43
   3   1   3   13.21    0.39
  -3   1  -3   13.20    0.39
  -3   1  -3   12.56    0.44
  -3   1  -3   13.05    0.48
  -3   1  -3   13.08    0.48
   3   1   3   12.81    0.48
  -3   1  -3   12.69    0.48
  -3   1  -3   13.06    0.48
  -3   1  -3   13.03    0.55
   3   1   3   13.39    0.39
  -3   1  -3   13.25    0.43
  -4  -1  -3    2.32    0.29
  -4  -1  -3    1.51    0.15
  -4  -1  -3    1.59    0.20
   4  -1   3    1.44    0.18
  -4  -1  -3    1.97    0.24
   4  -1   3    1.54    0.18
  -4  -1  -3    1.24    0.23
   4  -1   3    1.42    0.15
   4  -1   3    1.61    0.22
  -4  -1  -3    1.43    0.23
   4  -1   3    1.33    0.20
  -4  -1  -3    2.01    0.36
   4   1   3    1.23    0.16
  -4   1  -3    1.63    0.19
  -4   1  -3    1.28    0.17
   4   1   3    1.66    0.17
  -4   1  -3    1.78    0.15
   4   1   3    1.43    0.16
   4   1   3    1.61    0.18
  -4   1  -3    1.42    0.23
  -4   1  -3    1.48    0.16
   4   1   3    1.31    0.21
  -4   1  -3    1.36    0.31
  -4   1  -3    1.86    0.23
   4   1   3    1.30    0.21
   5  -1   3   19.78    0.79
  -5  -1  -3   19.42    0.61
  -5  -1  -3   19.93    0.55
   5  -1   3   19.73    0.54
  -5  -1  -3   19.64    0.58
   5  -1   3   19.38    0.58
  -5  -1  -3   19.25    0.60
  -5  -1  -3   19.98    0.80
   5  -1   3   19.95    0.56
   5  -1   3   19.45    0.84
   5  -1   3   19.80    0.58
  -5   1  -3   19.97    0.58
   5   1   3   19.76    0.56
   5   1   3   18.16    0.78
  -5   1  -3   20.06    0.61
  -5   1  -3   19.93    0.59
  -5   1  -3   19.98    0.61
   5   1   3   19.97    0.59
  -5   1  -3   19.76    0.54
   5   1   3   19.64    0.58
   5   1   3   19.77    0.54
   5   1   3   18.29    0.81
   6  -1   3    0.46    0.15
   6  -1   3    0.71    0.12
   6  -1   3    0.69    0.11
   6  -1   3    0.49    0.08
  -6  -1  -3    0.71    0.09
  -6  -1  -3    0.71    0.15
  -6  -1  -3    0.74    0.13
   6   1   3    0.82    0.11
   6   1   3    0.65    0.09
  -6   1  -3    0.59    0.13
  -6   1  -3    0.72    0.14
   6   1   3    1.08    0.20
  -6   1  -3    0.55    0.08
   6   1   3    0.66    0.11
  -6   1  -3    0.40    0.13
   7  -1   3    0.66    0.07
  -7  -1  -3    0.53    0.13
   7  -1   3    0.56    0.09
  -7   1  -3    0.50    0.13
   7   1   3    0.61    0.11
   7   1   3    0.60    0.11
   7   1   3    0.50    0.08
   7  -2  -3    0.25    0.08
  -7  -2   3    0.28    0.12
  -7  -2   3    0.17    0.08
   7  -2  -3    0.03    0.09
  -7   2   3    0.22    0.13
   7   2  -3    0.19    0.09
  -7   2   3    0.25    0.07
   7   2  -3    0.36    0.12
  -7   2   3    0.22    0.10
  -7   2   3    0.15    0.14
  -6  -2   3    0.04    0.11
   6  -2  -3    0.42    0.29
   6  -2  -3    0.07    0.14
  -6  -2   3    0.35    0.24
   6  -2  -3    0.13    0.13
   6  -2  -3    0.21    0.12
  -6  -2   3    0.35    0.18
  -6  -2   3    0.20    0.15
   6   2  -3    0.27    0.10
  -6   2   3    0.10    0.10
   6   2  -3    0.43    0.36
  -6   2   3    0.22    0.15
  -6   2   3    0.14    0.18
  -6   2   3    0.28    0.15
   6   2  -3    0.20    0.12
   6   2  -3    0.10    0.25
  -6   2   3    0.05    0.16
   5  -2  -3   23.69    0.84
  -5  -2   3   23.29    0.72
   5  -2  -3   23.85    0.72
  -5  -2   3   25.12    0.99
   5  -2  -3   23.21    0.71
   5  -2  -3   23.44    0.91
  -5  -2   3   23.42    0.76
  -5  -2   3   23.38    0.67
  -5  -2   3   23.88    0.78
   5  -2  -3   22.85    0.69
  -5  -2   3   25.20    1.21
   5   2  -3   24.13    0.80
  -5   2   3   23.18    0.70
   5   2  -3   25.59    0.91
  -5   2   3   23.14    0.76
   5   2  -3   24.18    0.71
  -5   2   3   22.63    0.76
  -5   2   3   23.69    0.76
   5   2  -3   23.58    0.66
   5   2  -3   23.57    0.85
  -5   2   3   23.66    0.79
   5   2  -3   23.64    0.75
   5   2  -3   23.77    0.76
   5   2  -3   24.32    0.94
  -5   2   3   22.67    0.84
  -4  -2   3   10.45    0.39
  -4  -2   3    9.58    0.44
   4  -2  -3   10.33    0.50
   4  -2  -3   11.13    0.68
  -4  -2   3   10.35    0.50
  -4  -2   3   10.00    0.42
  -4  -2   3   10.39    0.57
   4  -2  -3   10.11    0.38
  -4  -2   3   10.56    0.46
   4  -2  -3   10.50    0.49
   4  -2  -3   10.31    0.46
  -4  -2   3   10.12    0.35
   4  -2  -3    9.82    0.42
   4   2  -3    9.81    0.37
  -4   2   3   10.10    0.58
  -4   2   3   10.89    0.54
   4   2  -3    9.92    0.49
  -4   2   3    9.88    0.43
   4   2  -3    9.91    0.43
   4   2  -3    9.99    0.46
  -4   2   3    9.83    0.40
   4   2  -3   10.63    0.50
  -4   2   3   10.06    0.47
  -4   2   3   11.07    0.51
   4   2  -3    9.86    0.41
  -4   2   3   10.29    0.43
  -4   2   3   10.62    0.51
  -4   2   3    9.69    0.44
  -4   2   3   10.15    0.60
   4   2  -3    9.83    0.45
   4   2  -3   10.19    0.38
  -3  -2   3   22.49    0.73
  -3  -2   3   21.16    0.71
  -3  -2   3   21.94    0.74
   3  -2  -3   19.94    1.09
  -3  -2   3   19.93    0.68
  -3  -2   3   21.17    0.61
   3  -2  -3   22.68    0.65
   3  -2  -3   21.36    0.61
   3  -2  -3   21.06    0.69
  -3  -2   3   22.48    0.60
  -3  -2   3   22.38    0.69
   3  -2  -3   21.52    0.67
  -3  -2   3   21.28    0.62
   3  -2  -3   21.02    0.70
  -3   2   3   21.32    0.75
   3   2  -3   21.58    0.68
  -3   2   3   20.26    0.70
  -3   2   3   22.46    0.69
  -3   2   3   22.17    0.64
   3   2  -3   23.18    0.76
  -3   2   3   21.57    0.67
   3   2  -3   22.64    0.61
   3   2  -3   21.39    0.69
  -3   2   3   22.40    0.67
   3   2  -3   21.07    0.70
   3   2  -3   21.79    0.65
   3   2  -3   22.30    0.62
  -3   2   3   25.11    0.97
   3   2  -3   21.89    0.65
  -2  -2   3  181.81    4.33
   2  -2  -3  180.24    4.29
  -2  -2   3  186.72    4.46
  -2  -2   3  186.97    4.26
   2  -2  -3  179.19    4.31
   2  -2  -3  190.38    4.26
   2  -2  -3  179.29    4.22
  -2  -2   3  180.91    4.30
  -2  -2   3  187.57    4.21
   2  -2  -3  183.32    4.63
  -2   2   3  194.14    4.48
  -2   2   3  194.98    4.16
  -2   2   3  172.61    4.37
   2   2  -3  186.18    4.26
   2   2  -3  185.14    4.31
   2   2  -3  190.59    4.22
  -2   2   3  179.63    4.33
  -2   2   3  193.58    4.28
   1  -2  -3   91.37    2.26
  -1  -2   3   96.65    2.35
  -1  -2   3   94.67    2.24
  -1  -2   3  102.31    2.23
   1  -2  -3   94.38    2.25
  -1  -2   3   91.49    2.27
  -1   2   3   96.12    2.28
   1   2  -3   92.58    2.18
  -1   2   3   94.57    2.17
  -1   2   3   94.90    2.15
  -1   2   3   89.67    2.27
  -1   2   3   91.99    2.30
   1   2  -3   93.45    2.28
   1   2  -3   95.17    2.27
   0  -2  -3   40.77    0.96
   0  -2   3   38.29    1.03
   0  -2  -3   39.79    0.95
   0  -2  -3   39.64    1.23
   0  -2   3   39.95    1.01
   0  -2  -3   40.11    0.95
   0  -2  -3   38.59    1.03
   0  -2  -3   39.73    1.04
   0   2  -3   39.77    0.92
   0   2  -3   39.78    1.17
   0   2   3   39.71    1.04
   0   2  -3   39.08    1.05
   0   2   3   39.44    0.96
   0   2   3   39.91    0.95
   0   2   3   37.89    0.94
   0   2  -3   39.63    0.92
  -1  -2  -3   46.29    1.25
  -1  -2  -3   47.51    1.18
   1  -2   3   50.91    1.23
   1  -2   3   48.08    1.16
  -1  -2  -3   47.01    1.18
   1  -2   3   50.60    1.21
   1  -2   3   49.63    1.14
  -1  -2  -3   51.10    1.17
   1   2   3   46.21    1.19
  -1   2  -3   48.56    1.16
  -1   2  -3   49.85    1.15
  -1   2  -3   46.34    1.25
   1   2   3   47.19    1.16
  -1   2  -3   47.62    1.31
   1   2   3   49.88    1.25
  -2  -2  -3   44.63    1.18
  -2  -2  -3   46.42    1.15
   2  -2   3   44.52    1.07
  -2  -2  -3   43.25    1.14
  -2  -2  -3   43.83    1.31
   2  -2   3   45.16    1.14
  -2  -2  -3   44.43    1.10
   2  -2   3   45.15    1.11
  -2   2  -3   43.69    1.21
  -2   2  -3   44.11    1.12
   2   2   3   43.60    1.14
  -2   2  -3   44.78    1.12
   2   2   3   44.29    1.11
   2   2   3   45.74    1.11
  -3  -2  -3   38.36    1.08
   3  -2   3   37.80    0.96
  -3  -2  -3   38.49    0.94
   3  -2   3   36.80    1.02
   3  -2   3   36.65    0.99
  -3  -2  -3   37.91    0.95
  -3  -2  -3   36.45    1.05
   3  -2   3   36.63    0.95
  -3  -2  -3   37.41    0.99
  -3  -2  -3   36.26    1.05
   3  -2   3   36.62    1.00
   3  -2   3   38.05    0.93
  -3  -2  -3   37.50    0.97
   3   2   3   38.35    0.95
  -3   2  -3   37.78    0.97
  -3   2  -3   38.52    1.12
   3   2   3   37.23    0.97
  -3   2  -3   38.29    0.99
  -3   2  -3   35.53    1.02
  -3   2  -3   38.66    1.02
   3   2   3   38.38    1.01
   3   2   3   38.31    0.92
  -3   2  -3   37.78    0.96
   3   2   3   37.51    1.04
  -3   2  -3   38.09    0.99
   3   2   3   35.80    1.01
  -3   2  -3   38.28    0.93
   3   2   3   38.33    0.94
  -4  -2  -3   21.71    0.63
  -4  -2  -3   21.53    0.61
  -4  -2  -3   22.53    0.68
  -4  -2  -3   22.45    0.79
   4  -2   3   21.78    0.60
   4  -2   3   22.21    0.62
  -4  -2  -3   21.57    0.60
   4  -2   3   22.19    0.71
  -4  -2  -3   20.88    0.75
   4  -2   3   20.50    0.73
   4  -2   3   22.08    0.64
  -4  -2  -3   22.04    0.66
  -4   2  -3   22.35    0.59
   4   2   3   22.32    0.73
  -4   2  -3   22.42    0.64
   4   2   3   21.97    0.63
  -4   2  -3   20.98    0.65
  -4   2  -3   21.27    0.66
   4   2   3   21.37    0.63
  -4   2  -3   22.40    0.86
   4   2   3   22.08    0.61
  -4   2  -3   21.76    0.74
  -4   2  -3   21.45    0.63
  -4   2  -3   22.43    0.67
   4   2   3   20.43    0.74
   4   2   3   22.30    0.59
   5  -2   3   13.75    0.74
   5  -2   3   13.47    0.45
  -5  -2  -3   14.05    0.66
  -5  -2  -3   12.81    0.41
   5  -2   3   13.18    0.41
   5  -2   3   13.65    0.67
   5  -2   3   13.37    0.44
   5  -2   3   13.59    0.43
  -5  -2  -3   13.04    0.48
  -5  -2  -3   13.31    0.48
  -5  -2  -3   13.57    0.44
  -5   2  -3   13.48    0.48
   5   2   3   14.16    0.46
   5   2   3   13.40    0.40
   5   2   3   12.58    0.89
   5   2   3   12.76    0.65
  -5   2  -3   13.35    0.47
   5   2   3   13.24    0.45
   5   2   3   12.32    0.68
  -5   2  -3   13.12    0.39
   5   2   3   13.05    0.42
  -5   2  -3   13.24    0.44
  -5   2  -3   13.58    0.45
   6  -2   3    7.87    0.26
  -6  -2  -3    8.09    0.33
   6  -2   3    7.62    0.30
  -6  -2  -3    7.91    0.27
   6  -2   3    7.76    0.28
  -6  -2  -3    8.05    0.30
   6  -2   3    8.36    0.34
  -6   2  -3    8.16    0.32
  -6   2  -3    7.92    0.25
  -6   2  -3    7.86    0.31
  -6   2  -3    8.05    0.32
   6   2   3    7.74    0.26
   6   2   3    7.77    0.28
   6   2   3    7.70    0.29
  -6   2  -3    7.58    0.32
   6   2   3    8.08    0.47
  -7  -2  -3    1.09    0.13
  -7  -2  -3    0.98    0.10
   7  -2   3    1.01    0.10
   7  -2   3    0.89    0.10
   7   2   3    0.99    0.09
  -7   2  -3    1.06    0.12
   7   2   3    1.14    0.15
   7   2   3    1.10    0.13
   7  -3  -3    2.98    0.20
   7  -3  -3    2.81    0.16
  -7  -3   3    2.78    0.17
   7   3  -3    2.66    0.29
  -7   3   3    2.69    0.15
  -7   3   3    2.87    0.19
  -7   3   3    3.02    0.23
   7   3  -3    3.01    0.17
  -7   3   3    3.15    0.25
   6  -3  -3    0.06    0.16
  -6  -3   3   -0.13    0.27
   6  -3  -3    0.33    0.30
  -6  -3   3    0.00    0.19
   6  -3  -3    0.44    0.15
  -6  -3   3    0.24    0.18
  -6  -3   3    0.32    0.14
  -6  -3   3    0.14    0.11
   6  -3  -3    0.22    0.12
  -6   3   3    0.23    0.17
  -6   3   3    0.17    0.15
   6   3  -3    0.22    0.42
  -6   3   3    0.21    0.17
   6   3  -3    0.21    0.21
  -6   3   3    0.21    0.10
   6   3  -3    0.21    0.12
  -6   3   3    0.07    0.14
   6   3  -3    0.18    0.11
   5  -3  -3    9.16    0.40
   5  -3  -3    8.28    0.38
   5  -3  -3    9.50    0.62
  -5  -3   3    8.82    0.41
  -5  -3   3   11.25    0.95
  -5  -3   3   10.16    0.74
  -5  -3   3    8.98    0.45
  -5  -3   3    9.24    0.37
   5  -3  -3    8.91    0.41
  -5  -3   3    9.59    0.47
   5  -3  -3    8.89    0.50
   5   3  -3    9.46    0.46
  -5   3   3    9.53    0.45
  -5   3   3    9.06    0.38
   5   3  -3    9.80    0.68
   5   3  -3   10.16    0.35
   5   3  -3    9.09    0.48
  -5   3   3    9.40    0.52
  -5   3   3    9.52    0.46
   5   3  -3    9.13    0.53
   5   3  -3    9.79    0.47
  -5   3   3    9.33    0.46
   5   3  -3    9.21    0.48
  -5   3   3    9.51    0.42
   5   3  -3    9.33    0.39
  -4  -3   3    9.41    0.44
  -4  -3   3    9.45    0.34
   4  -3  -3    9.32    0.50
  -4  -3   3    9.93    0.49
   4  -3  -3    9.33    0.41
   4  -3  -3    9.06    0.45
   4  -3  -3    9.24    0.48
  -4  -3   3    9.62    0.42
   4  -3  -3    9.23    0.42
  -4  -3   3    9.34    0.45
   4  -3  -3    9.39    0.46
  -4  -3   3    9.19    0.38
  -4  -3   3    9.89    0.57
   4  -3  -3    9.43    0.37
   4   3  -3   10.98    0.35
  -4   3   3    9.40    0.55
   4   3  -3   10.62    0.51
   4   3  -3   10.43    0.47
  -4   3   3    9.32    0.62
  -4   3   3    9.62    0.53
   4   3  -3    9.47    0.46
  -4   3   3    9.21    0.43
   4   3  -3    9.30    0.41
  -4   3   3    8.92    0.48
  -4   3   3   10.07    0.49
   4   3  -3   10.14    0.38
   4   3  -3    9.39    0.44
  -4   3   3    8.27    0.52
  -4   3   3    9.08    0.46
  -4   3   3    9.78    0.52
  -3  -3   3   46.85    1.30
   3  -3  -3   45.99    1.24
  -3  -3   3   48.42    1.15
  -3  -3   3   47.45    1.24
   3  -3  -3   47.11    1.17
   3  -3  -3   46.03    1.26
  -3  -3   3   46.15    1.23
   3  -3  -3   46.82    1.22
   3  -3  -3   54.64    2.09
   3  -3  -3   45.95    1.21
  -3  -3   3   45.22    1.17
  -3  -3   3   43.44    1.24
   3  -3  -3   46.96    1.20
  -3  -3   3   45.67    1.15
  -3   3   3   46.12    1.26
   3   3  -3   46.55    1.27
   3   3  -3   46.67    1.21
   3   3  -3   48.00    1.21
  -3   3   3   46.25    1.29
   3   3  -3   45.98    1.19
  -3   3   3   46.34    1.22
  -3   3   3   45.88    1.18
   3   3  -3   44.96    1.25
  -3   3   3   46.42    1.23
  -3   3   3   46.69    1.28
   3   3  -3   46.92    1.23
   3   3  -3   47.33    1.15
  -3   3   3   47.41    1.34
   3   3  -3   48.81    1.16
  -3   3   3   44.73    1.22
  -3   3   3   43.72    1.32
  -2  -3   3   51.66    1.24
   2  -3  -3   51.79    1.66
   2  -3  -3   52.29    1.34
   2  -3  -3   50.07    1.32
   2  -3  -3   57.89    1.37
  -2  -3   3   53.26    1.30
  -2  -3   3   51.45    1.36
  -2  -3   3   52.55    1.48
  -2  -3   3   53.79    1.70
  -2  -3   3   49.21    1.33
   2  -3  -3   53.53    1.30
   2   3  -3   49.28    1.61
  -2   3   3   51.22    1.30
   2   3  -3   52.45    1.25
   2   3  -3   51.68    1.34
  -2   3   3   51.51    1.49
  -2   3   3   50.61    1.40
   2   3  -3   49.33    1.34
   2   3  -3   52.76    1.30
  -2   3   3   51.55    1.37
  -1  -3   3   58.36    1.62
   1  -3  -3   66.82    1.63
  -1  -3   3   66.76    1.88
  -1  -3   3   64.13    1.59
  -1  -3   3   67.64    1.72
   1  -3  -3   64.68    1.61
  -1  -3   3   64.99    1.61
  -1   3   3   68.95    1.53
   1   3  -3   62.95    1.64
  -1   3   3   68.40    1.56
   1   3  -3   64.06    1.63
  -1   3   3   66.08    1.69
  -1   3   3   65.26    1.65
  -1   3   3   67.19    1.51
   1   3  -3   67.83    1.49
   0  -3  -3   15.10    0.49
   0  -3  -3   14.45    0.48
   0  -3   3   14.46    0.47
   0  -3   3   15.22    0.46
   0  -3   3   15.09    0.39
   0  -3  -3   14.75    0.48
   0  -3  -3   15.24    0.40
   0  -3  -3   15.14    0.40
   0   3   3   14.25    0.41
   0   3   3   15.00    0.50
   0   3   3   15.11    0.40
   0   3  -3   14.58    0.50
   0   3   3   13.87    0.52
   0   3  -3   15.26    0.61
   0   3   3   15.56    0.41
   0   3  -3   14.24    0.50
  -1  -3  -3   67.29    1.63
   1  -3   3   69.98    1.59
   1  -3   3   70.82    1.66
   1  -3   3   59.18    1.62
  -1  -3  -3   71.52    1.64
   1  -3   3   68.99    1.67
   1   3   3   70.42    1.65
  -1   3  -3   69.31    1.60
  -1   3  -3   72.39    1.59
   1   3   3   67.00    1.61
  -1   3  -3   71.22    1.77
  -1   3  -3   66.70    1.71
   1   3   3   66.34    1.63
   2  -3   3   18.14    0.52
  -2  -3  -3   18.69    0.56
  -2  -3  -3   17.21    0.56
  -2  -3  -3   17.93    0.59
  -2  -3  -3   19.17    0.56
   2  -3   3   18.88    0.49
   2  -3   3   17.92    0.55
   2   3   3   18.33    0.56
  -2   3  -3   18.53    0.55
   2   3   3   18.67    0.54
  -2   3  -3   18.65    0.63
   2   3   3   19.09    0.54
   2   3   3   19.72    0.52
   2   3   3   18.05    0.52
  -3  -3  -3   20.34    0.56
  -3  -3  -3   20.08    0.60
  -3  -3  -3   19.89    0.55
   3  -3   3   19.62    0.62
   3  -3   3   19.66    0.53
  -3  -3  -3   20.89    0.69
  -3  -3  -3   20.15    0.57
  -3  -3  -3   19.53    0.65
  -3  -3  -3   19.04    0.65
   3  -3   3   19.06    0.58
   3  -3   3   19.69    0.62
   3  -3   3   19.48    0.59
  -3   3  -3   19.47    0.71
  -3   3  -3   20.06    0.52
   3   3   3   19.47    0.53
   3   3   3   18.81    0.64
  -3   3  -3   18.78    0.63
   3   3   3   19.54    0.57
  -3   3  -3   20.35    0.58
   3   3   3   19.31    0.55
  -3   3  -3   20.74    0.61
   3   3   3   18.93    0.61
  -3   3  -3   19.24    0.64
   3   3   3   19.54    0.61
  -3   3  -3   19.40    0.60
  -3   3  -3   19.46    0.58
   3   3   3   19.65    0.54
  -4  -3  -3   15.01    0.52
  -4  -3  -3   14.82    0.46
   4  -3   3   15.09    0.47
   4  -3   3   15.81    0.52
  -4  -3  -3   13.86    0.47
   4  -3   3   14.28    0.58
  -4  -3  -3   14.79    0.46
   4  -3   3   15.16    0.57
  -4  -3  -3   15.56    0.65
   4  -3   3   15.20    0.48
  -4  -3  -3   15.31    0.62
   4  -3   3   14.71    0.46
  -4  -3  -3   16.01    0.57
  -4   3  -3   14.67    0.71
   4   3   3   14.18    0.60
   4   3   3   15.27    0.48
  -4   3  -3   16.11    0.49
   4   3   3   15.12    0.44
   4   3   3   15.54    0.60
  -4   3  -3   15.02    0.51
  -4   3  -3   15.06    0.49
   4   3   3   16.34    0.54
   4   3   3   14.30    0.51
  -4   3  -3   15.22    0.53
  -4   3  -3   14.53    0.51
  -4   3  -3   15.38    0.43
   4   3   3   14.60    0.46
  -5  -3  -3    5.76    0.33
   5  -3   3    5.95    0.28
  -5  -3  -3    5.72    0.25
  -5  -3  -3    5.34    0.51
   5  -3   3    6.06    0.28
   5  -3   3    5.73    0.30
   5  -3   3    5.36    0.67
  -5  -3  -3    5.49    0.28
   5  -3   3    5.82    0.25
   5  -3   3    5.45    0.70
  -5  -3  -3    5.96    0.34
  -5   3  -3    5.95    0.23
   5   3   3    5.46    0.51
   5   3   3    6.62    0.59
  -5   3  -3    5.85    0.29
   5   3   3    5.89    0.27
   5   3   3    6.11    0.24
  -5   3  -3    5.80    0.30
   5   3   3    6.06    0.39
  -5   3  -3    5.64    0.30
   5   3   3    5.71    0.28
  -5   3  -3    5.99    0.31
   5   3   3    6.28    0.32
   6  -3   3    2.90    0.22
  -6  -3  -3    3.00    0.20
  -6  -3  -3    2.91    0.16
   6  -3   3    2.76    0.19
   6  -3   3    3.14    0.24
  -6  -3  -3    2.81    0.29
   6  -3   3    2.68    0.16
  -6   3  -3    2.96    0.22
  -6   3  -3    2.85    0.22
  -6   3  -3    2.95    0.21
  -6   3  -3    3.25    0.23
   6   3   3    2.97    0.16
   6   3   3    3.12    0.17
   6   3   3    2.82    0.19
  -6   3  -3    3.55    0.26
  -6   3  -3    3.05    0.15
   7  -4  -3    4.12    0.19
   7  -4  -3    4.54    0.22
  -7  -4   3    4.21    0.20
  -7   4   3    3.92    0.24
   7   4  -3    4.33    0.19
  -7   4   3    4.66    0.29
   7   4  -3    4.08    0.34
   7   4  -3    4.71    0.29
  -7   4   3    4.07    0.21
   6  -4  -3    2.49    0.27
  -6  -4   3    2.59    0.22
   6  -4  -3    2.49    0.25
  -6  -4   3    2.47    0.27
  -6  -4   3    2.12    0.27
   6  -4  -3    2.58    0.38
  -6  -4   3    2.29    0.26
  -6   4   3    2.42    0.28
   6   4  -3    2.59    0.32
  -6   4   3    2.20    0.23
   6   4  -3    1.49    0.57
  -6   4   3    2.34    0.27
   6   4  -3    2.29    0.18
  -6   4   3    2.51    0.29
  -5  -4   3    7.78    0.34
   5  -4  -3    7.52    0.36
  -5  -4   3    7.28    0.43
   5  -4  -3    6.77    0.38
   5  -4  -3    7.99    0.53
   5  -4  -3    7.08    0.35
   5  -4  -3    7.57    0.59
  -5  -4   3    7.97    0.38
  -5  -4   3    8.37    0.67
  -5  -4   3    7.19    0.94
  -5  -4   3    7.75    0.42
   5   4  -3    8.12    0.41
  -5   4   3    7.38    0.42
  -5   4   3    7.23    0.33
  -5   4   3    7.20    0.47
   5   4  -3    7.49    0.35
   5   4  -3    7.53    0.43
  -5   4   3    7.45    0.42
   5   4  -3    7.26    0.53
  -5   4   3    8.08    0.41
   5   4  -3    7.54    0.29
  -5   4   3    7.23    0.38
   5   4  -3    7.85    0.42
   5   4  -3    7.60    0.70
   4  -4  -3   41.71    1.10
   4  -4  -3   39.77    1.10
  -4  -4   3   40.44    1.05
  -4  -4   3   41.31    1.13
   4  -4  -3   40.84    1.11
   4  -4  -3   39.97    1.12
  -4  -4   3   41.78    1.19
  -4  -4   3   40.21    1.13
  -4  -4   3   41.02    1.26
  -4  -4   3   40.93    1.11
   4  -4  -3   39.77    1.17
   4  -4  -3   39.68    1.21
   4  -4  -3   40.37    1.07
  -4  -4   3   41.33    1.05
  -4   4   3   40.43    1.14
   4   4  -3   40.60    1.07
  -4   4   3   39.75    1.15
   4   4  -3   39.96    1.04
  -4   4   3   41.50    1.23
  -4   4   3   40.76    1.14
  -4   4   3   40.46    1.12
   4   4  -3   40.31    1.10
   4   4  -3   42.03    1.19
  -4   4   3   40.46    1.11
   4   4  -3   36.07    1.20
  -4   4   3   40.27    1.17
  -4   4   3   40.37    1.06
   4   4  -3   42.84    1.24
   4   4  -3   41.70    1.09
  -3  -4   3   91.18    2.13
   3  -4  -3   91.07    2.25
   3  -4  -3   88.28    2.22
  -3  -4   3   87.13    2.15
  -3  -4   3   88.05    2.20
   3  -4  -3   90.26    2.15
  -3  -4   3   86.66    2.26
   3  -4  -3   89.85    2.18
   3  -4  -3   90.45    2.18
  -3  -4   3   90.76    2.13
  -3  -4   3   91.83    2.25
  -3  -4   3   90.98    2.30
  -3  -4   3   95.55    2.28
   3  -4  -3   90.13    2.18
   3   4  -3   90.31    2.16
  -3   4   3   88.10    2.23
  -3   4   3   91.86    2.37
  -3   4   3   94.26    2.22
  -3   4   3   89.77    2.23
   3   4  -3   89.20    2.11
  -3   4   3   91.57    2.18
  -3   4   3   92.20    2.21
  -3   4   3   92.38    2.35
   3   4  -3   90.23    2.25
   3   4  -3   91.65    2.18
  -3   4   3   91.97    2.24
  -3   4   3   89.85    2.15
  -3   4   3   90.15    2.20
   3   4  -3   91.31    2.19
   3   4  -3   91.07    2.27
   3   4  -3   89.48    2.19
  -3   4   3   88.39    2.28
   2  -4  -3    7.00    0.31
   2  -4  -3    6.57    0.30
   2  -4  -3    7.10    0.25
  -2  -4   3    7.04    0.24
  -2  -4   3    6.70    0.64
  -2  -4   3    7.05    0.34
   2  -4  -3    7.37    0.32
  -2  -4   3    6.58    0.31
   2  -4  -3    6.71    0.60
  -2  -4   3    6.82    0.32
  -2  -4   3    7.35    0.46
   2   4  -3    6.86    0.31
   2   4  -3    6.82    0.57
   2   4  -3    6.63    0.33
  -2   4   3    6.99    0.47
   2   4  -3    6.71    0.32
  -2   4   3    6.93    0.32
  -2   4   3    6.55    0.35
  -1  -4   3    7.22    0.39
   1  -4  -3    7.39    0.30
  -1  -4   3    6.53    0.31
  -1  -4   3    6.76    0.29
  -1  -4   3    7.09    0.51
   1  -4  -3    7.22    0.31
  -1  -4   3    7.82    0.30
   1   4  -3    7.13    0.47
   1   4  -3    7.20    0.33
  -1   4   3    7.46    0.37
   1   4  -3    7.54    0.31
   1   4  -3    7.50    0.33
  -1   4   3    7.42    0.25
  -1   4   3    7.29    0.34
  -1   4   3    7.41    0.21
   0  -4   3   31.67    1.04
   0  -4  -3   31.04    0.78
   0  -4   3   30.07    0.82
   0  -4  -3   31.80    0.85
   0  -4  -3   31.11    0.85
   0  -4  -3   31.19    0.78
   0  -4   3   30.98    0.85
   0   4   3   30.33    0.88
   0   4   3   32.18    0.78
   0   4  -3   31.25    0.85
   0   4   3   32.01    0.77
   0   4  -3   31.48    1.00
   0   4   3   30.07    0.89
   0   4   3   33.21    0.79
   0   4  -3   29.65    0.87
  -1  -4  -3   27.51    0.84
   1  -4   3   31.57    0.76
   1  -4   3   31.24    0.84
  -1  -4  -3   31.71    0.79
   1  -4   3   32.77    0.83
  -1  -4  -3   32.79    0.82
   1   4   3   30.53    0.79
  -1   4  -3   32.02    0.95
   1   4   3   31.52    0.82
   1   4   3   32.75    0.78
  -2  -4  -3   58.58    1.50
  -2  -4  -3   59.59    1.44
  -2  -4  -3   58.81    1.42
  -2  -4  -3   60.61    1.52
  -2  -4  -3   60.40    1.51
   2  -4   3   60.12    1.46
  -2  -4  -3   60.47    1.45
  -2  -4  -3   62.75    1.45
  -2  -4  -3   64.52    1.77
   2  -4   3   59.69    1.49
   2  -4   3   60.80    1.41
   2   4   3   60.14    1.43
   2   4   3   59.31    1.45
  -2   4  -3   58.73    1.46
  -2   4  -3   62.07    1.47
  -2   4  -3   57.96    1.47
   2   4   3   57.32    1.47
  -2   4  -3   59.91    1.59
   2   4   3   59.69    1.41
   2   4   3   61.06    1.43
   2   4   3   63.71    1.69
  -2   4  -3   59.65    1.46
   2   4   3   56.33    1.50
   2   4   3   60.66    1.62
  -2   4  -3   57.78    1.48
  -3  -4  -3   21.64    0.58
  -3  -4  -3   20.20    0.62
  -3  -4  -3   20.39    0.57
  -3  -4  -3   19.95    0.58
   3  -4   3   20.16    0.62
   3  -4   3   19.36    0.61
   3  -4   3   20.05    0.55
  -3  -4  -3   19.63    0.67
  -3  -4  -3   20.18    0.55
   3  -4   3   19.98    0.64
  -3  -4  -3   20.70    0.69
   3   4   3   20.37    0.56
   3   4   3   20.48    0.68
  -3   4  -3   20.01    0.66
   3   4   3   21.49    0.57
  -3   4  -3   19.77    0.59
  -3   4  -3   20.92    0.62
   3   4   3   20.01    0.64
   3   4   3   20.09    0.59
   3   4   3   20.29    0.61
  -3   4  -3   19.43    0.74
  -3   4  -3   20.57    0.59
  -3   4  -3   20.34    0.61
   3   4   3   20.48    0.54
  -3   4  -3   20.60    0.54
  -4  -4  -3    2.21    0.20
   4  -4   3    2.31    0.25
  -4  -4  -3    2.91    0.31
  -4  -4  -3    2.57    0.28
  -4  -4  -3    1.96    0.28
   4  -4   3    2.59    0.26
   4  -4   3    2.91    0.35
   4  -4   3    2.64    0.31
  -4  -4  -3    2.18    0.22
  -4  -4  -3    2.72    0.33
   4  -4   3    2.38    0.18
  -4  -4  -3    2.29    0.21
   4  -4   3    1.88    0.24
   4   4   3    2.32    0.19
   4   4   3    2.25    0.28
   4   4   3    2.16    0.27
   4   4   3    2.46    0.20
  -4   4  -3    2.23    0.16
  -4   4  -3    2.39    0.24
  -4   4  -3    2.50    0.24
  -4   4  -3    2.47    0.24
  -4   4  -3    2.79    0.28
   4   4   3    2.65    0.32
   4   4   3    2.06    0.27
  -4   4  -3    2.19    0.33
   5  -4   3    8.02    0.78
   5  -4   3    7.39    0.29
   5  -4   3    7.24    0.31
  -5  -4  -3    6.92    0.59
  -5  -4  -3    7.40    0.32
   5  -4   3    7.46    0.60
   5  -4   3    7.58    0.35
   5  -4   3    7.62    0.31
  -5  -4  -3    7.54    0.32
  -5  -4  -3    8.14    0.40
  -5  -4  -3    7.47    0.28
   5   4   3    7.67    0.67
   5   4   3    7.36    0.31
  -5   4  -3    7.00    0.33
   5   4   3    7.03    0.75
  -5   4  -3    7.04    0.34
  -5   4  -3    7.17    0.25
   5   4   3    7.34    0.29
   5   4   3    7.42    0.37
   5   4   3    7.52    0.39
   5   4   3    7.51    0.26
  -5   4  -3    7.47    0.34
  -5   4  -3    7.41    0.31
  -5   4  -3    7.23    0.33
  -6  -4  -3    2.11    0.24
  -6  -4  -3    1.69    0.14
  -6  -4  -3    1.88    0.18
   6  -4   3    1.93    0.18
   6  -4   3    1.82    0.14
   6  -4   3    1.63    0.18
   6  -4   3    1.94    0.22
  -6   4  -3    1.75    0.19
  -6   4  -3    1.85    0.27
  -6   4  -3    1.87    0.19
   6   4   3    1.67    0.17
  -6   4  -3    1.53    0.19
   6   4   3    2.11    0.16
   6   4   3    1.55    0.14
  -6   4  -3    1.88    0.19
  -7  -5   3    3.91    0.19
   7  -5  -3    3.85    0.22
   7  -5  -3    3.86    0.18
  -7   5   3    3.68    0.23
   7   5  -3    4.07    0.19
   7   5  -3    3.94    0.27
   6  -5  -3    5.82    0.30
   6  -5  -3    5.91    0.33
   6  -5  -3    5.39    0.32
  -6  -5   3    6.10    0.34
  -6  -5   3    5.43    0.27
   6  -5  -3    4.50    0.57
  -6  -5   3    5.53    0.30
  -6   5   3    5.29    0.24
  -6   5   3    5.57    0.33
   6   5  -3    5.63    0.34
  -6   5   3    5.57    0.34
   6   5  -3    5.62    0.31
  -6   5   3    5.66    0.33
   6   5  -3    5.85    0.27
  -6   5   3    5.58    0.34
  -6   5   3    5.65    0.32
  -6   5   3    5.33    0.41
  -5  -5   3    3.75    0.26
   5  -5  -3    3.66    0.39
   5  -5  -3    3.45    0.27
  -5  -5   3    3.68    0.46
   5  -5  -3    2.99    0.39
  -5  -5   3    3.20    0.34
   5  -5  -3    3.15    0.29
   5  -5  -3    3.00    0.31
  -5  -5   3    2.30    0.58
  -5  -5   3    3.72    0.29
  -5  -5   3    3.48    0.36
  -5  -5   3    3.72    0.25
   5   5  -3    3.53    0.50
   5   5  -3    3.70    0.34
  -5   5   3    3.48    0.24
   5   5  -3    3.49    0.32
  -5   5   3    3.58    0.29
  -5   5   3    3.31    0.32
  -5   5   3    2.87    0.37
  -5   5   3    3.84    0.34
   5   5  -3    3.66    0.52
  -5   5   3    3.90    0.32
   5   5  -3    3.60    0.32
   5   5  -3    3.00    0.21
   5   5  -3    3.64    0.26
   4  -5  -3   16.95    0.69
   4  -5  -3   17.04    0.65
  -4  -5   3   18.80    0.68
  -4  -5   3   18.19    0.84
   4  -5  -3   17.61    0.62
  -4  -5   3   17.10    0.54
  -4  -5   3   16.94    0.51
  -4  -5   3   18.20    0.55
  -4  -5   3   15.74    0.66
   4  -5  -3   15.57    0.66
   4  -5  -3   17.84    0.56
   4  -5  -3   18.02    0.68
  -4  -5   3   17.79    0.63
   4  -5  -3   16.15    0.64
   4   5  -3   17.89    0.59
  -4   5   3   17.40    0.60
  -4   5   3   16.84    0.61
  -4   5   3   17.26    0.54
   4   5  -3   17.35    0.55
   4   5  -3   17.36    0.58
  -4   5   3   16.93    0.62
  -4   5   3   17.59    0.66
  -4   5   3   17.78    0.65
   4   5  -3   17.65    0.68
  -4   5   3   17.53    0.74
  -4   5   3   17.32    0.63
   4   5  -3   18.25    0.73
   4   5  -3   17.33    0.60
   4   5  -3   16.96    0.52
   3  -5  -3   15.77    0.58
  -3  -5   3   17.27    0.61
  -3  -5   3   16.12    0.56
   3  -5  -3   15.49    0.58
  -3  -5   3   17.01    0.49
  -3  -5   3   15.87    0.49
   3  -5  -3   15.78    0.53
   3  -5  -3   16.54    0.50
  -3  -5   3   15.62    0.51
  -3  -5   3   15.78    0.57
  -3  -5   3   15.52    0.89
  -3  -5   3   15.51    0.62
   3  -5  -3   16.22    0.59
  -3   5   3   16.87    0.55
   3   5  -3   16.46    0.53
   3   5  -3   16.99    0.56
  -3   5   3   16.39    0.60
   3   5  -3   16.80    0.59
   3   5  -3   16.30    0.56
  -3   5   3   15.35    0.62
   3   5  -3   16.12    0.60
   3   5  -3   17.17    0.61
  -3   5   3   17.12    0.51
  -3   5   3   16.70    0.73
   3   5  -3   16.25    0.54
  -3   5   3   16.71    0.58
  -3   5   3   15.46    0.63
  -3   5   3   17.19    0.56
  -3   5   3   16.44    0.56
  -3   5   3   15.97    0.61
  -2  -5   3   51.84    1.39
  -2  -5   3   55.95    1.36
   2  -5  -3   55.16    1.31
   2  -5  -3   52.81    1.39
  -2  -5   3   54.85    1.56
  -2  -5   3   53.41    1.30
  -2  -5   3   53.68    1.83
   2  -5  -3   53.31    1.80
   2  -5  -3   53.80    1.38
  -2  -5   3   54.40    1.43
   2   5  -3   52.58    1.77
  -2   5   3   56.13    1.54
   2   5  -3   55.37    1.41
  -2   5   3   56.99    1.37
  -2   5   3   51.79    1.44
   2   5  -3   51.83    1.35
   2   5  -3   53.32    1.42
   2   5  -3   53.86    1.37
  -2   5   3   56.40    1.39
   2   5  -3   54.29    1.36
  -2   5   3   53.36    1.41
  -2   5   3   54.28    1.59
   1  -5  -3  118.31    2.77
  -1  -5   3  103.56    2.82
   1  -5  -3  120.57    2.78
  -1  -5   3  118.90    2.68
  -1  -5   3  121.02    3.10
  -1  -5   3  120.53    2.89
   1  -5  -3  116.02    2.69
  -1  -5   3  120.63    2.77
  -1  -5   3  111.22    2.72
   1   5  -3  119.33    2.74
   1   5  -3  112.07    2.79
   1   5  -3  122.41    3.08
  -1   5   3  113.77    2.82
   1   5  -3  118.50    2.81
   0  -5   3   38.13    0.97
   0  -5  -3   37.31    0.91
   0  -5   3   36.04    0.89
   0  -5  -3   37.53    0.99
   0  -5   3   38.65    1.22
   0  -5  -3   36.70    0.91
   0  -5   3   36.58    0.98
   0  -5  -3   35.67    0.93
   0  -5  -3   38.02    0.98
   0   5   3   34.82    1.02
   0   5   3   37.59    0.93
   0   5   3   38.02    0.90
   0   5   3   39.00    1.03
   0   5  -3   35.86    1.00
   0   5  -3   35.75    1.00
   1  -5   3   25.80    0.71
  -1  -5  -3   24.70    0.68
   1  -5   3   25.30    0.70
   1  -5   3   25.95    0.63
  -1  -5  -3   26.41    0.69
  -1  -5  -3   25.24    0.66
  -1   5  -3   25.81    0.83
   1   5   3   24.56    0.67
   1   5   3   26.40    0.65
   1   5   3   25.48    0.70
  -1   5  -3   23.99    0.76
   2  -5   3   72.48    1.69
  -2  -5  -3   73.25    1.72
  -2  -5  -3   69.80    1.79
  -2  -5  -3   71.99    1.71
   2  -5   3   70.16    1.74
  -2  -5  -3   75.62    1.74
  -2  -5  -3   71.85    1.73
  -2  -5  -3   69.90    1.80
  -2  -5  -3   71.67    1.80
  -2  -5  -3   74.60    2.11
  -2   5  -3   70.87    1.88
   2   5   3   73.85    1.74
   2   5   3   75.68    1.72
   2   5   3   73.08    1.94
   2   5   3   72.70    1.77
  -2   5  -3   64.29    1.78
  -2   5  -3   72.80    1.75
   2   5   3   75.87    1.97
   2   5   3   70.27    1.74
   2   5   3   70.67    1.80
   2   5   3   73.96    1.71
  -2   5  -3   83.86    1.80
   3  -5   3   20.35    0.65
  -3  -5  -3   20.72    0.60
  -3  -5  -3   21.02    0.56
  -3  -5  -3   20.46    0.70
  -3  -5  -3   21.14    0.58
   3  -5   3   19.67    0.62
  -3  -5  -3   19.89    0.68
  -3  -5  -3   20.39    0.58
   3  -5   3   20.90    0.55
  -3   5  -3   19.98    0.76
   3   5   3   20.65    0.66
   3   5   3   20.24    0.59
   3   5   3   20.53    0.60
  -3   5  -3   20.54    0.60
   3   5   3   20.66    0.58
   3   5   3   21.14    0.57
  -3   5  -3   21.07    0.54
  -3   5  -3   20.77    0.68
   3   5   3   20.34    0.54
  -3   5  -3   21.19    0.63
  -3   5  -3   20.75    0.61
   3   5   3   20.24    0.69
  -4  -5  -3    9.32    0.58
   4  -5   3    9.51    0.38
   4  -5   3    9.31    0.33
  -4  -5  -3    8.88    0.48
  -4  -5  -3    9.45    0.37
   4  -5   3    9.38    0.47
   4  -5   3    9.15    0.47
  -4  -5  -3    9.11    0.34
   4  -5   3    9.89    0.40
  -4  -5  -3    9.25    0.34
   4   5   3    9.35    0.31
   4   5   3    9.53    0.36
   4   5   3    9.97    0.34
  -4   5  -3    9.45    0.38
  -4   5  -3    9.94    0.52
   4   5   3    9.03    0.43
  -4   5  -3    9.42    0.33
  -4   5  -3    9.73    0.62
   4   5   3    9.35    0.50
   4   5   3    8.76    0.50
  -4   5  -3    9.07    0.36
  -4   5  -3    8.95    0.39
  -4   5  -3    9.63    0.39
   5  -5   3    2.71    0.30
  -5  -5  -3    2.17    0.22
   5  -5   3    2.17    0.42
  -5  -5  -3    2.38    0.33
  -5  -5  -3    2.09    0.17
  -5  -5  -3    2.30    0.21
   5  -5   3    2.23    0.24
   5  -5   3    2.17    0.20
   5  -5   3    1.94    0.19
   5   5   3    2.35    0.16
  -5   5  -3    2.22    0.15
  -5   5  -3    2.43    0.23
   5   5   3    2.17    0.18
  -5   5  -3    2.33    0.23
  -5   5  -3    2.28    0.23
   5   5   3    2.28    0.44
   5   5   3    2.12    0.25
  -5   5  -3    2.50    0.22
   5   5   3    2.48    0.38
   5   5   3    2.25    0.20
  -5   5  -3    2.45    0.20
  -6  -5  -3    1.09    0.12
  -6  -5  -3    0.94    0.12
   6  -5   3    1.11    0.15
   6  -5   3    0.86    0.10
   6  -5   3    1.00    0.15
   6   5   3    1.32    0.14
  -6   5  -3    0.88    0.14
  -6   5  -3    1.03    0.13
   6   5   3    0.92    0.18
   6   5   3    0.84    0.14
  -6   5  -3    0.99    0.12
  -6   5  -3    0.91    0.13
   6   5   3    0.84    0.11
   6   5   3    0.86    0.11
   7  -6  -3    0.29    0.12
  -7  -6   3    0.25    0.09
   7  -6  -3    0.18    0.08
   7   6  -3    0.47    0.13
  -7   6   3    0.42    0.11
   7   6  -3    0.04    0.09
   6  -6  -3   -0.19    0.46
  -6  -6   3    0.83    0.23
   6  -6  -3    0.34    0.13
   6  -6  -3    0.41    0.19
  -6  -6   3    0.33    0.12
  -6  -6   3    0.57    0.14
   6  -6  -3    0.53    0.16
  -6   6   3    0.45    0.19
  -6   6   3    0.45    0.14
   6   6  -3    0.47    0.16
  -6   6   3    0.43    0.18
  -6   6   3    0.62    0.15
   6   6  -3    0.48    0.11
  -6   6   3    0.52    0.16
   6   6  -3    0.57    0.17
  -6   6   3    0.48    0.10
  -5  -6   3    0.61    0.12
   5  -6  -3    0.26    0.13
  -5  -6   3    0.16    0.12
  -5  -6   3    0.35    0.16
  -5  -6   3    0.23    0.26
   5  -6  -3    0.44    0.18
  -5  -6   3    0.16    0.36
   5  -6  -3    0.25    0.15
   5  -6  -3    0.52    0.32
  -5  -6   3    0.36    0.55
  -5  -6   3    0.56    0.22
   5  -6  -3    0.40    0.23
  -5   6   3    0.12    0.16
  -5   6   3    0.27    0.19
   5   6  -3    0.53    0.17
   5   6  -3    0.41    0.12
   5   6  -3    0.12    0.20
   5   6  -3    0.53    0.19
   5   6  -3    0.47    0.17
  -5   6   3    0.50    0.18
  -5   6   3    0.14    0.15
  -5   6   3    0.46    0.12
  -5   6   3    0.27    0.14
   5   6  -3    0.45    0.40
   4  -6  -3    3.42    0.39
   4  -6  -3    3.11    0.34
  -4  -6   3    3.76    0.25
  -4  -6   3    3.74    0.25
   4  -6  -3    3.08    0.38
  -4  -6   3    3.65    0.36
  -4  -6   3    3.17    0.46
   4  -6  -3    3.60    0.33
  -4  -6   3    3.20    0.39
   4  -6  -3    3.70    0.33
   4  -6  -3    3.45    0.35
  -4  -6   3    3.77    0.23
  -4  -6   3    3.11    0.36
  -4  -6   3    3.64    0.36
  -4   6   3    3.23    0.35
  -4   6   3    4.09    0.30
  -4   6   3    3.45    0.32
   4   6  -3    3.19    0.28
   4   6  -3    3.10    0.49
   4   6  -3    3.14    0.41
  -4   6   3    3.14    0.32
   4   6  -3    3.63    0.26
   4   6  -3    3.50    0.31
  -4   6   3    3.62    0.25
  -4   6   3    3.88    0.31
  -4   6   3    3.38    0.34
   4   6  -3    3.46    0.28
  -3  -6   3    1.06    0.18
  -3  -6   3    1.68    0.27
  -3  -6   3    0.96    0.19
   3  -6  -3    0.88    0.15
  -3  -6   3    0.22    0.27
   3  -6  -3    1.13    0.19
  -3  -6   3    1.34    0.15
  -3  -6   3    1.20    0.16
   3  -6  -3    1.14    0.15
  -3  -6   3    1.19    0.15
  -3  -6   3    0.90    0.19
   3  -6  -3    1.01    0.25
   3  -6  -3    1.03    0.17
   3  -6  -3    1.62    0.25
   3   6  -3    1.07    0.18
   3   6  -3    1.11    0.20
   3   6  -3    1.60    0.19
  -3   6   3    0.74    0.19
  -3   6   3    1.09    0.15
   3   6  -3    1.27    0.21
  -3   6   3    0.80    0.21
  -3   6   3    1.07    0.23
  -3   6   3    1.17    0.18
   3   6  -3    1.50    0.32
   3   6  -3    0.96    0.19
   3   6  -3    0.68    0.14
   3   6  -3    1.09    0.18
  -3   6   3    0.72    0.16
  -3   6   3    1.32    0.29
  -3   6   3    1.69    0.23
  -3   6   3    1.05    0.17
   2  -6  -3   66.18    2.19
  -2  -6   3   64.70    1.67
   2  -6  -3   67.88    1.68
  -2  -6   3   65.40    1.61
  -2  -6   3   65.71    1.72
  -2  -6   3   66.62    1.58
   2  -6  -3   65.87    1.58
  -2  -6   3   66.26    1.85
  -2  -6   3   65.82    1.61
  -2  -6   3   68.45    1.63
   2  -6  -3   68.47    1.66
   2   6  -3   67.72    1.71
  -2   6   3   68.24    1.65
   2   6  -3   65.22    1.66
  -2   6   3   61.34    1.81
   2   6  -3   68.14    1.66
   2   6  -3   62.66    1.66
  -2   6   3   66.49    1.89
  -2   6   3   66.69    1.59
  -2   6   3   65.92    1.84
  -2   6   3   65.34    1.73
   2   6  -3   67.18    1.70
  -2   6   3   68.17    1.65
  -1  -6   3   51.49    1.25
   1  -6  -3   54.50    1.35
  -1  -6   3   51.66    1.69
   1  -6  -3   53.61    1.34
  -1  -6   3   50.77    1.36
  -1  -6   3   54.09    1.47
   1  -6  -3   51.99    1.26
  -1  -6   3   51.64    1.30
  -1  -6   3   51.55    1.33
   1   6  -3   51.66    1.63
  -1   6   3   52.63    1.48
   1   6  -3   55.34    1.35
   1   6  -3   52.81    1.37
   1   6  -3   51.29    1.37
   1   6  -3   53.75    1.31
  -1   6   3   51.52    1.41
   0  -6  -3   49.72    1.20
   0  -6  -3   44.95    1.21
   0  -6  -3   50.69    1.27
   0  -6  -3   50.10    1.26
   0  -6  -3   48.77    1.20
   0  -6   3   50.25    1.53
   0  -6   3   48.58    1.16
   0  -6   3   51.00    1.28
   0  -6   3   48.36    1.24
   0   6  -3   46.90    1.28
   0   6   3   50.37    1.21
   0   6   3   48.33    1.40
   0   6  -3   49.05    1.29
   0   6   3   51.40    1.31
   0   6  -3   49.39    1.23
   0   6  -3   50.53    1.48
   0   6   3   49.26    1.18
   1  -6   3  131.94    3.06
  -1  -6  -3  126.91    3.04
   1  -6   3  131.03    2.96
   1  -6   3  135.61    3.04
  -1  -6  -3  133.28    3.01
  -1  -6  -3  130.08    3.04
   1   6   3  135.69    3.12
  -1   6  -3  134.26    3.21
  -1   6  -3  130.89    3.14
   1   6   3  123.50    3.33
   1   6   3  116.92    3.07
   1   6   3  133.27    3.06
  -2  -6  -3   54.11    1.28
  -2  -6  -3   51.51    1.28
  -2  -6  -3   50.83    1.34
   2  -6   3   54.30    1.29
  -2  -6  -3   50.65    1.25
  -2  -6  -3   53.76    1.36
   2  -6   3   53.50    1.23
  -2  -6  -3   51.48    1.28
  -2  -6  -3   51.89    1.27
  -2  -6  -3   51.26    1.35
  -2  -6  -3   50.86    1.76
   2   6   3   49.87    1.37
  -2   6  -3   51.89    1.29
  -2   6  -3   51.92    1.23
   2   6   3   51.87    1.32
  -2   6  -3   49.51    1.28
   2   6   3   53.68    1.23
   2   6   3   53.23    1.28
  -2   6  -3   52.53    1.30
  -2   6  -3   52.94    1.43
  -2   6  -3   51.45    1.30
   2   6   3   50.59    1.35
  -2   6  -3   51.95    1.32
   2   6   3   51.03    1.28
   2   6   3   53.53    1.26
   3  -6   3    2.80    0.23
  -3  -6  -3    2.64    0.30
  -3  -6  -3    2.28    0.22
  -3  -6  -3    2.79    0.20
  -3  -6  -3    2.24    0.26
   3  -6   3    2.75    0.16
  -3  -6  -3    2.76    0.20
  -3  -6  -3    2.72    0.26
   3  -6   3    2.53    0.24
  -3  -6  -3    2.75    0.21
   3   6   3    2.31    0.26
  -3   6  -3    2.62    0.28
   3   6   3    2.73    0.22
  -3   6  -3    2.46    0.35
  -3   6  -3    2.81    0.17
   3   6   3    2.66    0.19
   3   6   3    2.64    0.20
  -3   6  -3    2.61    0.24
  -3   6  -3    2.47    0.24
   3   6   3    2.90    0.27
  -3   6  -3    2.46    0.21
   3   6   3    2.83    0.17
   3   6   3    2.52    0.26
  -3   6  -3    2.71    0.30
  -3   6  -3    2.79    0.25
  -3   6  -3    2.74    0.25
   4  -6   3   17.37    0.66
   4  -6   3   16.96    0.51
  -4  -6  -3   17.29    0.69
  -4  -6  -3   17.42    0.76
  -4  -6  -3   17.17    0.54
  -4  -6  -3   17.48    0.51
  -4  -6  -3   17.50    0.51
   4  -6   3   17.15    0.61
  -4  -6  -3   16.97    0.52
   4  -6   3   17.79    0.66
  -4   6  -3   18.33    0.59
   4   6   3   17.76    0.48
  -4   6  -3   18.22    0.82
   4   6   3   17.09    0.53
  -4   6  -3   17.25    0.54
  -4   6  -3   17.77    0.56
  -4   6  -3   17.77    0.56
  -4   6  -3   17.62    0.55
   4   6   3   17.53    0.70
   4   6   3   17.37    0.71
   4   6   3   16.99    0.54
  -4   6  -3   17.00    0.57
  -4   6  -3   17.51    0.46
   4   6   3   17.70    0.51
  -5  -6  -3    7.65    0.30
  -5  -6  -3    6.91    0.28
  -5  -6  -3    7.02    0.55
   5  -6   3    7.19    0.30
  -5  -6  -3    7.04    0.30
   5  -6   3    7.75    0.29
  -5   6  -3    7.10    0.35
  -5   6  -3    7.02    0.32
  -5   6  -3    7.05    0.33
   5   6   3    7.52    0.60
   5   6   3    7.02    0.32
  -5   6  -3    7.66    0.35
   5   6   3    7.57    0.26
   5   6   3    7.23    0.28
   5   6   3    7.44    0.31
  -5   6  -3    6.97    0.33
  -5   6  -3    7.24    0.30
  -6  -6  -3    0.62    0.10
  -6  -6  -3    0.65    0.09
   6  -6   3    0.66    0.09
   6  -6   3    0.79    0.18
   6  -6   3    0.68    0.14
  -6   6  -3    0.60    0.12
   6   6   3    0.47    0.09
   6   6   3    0.71    0.10
  -6   6  -3    0.64    0.13
  -6   6  -3    0.57    0.11
  -6   6  -3    0.51    0.10
   6   6   3    0.75    0.15
   6   6   3    0.53    0.15
   7  -7  -3    1.45    0.16
  -7  -7   3    1.36    0.15
  -7   7   3    1.40    0.17
   7   7  -3    1.01    0.13
   6  -7  -3    0.10    0.15
  -6  -7   3    0.19    0.10
   6  -7  -3   -0.17    0.14
   6  -7  -3   -0.06    0.12
  -6  -7   3    0.08    0.12
  -6   7   3   -0.05    0.14
   6   7  -3   -0.11    0.11
  -6   7   3   -0.04    0.16
  -6   7   3   -0.08    0.12
  -6   7   3   -0.15    0.12
  -6   7   3    0.06    0.09
   6   7  -3   -0.07    0.10
  -5  -7   3    3.68    0.23
  -5  -7   3    3.47    0.42
  -5  -7   3    3.61    0.32
   5  -7  -3    2.87    0.45
   5  -7  -3    3.14    0.34
  -5  -7   3    3.38    0.24
  -5  -7   3    2.47    0.69
   5  -7  -3    3.29    0.45
   5  -7  -3    3.23    0.27
   5  -7  -3    4.08    0.31
  -5  -7   3    3.66    0.37
   5   7  -3    3.11    0.29
   5   7  -3    3.28    0.28
   5   7  -3    3.40    0.33
  -5   7   3    3.22    0.30
  -5   7   3    3.24    0.34
  -5   7   3    3.47    0.33
  -5   7   3    3.19    0.32
  -5   7   3    3.71    0.29
   5   7  -3    3.20    0.24
   5   7  -3    3.61    0.43
  -5   7   3    3.34    0.23
  -5   7   3    2.62    0.26
  -4  -7   3    1.06    0.17
  -4  -7   3    0.90    0.15
   4  -7  -3    1.20    0.23
   4  -7  -3    0.98    0.24
  -4  -7   3    1.18    0.24
  -4  -7   3    0.79    0.29
   4  -7  -3    0.75    0.14
   4  -7  -3    0.82    0.20
   4  -7  -3    1.46    0.27
   4  -7  -3    0.80    0.22
  -4  -7   3    1.42    0.25
  -4  -7   3    1.13    0.26
  -4  -7   3    1.40    0.32
  -4  -7   3    1.00    0.14
  -4   7   3    0.93    0.17
  -4   7   3    1.01    0.19
   4   7  -3    1.80    0.36
  -4   7   3    0.48    0.19
  -4   7   3    1.22    0.21
   4   7  -3    0.88    0.29
   4   7  -3    0.84    0.36
   4   7  -3    0.88    0.16
  -4   7   3    0.99    0.22
   4   7  -3    0.80    0.28
   4   7  -3    0.91    0.17
   4   7  -3    0.80    0.17
  -3  -7   3   15.10    0.57
   3  -7  -3   14.33    0.60
  -3  -7   3   14.99    0.48
  -3  -7   3   15.81    0.64
  -3  -7   3   15.99    0.64
  -3  -7   3   15.05    0.47
   3  -7  -3   15.06    0.60
  -3  -7   3   14.96    0.58
   3  -7  -3   14.82    0.58
   3  -7  -3   15.10    0.54
   3  -7  -3   15.09    0.48
   3  -7  -3   14.82    0.55
   3   7  -3   15.87    0.63
   3   7  -3   14.80    0.51
  -3   7   3   15.25    0.65
  -3   7   3   14.95    0.58
  -3   7   3   15.65    0.54
   3   7  -3   15.00    0.52
  -3   7   3   15.34    0.48
   3   7  -3   15.26    0.52
  -3   7   3   14.57    0.58
   3   7  -3   14.95    0.62
  -3   7   3   15.58    0.55
  -3   7   3   14.61    0.78
   3   7  -3   15.79    0.57
  -3   7   3   15.57    0.57
  -3   7   3   15.58    0.58
  -3   7   3   15.83    0.52
   3   7  -3   15.03    0.53
  -2  -7   3    4.40    0.31
  -2  -7   3    4.61    0.29
  -2  -7   3    3.98    0.31
   2  -7  -3    3.81    0.27
   2  -7  -3    4.64    0.31
  -2  -7   3    4.10    0.20
  -2  -7   3    4.67    0.32
  -2  -7   3    4.77    0.59
   2  -7  -3    4.23    0.20
  -2   7   3    4.92    0.36
  -2   7   3    3.59    0.59
  -2   7   3    4.11    0.24
  -2   7   3    4.50    0.32
  -2   7   3    3.92    0.40
   2   7  -3    4.34    0.27
   2   7  -3    4.79    0.30
  -2   7   3    4.34    0.34
   2   7  -3    4.32    0.31
   2   7  -3    4.00    0.42
   2   7  -3    4.63    0.35
   2   7  -3    3.62    0.31
  -2   7   3    4.61    0.27
  -2   7   3    4.21    0.31
   2   7  -3    4.58    0.32
   2   7  -3    4.55    0.31
  -2   7   3    3.88    0.30
   2   7  -3    4.34    0.28
  -2   7   3    4.56    0.37
   1  -7  -3   20.50    0.62
  -1  -7   3   19.96    0.52
  -1  -7   3   19.72    0.76
   1  -7  -3   20.15    0.61
  -1  -7   3   19.77    0.61
   1  -7  -3   18.67    0.53
  -1  -7   3   20.06    0.64
  -1  -7   3   20.23    1.00
   1  -7  -3   18.52    0.53
  -1  -7   3   19.98    0.59
  -1   7   3   18.72    0.60
   1   7  -3   19.32    0.60
   1   7  -3   18.50    0.62
   1   7  -3   18.69    0.91
  -1   7   3   18.70    0.75
  -1   7   3   20.11    0.67
  -1   7   3   18.59    0.57
   1   7  -3   19.29    0.58
  -1   7   3   18.82    0.54
   1   7  -3   19.79    0.62
   0  -7  -3   10.68    0.41
   0  -7   3   10.04    0.29
   0  -7  -3    9.37    0.32
   0  -7   3    9.46    0.39
   0  -7   3    9.79    0.68
   0  -7   3    9.60    0.37
   0  -7  -3    9.67    0.31
   0  -7  -3    9.64    0.32
   0   7   3    9.84    0.51
   0   7  -3    9.12    0.59
   0   7   3    9.84    0.39
   0   7  -3   10.12    0.41
   0   7  -3   10.05    0.38
   0   7  -3    8.96    0.67
   0   7   3    9.52    0.32
   0   7   3    9.92    0.44
   1  -7   3    0.09    0.29
  -1  -7  -3    0.21    0.13
  -1  -7  -3    0.05    0.07
  -1  -7  -3    0.24    0.08
   1  -7   3   -0.07    0.14
   1  -7   3    0.31    0.14
  -1  -7  -3    0.38    0.12
  -1  -7  -3    0.26    0.08
   1  -7   3    0.17    0.06
  -1   7  -3    0.31    0.23
   1   7   3    0.08    0.16
  -1   7  -3    0.25    0.11
   1   7   3    0.35    0.18
  -1   7  -3   -0.07    0.12
   1   7   3    0.08    0.17
   1   7   3    0.21    0.12
   1   7   3   -0.03    0.08
   1   7   3    0.18    0.10
  -1   7  -3   -0.07    0.13
  -2  -7  -3    6.68    0.27
   2  -7   3    6.40    0.23
  -2  -7  -3    7.17    0.32
  -2  -7  -3    6.72    0.28
  -2  -7  -3    6.47    0.35
   2  -7   3    6.70    0.28
   2   7   3    6.80    0.33
  -2   7  -3    7.12    0.35
  -2   7  -3    6.35    0.41
   2   7   3    6.94    0.40
  -2   7  -3    7.12    0.33
  -2   7  -3    7.09    0.31
   2   7   3    6.75    0.32
   2   7   3    6.56    0.28
  -2   7  -3    7.10    0.30
   2   7   3    6.75    0.55
   2   7   3    6.72    0.28
  -2   7  -3    6.88    0.31
   2   7   3    6.96    0.28
  -2   7  -3    6.63    0.40
  -2   7  -3    6.61    0.29
   3  -7   3    6.37    0.35
  -3  -7  -3    6.84    0.31
  -3  -7  -3    7.07    0.28
  -3  -7  -3    6.72    0.38
   3  -7   3    6.68    0.34
  -3  -7  -3    6.78    0.33
  -3  -7  -3    6.87    0.28
   3  -7   3    7.01    0.25
  -3  -7  -3    7.02    0.30
  -3   7  -3    6.21    0.44
   3   7   3    6.41    0.37
   3   7   3    6.38    0.39
  -3   7  -3    7.61    0.49
   3   7   3    6.90    0.30
  -3   7  -3    7.07    0.34
  -3   7  -3    6.69    0.32
   3   7   3    7.17    0.28
  -3   7  -3    6.74    0.47
  -3   7  -3    6.88    0.30
   3   7   3    6.73    0.26
  -3   7  -3    7.19    0.34
   3   7   3    6.97    0.30
  -3   7  -3    6.69    0.32
  -4  -7  -3    4.80    0.51
  -4  -7  -3    4.96    0.26
  -4  -7  -3    5.22    0.25
  -4  -7  -3    4.78    0.27
   4  -7   3    4.90    0.42
   4  -7   3    4.21    0.47
  -4  -7  -3    5.08    0.42
   4  -7   3    4.63    0.23
  -4  -7  -3    4.89    0.25
  -4   7  -3    5.25    0.29
   4   7   3    4.80    0.47
   4   7   3    4.85    0.26
   4   7   3    4.73    0.22
  -4   7  -3    4.99    0.31
   4   7   3    4.71    0.24
  -4   7  -3    5.03    0.34
  -4   7  -3    4.88    0.54
   4   7   3    5.17    0.46
  -4   7  -3    5.05    0.28
  -4   7  -3    4.96    0.29
  -4   7  -3    4.83    0.26
   4   7   3    5.00    0.27
   5  -7   3    1.37    0.19
  -5  -7  -3    1.71    0.17
  -5  -7  -3    0.79    0.33
  -5  -7  -3    1.74    0.18
  -5  -7  -3    1.82    0.19
   5  -7   3    2.23    0.23
  -5   7  -3    1.64    0.21
   5   7   3    1.09    0.35
  -5   7  -3    1.44    0.16
  -5   7  -3    1.88    0.21
  -5   7  -3    1.91    0.18
  -5   7  -3    1.65    0.22
   5   7   3    1.33    0.16
   5   7   3    1.38    0.18
   5   7   3    1.71    0.18
  -6  -7  -3    5.04    0.22
  -6  -7  -3    5.16    0.20
   6  -7   3    4.95    0.21
   6  -7   3    4.66    0.28
   6   7   3    5.12    0.20
  -6   7  -3    4.99    0.21
  -6   7  -3    4.95    0.24
  -6   7  -3    5.56    0.27
   6   7   3    5.04    0.21
   6   7   3    5.03    0.25
  -6   7  -3    4.69    0.23
   6  -8  -3    0.21    0.16
   6  -8  -3    0.03    0.17
  -6  -8   3    0.15    0.17
   6  -8  -3    0.10    0.12
  -6  -8   3    0.26    0.10
  -6  -8   3    0.54    0.14
  -6   8   3    0.26    0.14
   6   8  -3    0.47    0.12
  -6   8   3    0.20    0.12
  -6   8   3    0.22    0.12
   6   8  -3    0.12    0.11
  -6   8   3    0.30    0.15
   5  -8  -3    3.73    0.57
   5  -8  -3    4.80    0.39
   5  -8  -3    5.03    0.31
  -5  -8   3    5.64    0.28
   5  -8  -3    5.12    0.53
  -5  -8   3    5.76    0.66
  -5  -8   3    4.93    0.24
   5  -8  -3    4.56    0.34
  -5  -8   3    5.16    0.37
  -5   8   3    5.01    0.32
  -5   8   3    4.85    0.32
  -5   8   3    4.99    0.37
   5   8  -3    5.07    0.35
  -5   8   3    5.12    0.24
  -5   8   3    5.10    0.35
   5   8  -3    5.81    0.43
   5   8  -3    4.51    0.26
   5   8  -3    4.93    0.31
  -5   8   3    4.86    0.35
  -5   8   3    5.19    0.31
   5   8  -3    4.87    0.30
  -4  -8   3    1.02    0.16
   4  -8  -3    1.27    0.25
   4  -8  -3    1.04    0.15
   4  -8  -3    0.94    0.24
  -4  -8   3    1.28    0.28
  -4  -8   3    1.10    0.14
   4  -8  -3    0.98    0.22
   4  -8  -3    0.58    0.27
  -4  -8   3    0.74    0.23
  -4  -8   3    0.96    0.31
  -4  -8   3    0.92    0.15
   4  -8  -3    1.07    0.27
  -4   8   3    1.18    0.20
   4   8  -3    1.70    0.31
   4   8  -3    1.09    0.18
  -4   8   3    0.92    0.21
  -4   8   3    0.65    0.20
  -4   8   3    0.96    0.19
  -4   8   3    0.91    0.18
  -4   8   3    1.03    0.19
  -4   8   3    0.94    0.14
   4   8  -3    1.05    0.16
  -4   8   3    0.67    0.18
   4   8  -3    0.84    0.16
   4   8  -3    0.80    0.16
  -3  -8   3    5.72    0.26
  -3  -8   3    5.56    0.46
   3  -8  -3    6.47    0.35
  -3  -8   3    6.33    0.45
   3  -8  -3    5.56    0.48
   3  -8  -3    5.97    0.46
   3  -8  -3    6.57    0.42
  -3  -8   3    6.21    0.38
  -3  -8   3    5.80    0.32
   3  -8  -3    5.91    0.37
   3  -8  -3    5.97    0.27
   3   8  -3    6.91    0.44
   3   8  -3    6.29    0.36
   3   8  -3    7.13    0.50
  -3   8   3    5.08    0.55
  -3   8   3    6.28    0.30
  -3   8   3    6.27    0.32
  -3   8   3    6.20    0.40
  -3   8   3    6.56    0.37
   3   8  -3    6.20    0.33
  -3   8   3    6.00    0.62
   3   8  -3    5.63    0.48
  -3   8   3    6.11    0.40
  -2  -8   3   22.83    0.62
   2  -8  -3   21.55    0.71
  -2  -8   3   22.68    0.77
  -2  -8   3   21.58    0.67
   2  -8  -3   22.95    0.73
   2  -8  -3   22.45    0.62
  -2  -8   3   22.16    0.72
  -2  -8   3   22.54    0.71
   2  -8  -3   22.78    0.73
  -2  -8   3   22.24    0.66
   2   8  -3   22.11    0.69
  -2   8   3   21.16    0.90
  -2   8   3   23.80    0.72
   2   8  -3   22.62    0.73
  -2   8   3   21.68    1.08
   2   8  -3   23.16    0.68
  -2   8   3   22.79    0.66
  -2   8   3   22.45    0.80
  -2   8   3   21.79    0.69
   2   8  -3   22.75    0.69
  -2   8   3   23.58    0.75
   2   8  -3   22.91    0.75
   2   8  -3   22.61    0.66
   2   8  -3   23.03    0.68
  -2   8   3   23.13    0.62
   2   8  -3   23.19    0.72
  -2   8   3   23.92    0.70
   2   8  -3   23.28    0.75
  -2   8   3   21.90    0.72
   1  -8  -3    1.54    0.13
  -1  -8   3    1.87    0.37
  -1  -8   3    1.47    0.20
   1  -8  -3    1.50    0.13
  -1  -8   3    1.45    0.22
  -1  -8   3    1.37    0.13
   1  -8  -3    1.61    0.20
   1  -8  -3    1.79    0.27
  -1  -8   3    1.53    0.20
  -1   8   3    1.39    0.27
  -1   8   3    1.66    0.24
  -1   8   3    1.31    0.16
   1   8  -3    1.56    0.22
   1   8  -3    1.42    0.19
  -1   8   3    1.59    0.19
   1   8  -3    1.38    0.18
   1   8  -3    1.56    0.18
   1   8  -3    1.52    0.19
   1   8  -3    1.64    0.20
  -1   8   3    1.70    0.21
  -1   8   3    1.42    0.17
  -1   8   3    1.49    0.24
  -1   8   3    1.54    0.22
   0  -8   3   28.16    1.04
   0  -8  -3   28.42    0.77
   0  -8  -3   28.28    0.75
   0  -8  -3   27.69    0.76
   0  -8   3   27.98    1.22
   0  -8   3   28.84    0.72
   0  -8  -3   29.68    0.86
   0  -8   3   28.20    0.84
   0  -8   3   28.85    0.81
   0   8  -3   29.81    0.79
   0   8  -3   27.45    1.11
   0   8   3   28.30    0.83
   0   8   3   28.36    1.02
   0   8   3   29.27    0.76
   0   8   3   29.34    0.74
   0   8  -3   29.99    0.80
   0   8   3   29.99    0.79
   0   8  -3   29.72    0.84
   0   8   3   29.91    0.90
   0   8  -3   29.98    0.87
   0   8  -3   28.56    0.79
   0   8   3   28.57    0.78
   0   8  -3   27.44    0.77
   0   8   3   30.65    0.80
   1  -8   3   15.46    0.51
   1  -8   3   14.55    0.39
  -1  -8  -3   14.62    0.44
   1  -8   3   11.87    1.31
   1  -8   3   15.08    0.54
  -1  -8  -3   14.05    0.45
  -1  -8  -3   13.34    0.45
  -1  -8  -3   13.93    0.47
  -1  -8  -3   13.82    0.47
   1   8   3   14.92    0.51
   1   8   3   13.48    0.49
   1   8   3   14.81    0.43
   1   8   3   14.73    0.48
   1   8   3   14.82    0.53
  -1   8  -3   15.00    0.47
  -1   8  -3   14.33    0.48
  -1   8  -3   14.26    0.54
  -1   8  -3   14.71    0.47
   1   8   3   14.49    0.69
   1   8   3   15.48    0.47
  -1   8  -3   14.13    0.55
  -1   8  -3   14.45    0.45
  -2  -8  -3    8.15    0.39
   2  -8   3    8.95    0.34
   2  -8   3    8.60    0.27
  -2  -8  -3    8.34    0.36
  -2  -8  -3    8.25    0.31
  -2  -8  -3    8.07    0.37
  -2  -8  -3    8.49    0.32
  -2  -8  -3    8.75    0.33
  -2  -8  -3    7.98    0.40
   2   8   3    8.91    0.31
  -2   8  -3    8.94    0.37
  -2   8  -3    9.35    0.35
   2   8   3    8.64    0.33
   2   8   3    8.83    0.32
  -2   8  -3    8.96    0.39
   2   8   3    8.78    0.37
   2   8   3    8.24    0.65
  -2   8  -3    8.96    0.44
   2   8   3    8.62    0.38
  -2   8  -3    8.15    0.36
   2   8   3    9.03    0.43
  -2   8  -3    8.85    0.48
  -2   8  -3    9.02    0.34
   2   8   3    8.58    0.41
  -3  -8  -3    2.40    0.19
  -3  -8  -3    3.31    0.30
  -3  -8  -3    2.57    0.20
   3  -8   3    2.79    0.28
   3  -8   3    2.86    0.18
   3  -8   3    2.58    0.27
  -3  -8  -3    3.01    0.25
  -3  -8  -3    3.09    0.35
  -3  -8  -3    2.40    0.22
  -3  -8  -3    3.06    0.24
   3   8   3    2.59    0.21
   3   8   3    2.88    0.27
  -3   8  -3    2.85    0.24
  -3   8  -3    2.77    0.23
   3   8   3    2.62    0.32
  -3   8  -3    2.67    0.26
   3   8   3    2.51    0.19
   3   8   3    2.82    0.21
   3   8   3    2.61    0.32
  -3   8  -3    3.38    0.42
  -3   8  -3    2.44    0.27
  -3   8  -3    2.78    0.21
   4  -8   3    3.84    0.42
  -4  -8  -3    3.96    0.52
  -4  -8  -3    3.95    0.23
   4  -8   3    3.91    0.22
  -4  -8  -3    3.99    0.41
  -4  -8  -3    3.79    0.24
  -4  -8  -3    4.00    0.24
   4  -8   3    3.67    0.38
  -4  -8  -3    3.76    0.23
   4   8   3    3.95    0.24
  -4   8  -3    3.83    0.33
  -4   8  -3    3.52    0.26
   4   8   3    3.68    0.23
   4   8   3    3.69    0.29
   4   8   3    4.36    0.45
   4   8   3    3.68    0.22
  -4   8  -3    3.65    0.23
  -4   8  -3    3.90    0.27
  -4   8  -3    4.14    0.58
   4   8   3    2.88    0.36
  -4   8  -3    4.16    0.26
  -4   8  -3    3.86    0.31
  -5  -8  -3    0.67    0.35
   5  -8   3    0.42    0.11
   5  -8   3    0.31    0.15
  -5  -8  -3    0.41    0.10
  -5  -8  -3    0.25    0.10
  -5   8  -3    0.26    0.13
   5   8   3    0.49    0.17
   5   8   3    0.38    0.10
   5   8   3    0.63    0.34
  -5   8  -3    0.14    0.14
   5   8   3    0.17    0.11
  -6  -8  -3    6.82    0.23
   6  -8   3    6.91    0.24
  -6  -8  -3    6.47    0.24
   6  -8   3    6.26    0.37
   6   8   3    6.56    0.23
  -6   8  -3    6.98    0.27
  -6   8  -3    6.39    0.25
  -6   8  -3    7.05    0.31
  -6   8  -3    6.67    0.24
   6   8   3    6.63    0.24
   6   8   3    6.46    0.26
  -6  -9   3    1.65    0.17
  -6  -9   3    1.66    0.18
   6  -9  -3    1.46    0.18
  -6  -9   3    1.66    0.16
   6  -9  -3    1.55    0.23
   6  -9  -3    1.33    0.15
   6   9  -3    1.56    0.18
  -6   9   3    1.30    0.15
  -6   9   3    1.36    0.18
  -6   9   3    1.35    0.17
  -6   9   3    1.33    0.18
  -6   9   3    1.51    0.20
  -5  -9   3    1.99    0.45
   5  -9  -3    2.09    0.41
  -5  -9   3    2.26    0.19
   5  -9  -3    1.86    0.23
   5  -9  -3    2.33    0.26
   5   9  -3    2.58    0.29
   5   9  -3    1.89    0.20
  -5   9   3    2.66    0.30
  -5   9   3    2.07    0.25
   5   9  -3    1.98    0.22
  -5   9   3    2.08    0.23
   5   9  -3    2.26    0.23
  -5   9   3    2.25    0.26
  -5   9   3    2.24    0.28
  -4  -9   3    8.48    0.69
   4  -9  -3    7.96    0.50
  -4  -9   3    7.99    0.50
   4  -9  -3    8.30    0.53
  -4  -9   3    8.14    0.36
  -4  -9   3    8.21    0.36
   4  -9  -3    8.03    0.37
   4  -9  -3    8.63    0.65
  -4  -9   3    8.14    0.33
   4  -9  -3    7.24    0.47
  -4   9   3    8.40    0.42
   4   9  -3    8.14    0.37
  -4   9   3    8.71    0.45
   4   9  -3    8.14    0.38
   4   9  -3    7.87    0.50
  -4   9   3    8.64    0.41
   4   9  -3    8.31    0.39
  -4   9   3    8.07    0.44
  -4   9   3    8.39    0.44
  -4   9   3    7.93    0.40
  -4   9   3    8.04    0.43
  -4   9   3    8.36    0.32
   4   9  -3    8.74    0.37
  -4   9   3    8.44    0.40
  -3  -9   3    0.41    0.14
  -3  -9   3    0.31    0.09
  -3  -9   3    0.12    0.12
   3  -9  -3    0.28    0.15
   3  -9  -3    0.30    0.20
   3  -9  -3    0.30    0.27
   3  -9  -3    0.33    0.27
   3  -9  -3    0.55    0.22
  -3  -9   3    0.07    0.19
   3  -9  -3    0.37    0.11
  -3  -9   3    0.29    0.16
  -3   9   3    0.21    0.17
   3   9  -3    0.01    0.19
   3   9  -3    0.22    0.14
  -3   9   3    0.34    0.13
  -3   9   3    0.08    0.33
   3   9  -3    0.34    0.12
  -3   9   3    0.27    0.14
  -3   9   3    0.21    0.18
  -3   9   3   -0.35    0.21
   3   9  -3    0.29    0.18
  -3   9   3    0.35    0.14
  -3   9   3    0.13    0.18
   3   9  -3    0.16    0.27
   3   9  -3    0.17    0.12
  -3   9   3    0.09    0.16
   2  -9  -3    5.12    0.38
   2  -9  -3    4.45    0.23
  -2  -9   3    4.68    0.22
  -2  -9   3    4.84    0.33
  -2  -9   3    4.64    0.36
   2  -9  -3    4.24    0.44
  -2  -9   3    4.33    0.31
   2  -9  -3    4.88    0.39
  -2  -9   3    3.93    0.32
  -2   9   3    4.76    0.31
  -2   9   3    4.96    0.39
  -2   9   3    4.66    0.52
  -2   9   3    4.98    0.35
   2   9  -3    4.83    0.37
   2   9  -3    5.10    0.41
  -2   9   3    4.73    0.27
  -2   9   3    4.99    0.25
  -2   9   3    4.57    0.36
   2   9  -3    5.00    0.28
   2   9  -3    4.85    0.31
   2   9  -3    4.86    0.29
   2   9  -3    4.76    0.28
  -2   9   3    5.28    0.33
   2   9  -3    4.62    0.32
   1  -9  -3   36.02    1.00
  -1  -9   3   34.50    0.95
  -1  -9   3   34.66    0.87
   1  -9  -3   34.15    0.90
   1  -9  -3   33.64    0.88
  -1  -9   3   33.73    1.02
   1  -9  -3   37.10    1.02
   1  -9  -3   33.16    0.93
   1   9  -3   34.40    1.00
   1   9  -3   34.43    0.96
  -1   9   3   35.36    0.88
   1   9  -3   33.30    0.92
  -1   9   3   34.06    0.98
  -1   9   3   34.79    0.94
  -1   9   3   35.30    0.98
   1   9  -3   36.15    1.00
   1   9  -3   34.44    0.94
  -1   9   3   34.68    0.92
   1   9  -3   35.05    0.91
  -1   9   3   35.36    0.95
   1   9  -3   34.10    0.94
   1   9  -3   35.33    0.94
  -1   9   3   34.06    1.21
  -1   9   3   35.56    0.96
   1   9  -3   34.46    0.93
   0  -9  -3    4.16    0.33
   0  -9   3    4.39    0.19
   0  -9  -3    4.17    0.22
   0  -9  -3    4.67    0.33
   0  -9   3    4.15    0.30
   0  -9   3    5.10    0.69
   0  -9   3    3.95    0.28
   0   9  -3    4.36    0.29
   0   9   3    4.68    0.35
   0   9   3    4.17    0.26
   0   9   3    4.45    0.21
   0   9   3    4.48    0.33
   0   9  -3    4.96    0.32
   0   9   3    4.19    0.34
   0   9  -3    4.10    0.28
   0   9  -3    4.71    0.32
   0   9  -3    4.25    0.34
   0   9   3    4.21    0.32
   0   9   3    4.66    0.47
   0   9   3    4.00    0.27
   0   9  -3    4.83    0.28
   0   9  -3    4.36    0.27
   0   9  -3    4.50    0.26
  -1  -9  -3    7.74    0.43
  -1  -9  -3    7.60    0.32
  -1  -9  -3    7.33    0.34
   1  -9   3    7.57    0.25
   1  -9   3    7.94    0.40
  -1  -9  -3    7.60    0.32
  -1  -9  -3    7.51    0.33
   1  -9   3    7.83    0.54
  -1   9  -3    7.70    0.31
  -1   9  -3    8.06    0.35
  -1   9  -3    7.39    0.32
  -1   9  -3    7.76    0.39
   1   9   3    7.63    0.57
   1   9   3    8.13    0.29
   1   9   3    7.97    0.39
   1   9   3    7.31    0.38
   1   9   3    7.87    0.35
   1   9   3    7.84    0.39
   1   9   3    7.56    0.37
  -1   9  -3    8.38    0.43
   1   9   3    7.60    0.36
  -1   9  -3    7.48    0.42
  -2  -9  -3    5.17    0.33
  -2  -9  -3    4.67    0.25
  -2  -9  -3    5.14    0.31
  -2  -9  -3    4.89    0.30
   2  -9   3    5.32    0.27
   2  -9   3    5.04    0.21
  -2  -9  -3    5.33    0.25
  -2   9  -3    4.95    0.33
  -2   9  -3    5.07    0.26
  -2   9  -3    5.08    0.28
  -2   9  -3    4.96    0.38
   2   9   3    5.21    0.26
   2   9   3    4.54    0.35
   2   9   3    5.81    0.66
  -2   9  -3    5.34    0.31
   2   9   3    5.32    0.34
  -2   9  -3    5.35    0.41
   2   9   3    5.01    0.33
   2   9   3    4.90    0.37
   2   9   3    4.70    0.36
  -2   9  -3    4.76    0.27
   2   9   3    4.92    0.25
   2   9   3    5.18    0.24
  -3  -9  -3    1.84    0.25
   3  -9   3    1.93    0.24
  -3  -9  -3    2.33    0.18
  -3  -9  -3    1.72    0.32
  -3  -9  -3    1.78    0.21
  -3  -9  -3    2.07    0.19
  -3  -9  -3    2.12    0.24
   3  -9   3    2.06    0.25
  -3  -9  -3    2.05    0.20
   3   9   3    2.04    0.20
  -3   9  -3    1.97    0.27
  -3   9  -3    1.52    0.29
  -3   9  -3    2.42    0.23
  -3   9  -3    2.27    0.23
   3   9   3    1.96    0.19
   3   9   3    1.81    0.21
   3   9   3    2.54    0.28
  -3   9  -3    2.13    0.19
  -3   9  -3    2.28    0.27
   3   9   3    2.24    0.30
   3   9   3    2.12    0.29
  -3   9  -3    2.24    0.27
  -4  -9  -3    3.06    0.23
   4  -9   3    3.64    0.42
  -4  -9  -3    3.04    0.45
  -4  -9  -3    3.03    0.37
   4  -9   3    2.70    0.20
  -4  -9  -3    3.32    0.21
  -4  -9  -3    3.05    0.22
  -4  -9  -3    2.97    0.21
   4   9   3    3.16    0.22
  -4   9  -3    2.47    0.32
   4   9   3    3.52    0.47
  -4   9  -3    2.89    0.21
  -4   9  -3    3.30    0.25
  -4   9  -3    2.94    0.24
   4   9   3    3.13    0.20
   4   9   3    2.57    0.20
   4   9   3    3.12    0.40
  -4   9  -3    2.68    0.24
   4   9   3    3.30    0.31
  -4   9  -3    2.58    0.32
   5  -9   3    4.43    0.29
  -5  -9  -3    4.74    0.23
  -5  -9  -3    5.01    0.23
   5  -9   3    4.86    0.30
  -5  -9  -3    4.69    0.24
  -5  -9  -3    4.79    0.60
   5   9   3    5.41    0.24
  -5   9  -3    5.20    0.27
  -5   9  -3    5.01    0.27
   5   9   3    4.86    0.24
   5   9   3    5.24    0.68
  -5   9  -3    4.68    0.31
  -5   9  -3    4.97    0.26
   5   9   3    4.89    0.22
  -5   9  -3    5.09    0.24
  -6  -9  -3    4.15    0.18
   6  -9   3    3.62    0.21
  -6  -9  -3    3.62    0.17
  -6   9  -3    4.04    0.18
   6   9   3    3.77    0.21
  -6   9  -3    3.65    0.19
   6   9   3    3.67    0.18
   6   9   3    4.06    0.19
  -6   9  -3    4.15    0.20
  -6 -10   3    0.53    0.29
   6 -10  -3    0.15    0.12
  -6 -10   3    0.01    0.13
  -6 -10   3   -0.12    0.08
   6 -10  -3    0.24    0.17
  -6  10   3    0.00    0.14
  -6  10   3   -0.05    0.10
   6  10  -3   -0.02    0.09
  -6  10   3    0.02    0.12
   5 -10  -3    8.81    0.39
  -5 -10   3    7.76    0.78
   5 -10  -3    9.80    0.86
  -5 -10   3    9.06    0.35
   5 -10  -3    8.14    0.52
   5 -10  -3    8.65    0.41
   5  10  -3    9.64    0.45
  -5  10   3    8.86    0.39
  -5  10   3    9.49    0.53
   5  10  -3    8.12    0.35
   5  10  -3    8.12    0.37
  -5  10   3    8.52    0.43
  -4 -10   3   14.75    0.50
   4 -10  -3   13.97    0.91
  -4 -10   3   14.11    0.67
   4 -10  -3   14.34    0.52
   4 -10  -3   15.25    0.73
   4 -10  -3   14.76    0.59
  -4 -10   3   15.21    0.88
   4 -10  -3   15.31    0.65
  -4 -10   3   15.46    0.48
  -4 -10   3   15.17    0.50
  -4  10   3   14.93    0.59
  -4  10   3   14.84    0.56
  -4  10   3   15.26    0.59
  -4  10   3   15.30    0.53
   4  10  -3   13.97    0.61
  -4  10   3   14.53    0.60
  -4  10   3   15.17    0.44
   4  10  -3   15.17    0.51
  -4  10   3   15.30    0.55
   4  10  -3   15.24    0.55
  -4  10   3   14.80    0.58
   4  10  -3   14.86    0.57
  -4  10   3   15.05    0.55
   4  10  -3   14.18    0.51
  -3 -10   3   12.36    0.42
   3 -10  -3   12.19    0.43
   3 -10  -3   12.59    0.60
   3 -10  -3   12.19    0.69
  -3 -10   3   12.87    0.56
  -3 -10   3   12.08    0.45
   3 -10  -3   11.72    0.48
  -3 -10   3   11.26    0.64
  -3  10   3   11.77    0.55
  -3  10   3   13.57    0.53
   3  10  -3   11.99    0.51
  -3  10   3   11.64    0.41
   3  10  -3   11.21    0.46
  -3  10   3   13.36    0.71
  -3  10   3   11.52    0.48
   3  10  -3   12.39    0.49
   3  10  -3   11.53    0.52
   3  10  -3   12.11    0.56
  -3  10   3   12.14    0.55
  -3  10   3   12.36    0.90
  -3  10   3   12.16    0.46
   2 -10  -3   35.49    1.07
  -2 -10   3   36.07    0.92
  -2 -10   3   36.05    1.11
   2 -10  -3   35.05    0.94
  -2 -10   3   36.72    1.06
  -2 -10   3   35.77    0.96
   2 -10  -3   35.81    1.10
  -2 -10   3   35.58    0.96
   2 -10  -3   34.93    0.92
  -2  10   3   34.82    1.07
  -2  10   3   36.79    0.98
  -2  10   3   36.46    0.91
  -2  10   3   35.09    1.33
   2  10  -3   36.55    1.00
   2  10  -3   34.78    0.99
  -2  10   3   34.73    0.99
  -2  10   3   35.35    1.01
   2  10  -3   35.20    0.98
  -2  10   3   35.07    1.04
   2  10  -3   35.72    0.94
   2  10  -3   34.83    0.98
  -1 -10   3    2.63    0.17
   1 -10  -3    3.43    0.44
  -1 -10   3    2.63    0.25
   1 -10  -3    3.00    0.19
   1 -10  -3    2.40    0.17
  -1 -10   3    2.49    0.30
   1 -10  -3    2.80    0.34
  -1  10   3    2.79    0.23
  -1  10   3    3.01    0.27
   1  10  -3    2.97    0.27
   1  10  -3    3.34    0.32
  -1  10   3    2.52    0.19
   1  10  -3    2.94    0.24
   1  10  -3    3.26    0.31
   1  10  -3    2.71    0.24
  -1  10   3    2.98    0.27
  -1  10   3    2.56    0.33
   1  10  -3    2.71    0.26
  -1  10   3    2.99    0.34
   1  10  -3    2.69    0.35
  -1  10   3    2.25    0.37
  -1  10   3    2.76    0.25
   1  10  -3    3.11    0.26
   0 -10  -3   24.17    0.71
   0 -10   3   23.54    0.81
   0 -10  -3   25.01    0.72
   0 -10  -3   24.86    0.68
   0 -10   3   26.22    0.81
   0 -10  -3   23.73    0.70
   0 -10   3   25.16    0.65
   0 -10  -3   24.32    0.71
   0  10   3   24.86    0.66
   0  10   3   25.37    0.71
   0  10   3   24.54    1.03
   0  10   3   24.61    0.76
   0  10  -3   24.81    0.74
   0  10  -3   24.64    0.73
   0  10  -3   25.34    0.71
   0  10  -3   25.89    0.73
   0  10   3   25.65    0.74
   0  10   3   25.31    0.71
   0  10  -3   26.85    0.83
   0  10  -3   25.91    0.76
   0  10  -3   26.00    0.72
   0  10  -3   24.87    0.69
   0  10   3   24.84    0.78
  -1 -10  -3    1.64    0.16
   1 -10   3    2.16    0.27
  -1 -10  -3    1.61    0.21
  -1 -10  -3    2.25    0.22
   1 -10   3    1.74    0.26
  -1 -10  -3    1.96    0.22
  -1 -10  -3    1.53    0.20
  -1 -10  -3    1.61    0.33
   1 -10   3    1.70    0.15
  -1  10  -3    1.16    0.15
  -1  10  -3    2.09    0.22
   1  10   3    1.73    0.23
  -1  10  -3    1.75    0.18
   1  10   3    1.48    0.21
   1  10   3    1.67    0.19
   1  10   3    1.66    0.19
   1  10   3    1.70    0.21
  -1  10  -3    1.66    0.25
  -1  10  -3    1.66    0.21
  -1  10  -3    1.70    0.20
   1  10   3    1.67    0.16
   1  10   3    2.02    0.23
   1  10   3    2.08    0.22
   1  10   3    1.57    0.36
   2 -10   3   30.13    0.83
  -2 -10  -3   29.57    0.92
  -2 -10  -3   29.59    0.77
   2 -10   3   29.59    0.74
  -2 -10  -3   29.44    0.78
  -2 -10  -3   29.66    0.80
  -2 -10  -3   28.45    0.88
   2  10   3   27.93    0.93
  -2  10  -3   29.75    0.81
  -2  10  -3   28.95    0.83
   2  10   3   29.43    0.88
  -2  10  -3   29.04    0.82
   2  10   3   28.76    0.83
  -2  10  -3   29.59    1.01
   2  10   3   29.31    0.83
  -2  10  -3   30.09    0.80
   2  10   3   29.86    0.90
   2  10   3   29.36    0.77
   2  10   3   30.06    0.84
  -2  10  -3   28.15    0.87
   2  10   3   29.02    0.76
   2  10   3   28.89    0.79
   2  10   3   27.42    1.23
  -3 -10  -3   33.11    0.85
   3 -10   3   33.22    0.99
  -3 -10  -3   33.05    0.89
  -3 -10  -3   33.94    0.90
  -3 -10  -3   30.55    1.03
  -3 -10  -3   32.74    0.88
  -3 -10  -3   33.53    0.92
   3 -10   3   33.82    0.99
  -3 -10  -3   30.90    1.08
   3 -10   3   33.13    0.84
   3  10   3   34.03    1.09
   3  10   3   33.71    0.94
  -3  10  -3   33.04    0.91
  -3  10  -3   34.30    0.96
   3  10   3   32.83    0.87
   3  10   3   33.19    1.06
   3  10   3   32.80    0.89
  -3  10  -3   34.23    0.90
   3  10   3   33.97    0.85
   3  10   3   33.25    0.92
  -3  10  -3   34.16    1.17
   3  10   3   33.75    1.00
  -3  10  -3   33.68    0.89
  -3  10  -3   34.93    0.93
   4 -10   3   11.03    0.37
  -4 -10  -3   11.24    0.40
  -4 -10  -3   10.00    0.59
  -4 -10  -3   11.32    0.36
  -4 -10  -3   11.28    0.39
  -4 -10  -3   10.69    0.80
  -4 -10  -3   11.21    0.38
   4  10   3   11.34    0.36
  -4  10  -3   10.69    0.40
   4  10   3   10.66    0.75
  -4  10  -3   10.54    0.42
  -4  10  -3   10.74    0.42
   4  10   3   10.60    0.37
   4  10   3   11.28    0.68
  -4  10  -3   10.55    0.39
   4  10   3   11.08    0.39
  -4  10  -3   10.55    0.47
   5 -10   3    1.18    0.15
  -5 -10  -3    1.29    0.51
  -5 -10  -3    1.12    0.13
  -5 -10  -3    1.07    0.13
  -5 -10  -3    1.39    0.16
  -5  10  -3    1.25    0.15
   5  10   3    1.33    0.16
  -5  10  -3    0.86    0.13
   5  10   3    1.17    0.12
  -5  10  -3    1.32    0.15
  -5  10  -3    1.24    0.16
   5  10   3    1.96    0.64
   5  10   3    0.89    0.11
   6 -10   3    0.51    0.14
  -6 -10  -3    0.22    0.08
  -6 -10  -3    0.21    0.08
  -6  10  -3    0.33    0.09
   6  10   3    0.37    0.09
   6  10   3    0.26    0.08
  -6  10  -3    0.35    0.08
  -6  10  -3    0.39    0.09
  -6 -11   3    0.48    0.09
  -6 -11   3    0.58    0.13
   6 -11  -3    0.21    0.12
  -6  11   3    0.34    0.14
  -6  11   3    0.38    0.10
  -6  11   3    0.34    0.12
   6  11  -3    0.53    0.09
  -5 -11   3    1.81    0.17
   5 -11  -3    1.31    0.21
  -5 -11   3    1.52    0.54
  -5 -11   3    1.47    0.18
   5 -11  -3    1.52    0.22
  -5  11   3    1.34    0.19
  -5  11   3    1.13    0.17
   5  11  -3    1.62    0.23
   5  11  -3    1.26    0.15
  -5  11   3    2.00    0.23
   5  11  -3    1.41    0.17
  -5  11   3    1.56    0.19
  -5  11   3    1.54    0.18
  -4 -11   3    2.23    0.25
  -4 -11   3    2.72    0.40
  -4 -11   3    2.29    0.22
   4 -11  -3    3.64    0.68
  -4 -11   3    2.46    0.23
  -4 -11   3    2.72    0.49
   4 -11  -3    2.37    0.26
   4 -11  -3    2.32    0.30
  -4  11   3    2.19    0.27
  -4  11   3    2.66    0.31
  -4  11   3    2.03    0.26
  -4  11   3    2.40    0.25
  -4  11   3    1.93    0.23
   4  11  -3    2.01    0.27
   4  11  -3    2.21    0.23
   4  11  -3    2.42    0.23
   4  11  -3    2.15    0.26
   4  11  -3    2.66    0.25
  -4  11   3    2.95    0.27
  -3 -11   3   12.57    0.45
   3 -11  -3   12.56    0.51
  -3 -11   3   12.83    0.70
  -3 -11   3   12.15    0.45
  -3 -11   3   13.28    0.59
   3 -11  -3   12.89    0.45
  -3 -11   3   12.97    0.44
  -3  11   3   12.87    0.42
  -3  11   3   12.82    0.46
   3  11  -3   13.42    0.46
  -3  11   3   12.49    0.55
   3  11  -3   13.26    0.53
   3  11  -3   12.53    0.49
  -3  11   3   12.80    0.52
   3  11  -3   13.29    0.53
   3  11  -3   13.23    0.49
   3  11  -3   12.87    0.48
  -3  11   3   12.46    0.53
  -3  11   3   12.75    0.49
   3  11  -3   12.82    0.54
  -3  11   3   12.93    0.55
   2 -11  -3    5.67    0.26
  -2 -11   3    5.35    0.42
  -2 -11   3    5.17    0.49
   2 -11  -3    4.96    0.27
  -2 -11   3    5.32    0.25
  -2 -11   3    5.50    0.38
  -2  11   3    5.83    0.36
  -2  11   3    5.75    0.39
  -2  11   3    5.25    0.33
  -2  11   3    4.82    0.45
   2  11  -3    4.71    0.31
  -2  11   3    4.17    0.50
  -2  11   3    5.88    0.92
   2  11  -3    5.29    0.30
   2  11  -3    4.91    0.32
   2  11  -3    5.25    0.28
  -2  11   3    4.94    0.41
   2  11  -3    5.57    0.34
   2  11  -3    5.38    0.31
  -2  11   3    5.35    0.31
  -2  11   3    4.42    0.34
  -2  11   3    5.09    0.28
   2  11  -3    5.96    0.36
  -1 -11   3    5.47    0.40
   1 -11  -3    4.62    0.25
  -1 -11   3    4.40    0.31
  -1 -11   3    4.80    0.22
   1 -11  -3    4.71    0.23
   1 -11  -3    4.98    0.57
   1 -11  -3    4.42    0.37
  -1  11   3    4.53    0.38
   1  11  -3    4.58    0.35
  -1  11   3    3.63    0.32
  -1  11   3    5.17    0.36
  -1  11   3    4.06    0.39
  -1  11   3    4.12    0.57
   1  11  -3    4.53    0.31
   1  11  -3    4.64    0.29
  -1  11   3    3.89    0.28
  -1  11   3    4.06    0.33
   1  11  -3    4.66    0.26
   1  11  -3    3.89    0.28
  -1  11   3    5.09    0.22
   1  11  -3    3.86    0.34
   1  11  -3    4.32    0.30
   0 -11   3    1.40    0.22
   0 -11   3    1.30    0.23
   0 -11  -3    1.31    0.17
   0 -11   3    1.37    0.15
   0 -11  -3    1.03    0.14
   0 -11  -3    1.32    0.19
   0 -11  -3    1.82    0.20
   0 -11  -3    0.88    0.13
   0  11  -3    1.14    0.17
   0  11   3    0.92    0.15
   0  11   3    0.93    0.34
   0  11  -3    1.17    0.17
   0  11  -3    1.50    0.18
   0  11  -3    0.98    0.16
   0  11  -3    1.27    0.19
   0  11   3    0.69    0.17
   0  11   3    1.28    0.14
   0  11   3    1.22    0.23
   0  11  -3    1.33    0.18
   0  11   3    1.37    0.19
   0  11   3    0.98    0.14
   0  11  -3    1.20    0.24
   0  11  -3    1.27    0.19
   1 -11   3   39.45    1.16
  -1 -11  -3   36.81    1.05
   1 -11   3   38.42    0.94
  -1 -11  -3   38.22    0.98
  -1 -11  -3   37.80    0.99
  -1 -11  -3   38.73    1.15
  -1 -11  -3   35.78    1.00
   1  11   3   40.36    1.03
  -1  11  -3   37.62    1.05
  -1  11  -3   37.65    1.02
  -1  11  -3   38.53    0.98
   1  11   3   38.49    1.06
  -1  11  -3   38.26    1.00
   1  11   3   37.25    1.06
   1  11   3   38.96    1.00
   1  11   3   38.58    1.00
   1  11   3   39.47    0.96
  -1  11  -3   37.62    1.17
  -1  11  -3   38.49    1.03
   1  11   3   36.63    1.40
   1  11   3   38.63    1.13
   2 -11   3    2.30    0.28
  -2 -11  -3    2.79    0.31
  -2 -11  -3    2.65    0.30
  -2 -11  -3    2.75    0.23
  -2 -11  -3    2.30    0.21
   2 -11   3    2.60    0.20
  -2 -11  -3    3.07    0.22
  -2  11  -3    3.14    0.31
   2  11   3    2.45    0.31
   2  11   3    2.08    0.28
  -2  11  -3    2.85    0.31
   2  11   3    2.48    0.22
   2  11   3    2.59    0.31
   2  11   3    2.68    0.67
  -2  11  -3    3.06    0.41
   2  11   3    3.28    0.35
  -2  11  -3    2.43    0.22
   2  11   3    3.21    0.29
   2  11   3    2.11    0.29
  -3 -11  -3    4.02    0.26
   3 -11   3    4.31    0.63
  -3 -11  -3    4.75    0.43
   3 -11   3    4.30    0.52
  -3 -11  -3    4.45    0.30
  -3 -11  -3    3.67    0.22
  -3 -11  -3    4.01    0.24
   3 -11   3    4.04    0.24
  -3 -11  -3    3.56    0.50
  -3  11  -3    3.73    0.24
   3  11   3    3.82    0.51
  -3  11  -3    4.21    0.29
   3  11   3    4.16    0.67
   3  11   3    3.93    0.37
   3  11   3    3.62    0.33
  -3  11  -3    3.83    0.26
  -3  11  -3    4.25    0.39
  -3  11  -3    3.48    0.55
  -3  11  -3    4.44    0.27
   3  11   3    4.14    0.25
   3  11   3    4.10    0.25
   3  11   3    4.06    0.23
  -4 -11  -3   25.40    0.96
  -4 -11  -3   26.88    0.72
   4 -11   3   26.39    0.71
  -4 -11  -3   26.67    0.73
  -4 -11  -3   26.68    0.69
  -4  11  -3   26.35    0.75
   4  11   3   27.51    1.07
  -4  11  -3   27.57    0.76
   4  11   3   26.60    0.73
  -4  11  -3   26.53    0.73
   4  11   3   26.12    0.72
  -4  11  -3   26.83    0.74
  -5 -11  -3    1.59    0.15
   5 -11   3    1.58    0.19
  -5 -11  -3    1.18    0.13
  -5 -11  -3    1.81    0.16
   5  11   3    1.68    0.16
  -5  11  -3    1.60    0.15
  -5  11  -3    1.37    0.17
   5  11   3    1.53    0.14
  -5  11  -3    1.76    0.18
  -5  11  -3    1.59    0.16
  -6 -12   3    5.25    0.20
  -6 -12   3    4.79    0.25
   6 -12  -3    4.49    0.25
  -6  12   3    4.56    0.32
  -6  12   3    4.16    0.23
  -6  12   3    5.15    0.29
   6  12  -3    5.00    0.19
   5 -12  -3    0.47    0.16
   5 -12  -3    0.29    0.18
  -5 -12   3    0.46    0.11
  -5 -12   3    0.51    0.10
   5  12  -3    0.54    0.13
  -5  12   3    0.47    0.13
  -5  12   3    0.62    0.15
   5  12  -3    0.45    0.10
  -5  12   3    0.61    0.15
  -5  12   3    0.55    0.13
   5  12  -3    0.65    0.21
   4 -12  -3    4.51    0.48
  -4 -12   3    4.37    0.26
   4 -12  -3    4.18    0.30
  -4 -12   3    4.17    0.24
  -4 -12   3    3.83    0.28
  -4 -12   3    4.64    0.50
  -4  12   3    3.89    0.28
  -4  12   3    3.72    0.33
   4  12  -3    4.11    0.30
   4  12  -3    4.35    0.28
  -4  12   3    4.04    0.32
  -4  12   3    4.02    0.29
  -4  12   3    4.46    0.31
   4  12  -3    3.60    0.37
   4  12  -3    4.30    0.25
  -3 -12   3   22.25    0.65
   3 -12  -3   21.47    0.69
  -3 -12   3   21.78    0.95
  -3 -12   3   23.70    0.88
   3 -12  -3   21.60    0.71
  -3 -12   3   20.92    0.64
  -3 -12   3   21.69    0.64
   3 -12  -3   20.72    0.64
   3  12  -3   21.22    0.69
  -3  12   3   20.91    0.75
   3  12  -3   21.10    0.63
   3  12  -3   21.71    0.67
  -3  12   3   22.29    0.70
   3  12  -3   21.82    0.68
  -3  12   3   23.00    1.31
   3  12  -3   22.32    0.70
   3  12  -3   21.56    0.72
  -3  12   3   21.34    0.66
  -3  12   3   21.03    0.73
  -3  12   3   21.11    0.69
  -3  12   3   21.87    0.75
  -2 -12   3    1.28    0.21
  -2 -12   3    1.37    0.23
  -2 -12   3    1.60    0.17
   2 -12  -3    1.39    0.19
  -2 -12   3    1.68    0.21
  -2  12   3    1.84    0.23
   2  12  -3    1.36    0.17
   2  12  -3    1.18    0.18
   2  12  -3    1.20    0.18
   2  12  -3    1.25    0.19
  -2  12   3    1.16    0.20
  -2  12   3    1.43    0.27
  -2  12   3    1.51    0.47
  -2  12   3    1.64    0.23
   2  12  -3    1.30    0.18
   2  12  -3    1.31    0.19
   2  12  -3    1.42    0.20
  -2  12   3    1.16    0.17
  -2  12   3    1.79    0.22
   1 -12  -3    8.23    0.32
  -1 -12   3    8.50    0.52
   1 -12  -3    8.18    0.34
   1 -12  -3    8.41    0.36
   1 -12  -3    7.66    0.46
   1 -12  -3    8.87    0.46
  -1 -12   3    8.50    0.31
[truncated: 413,253 more chars]
