# Supplementary material for: Crystal structure and absolute configuration of (3aR,3′aR,7aS,7′aS)-2,2,2′,2′-tetra­methyl-3a,6,7,7a,3′a,6′,7′,7′a-octa­hydro-4,4′-bi[1,3-benzodioxol­yl], obtained from a Pd-catalyzed homocoupling reaction
Source: Acta Crystallogr E Crystallogr Commun. 2017 Jan 1;73(Pt 1):81–4. doi: 10.1107/S2056989016019927 (PMC5209778; doi:10.1107/S2056989016019927)
Supplement: Supplementary file 2 [file e-73-00081-Isup2.hkl]

data_I                                                                          
_shelx_title ' cu_V_Shapiro_GV_64_0m in P2(1)'                                  
_shelx_refln_list_code          4                                               
_shelx_F_calc_maximum       78.34                                               
_exptl_crystal_F_000       332.00                                               
_reflns_d_resolution_high  0.8088                                               
                                                                                
loop_                                                                           
 _space_group_symop_operation_xyz                                               
 'x, y, z'                                                                      
 '-x, y+1/2, -z'                                                                
                                                                                
_cell_length_a     6.2927                                                       
_cell_length_b    17.9903                                                       
_cell_length_c     7.2991                                                       
_cell_angle_alpha  90.000                                                       
_cell_angle_beta   95.216                                                       
_cell_angle_gamma  90.000                                                       
                                                                                
_shelx_F_squared_multiplier     1.000                                           
                                                                                
loop_                                                                           
 _refln_index_h                                                                 
 _refln_index_k                                                                 
 _refln_index_l                                                                 
 _refln_F_squared_calc                                                          
 _refln_F_squared_meas                                                          
 _refln_F_squared_sigma                                                         
 _refln_observed_status                                                         
   1 -21   0         13.91         14.87         1.50 o                         
   2 -21   0         32.46         37.22         1.25 o                         
   0 -20   0         21.85         25.87         1.75 o                         
   1 -20   0         16.35         16.87         0.88 o                         
   2 -20   0          2.61          2.98         0.94 o                         
   3 -20   0         11.05         13.12         0.96 o                         
   1 -19   0          8.61          7.84         0.77 o                         
   2 -19   0          1.54          1.46         0.40 o                         
   3 -19   0          6.55          7.33         0.40 o                         
   4 -19   0         10.58         11.57         0.40 o                         
   0 -18   0          9.42         12.45         1.04 o                         
   1 -18   0         52.28         49.67         1.32 o                         
   2 -18   0          4.35          5.86         0.38 o                         
   3 -18   0          4.52          4.02         0.27 o                         
   4 -18   0          7.06          7.02         0.37 o                         
   1 -17   0         22.30         26.93         2.69 o                         
   2 -17   0         35.30         37.69         0.97 o                         
   3 -17   0          3.13          3.21         0.26 o                         
   4 -17   0          1.85          2.01         0.22 o                         
   0 -16   0         31.84         39.62         1.42 o                         
   1 -16   0         55.07         53.87         1.73 o                         
   2 -16   0        167.19        159.79         2.22 o                         
   3 -16   0         32.80         30.96         1.31 o                         
   4 -16   0          1.86          1.66         0.23 o                         
   5 -16   0          4.43          4.57         0.33 o                         
   1 -15   0          0.22          0.58         0.42 o                         
   2 -15   0         20.02         18.49         0.63 o                         
   3 -15   0         63.40         61.36         1.65 o                         
   4 -15   0         19.96         20.03         0.52 o                         
   5 -15   0          1.37          1.16         0.30 o                         
   0 -14   0         15.20         19.03         0.67 o                         
   1 -14   0          1.93          2.16         0.30 o                         
   2 -14   0         33.90         32.99         0.92 o                         
   3 -14   0         77.22         78.07         1.21 o                         
   4 -14   0         42.47         42.82         0.75 o                         
   5 -14   0         13.57         13.28         0.52 o                         
   6 -14   0          3.71          4.98         0.40 o                         
   1 -13   0        135.53        132.62         2.07 o                         
   2 -13   0        316.87        311.63         3.53 o                         
   3 -13   0         48.91         49.48         0.80 o                         
   4 -13   0          4.72          4.62         0.28 o                         
   5 -13   0          8.52          9.50         0.38 o                         
   6 -13   0          8.58          9.65         0.44 o                         
   0 -12   0        371.72        377.62         5.17 o                         
   1 -12   0          0.62          0.63         0.20 o                         
   2 -12   0        256.41        249.17         2.53 o                         
   3 -12   0        301.95        306.49         2.98 o                         
   4 -12   0         86.18         87.33         1.01 o                         
   5 -12   0          1.64          2.36         0.66 o                         
   6 -12   0          0.70          0.76         0.23 o                         
   1 -11   0         14.31         17.04         0.42 o                         
   2 -11   0          4.50          4.51         0.28 o                         
   3 -11   0         79.72         79.67         1.28 o                         
   4 -11   0        105.35        103.83         1.06 o                         
   5 -11   0         18.19         19.10         0.57 o                         
   6 -11   0          6.44          6.46         0.32 o                         
   0 -10   0        167.30        169.17         2.19 o                         
   1 -10   0         46.74         40.10         0.54 o                         
   2 -10   0         59.11         57.15         0.76 o                         
   3 -10   0         34.93         37.05         0.55 o                         
   4 -10   0         68.63         60.71         0.74 o                         
   5 -10   0         11.82         12.77         0.38 o                         
   6 -10   0         36.85         35.76         0.61 o                         
   1  -9   0        656.31        668.62         5.83 o                         
   2  -9   0        200.63        196.30         2.19 o                         
   3  -9   0         12.38         13.08         0.36 o                         
   4  -9   0         29.09         29.46         0.50 o                         
   5  -9   0         22.19         19.91         0.45 o                         
   6  -9   0         10.05          9.55         0.38 o                         
   7  -9   0          8.43          8.90         0.56 o                         
   1  -8   0        149.42        159.94         1.72 o                         
   2  -8   0         53.09         54.66         1.36 o                         
   3  -8   0         41.57         39.22         0.68 o                         
   4  -8   0        131.09        122.35         1.18 o                         
   5  -8   0          9.39         11.11         0.37 o                         
   6  -8   0          4.55          4.32         0.26 o                         
   7  -8   0          0.83          0.94         0.21 o                         
   1  -7   0        335.98        352.66         3.46 o                         
   2  -7   0         20.91         20.51         0.57 o                         
   3  -7   0        302.44        298.21         2.46 o                         
   4  -7   0         20.22         17.59         0.45 o                         
   5  -7   0        128.52        133.03         1.26 o                         
   6  -7   0          3.53          3.36         0.23 o                         
   7  -7   0          9.48          8.49         0.43 o                         
   0  -6   0          2.21          1.16         0.21 o                         
   1  -6   0         13.01         11.25         0.25 o                         
   2  -6   0         52.38         53.30         0.99 o                         
   3  -6   0        299.09        316.47         2.34 o                         
   4  -6   0         53.32         51.35         0.63 o                         
   5  -6   0          8.78          8.91         0.35 o                         
   6  -6   0         25.07         23.55         0.96 o                         
   7  -6   0          1.35          1.69         0.20 o                         
   1  -5   0        110.76        108.28         1.15 o                         
   2  -5   0        870.36        844.61        11.75 o                         
   3  -5   0        207.94        218.23         1.76 o                         
   4  -5   0         17.69         15.98         0.33 o                         
   5  -5   0         28.50         25.87         0.56 o                         
   6  -5   0          7.05          6.69         0.30 o                         
   7  -5   0         17.57         20.87         0.48 o                         
   1  -4   0       1026.74        921.03         9.51 o                         
   2  -4   0       1135.03       1133.32         9.16 o                         
   3  -4   0         96.25        113.09         0.99 o                         
   4  -4   0        133.97        144.59         1.06 o                         
   5  -4   0         23.88         22.66         0.53 o                         
   6  -4   0          7.18          8.12         0.35 o                         
   7  -4   0          4.23          6.09         0.44 o                         
   1  -3   0       1015.95        959.96        23.58 o                         
   2  -3   0        128.94        145.17         1.10 o                         
   3  -3   0        182.86        197.02         1.49 o                         
   4  -3   0         10.59         10.23         0.28 o                         
   5  -3   0         20.37         19.80         0.42 o                         
   6  -3   0         37.06         36.47         0.71 o                         
   7  -3   0          3.56          3.14         0.22 o                         
   0  -2   0        381.83        355.82        13.71 o                         
   1  -2   0        658.47        609.44         5.72 o                         
   2  -2   0        570.66        550.47         3.79 o                         
   3  -2   0        149.08        145.84         1.27 o                         
   4  -2   0        167.94        167.34         1.33 o                         
   5  -2   0         81.33         79.98         0.91 o                         
   6  -2   0         39.86         39.78         0.64 o                         
   7  -2   0          1.64          1.80         0.18 o                         
   1  -1   0       4885.66       5256.88        91.75 o                         
   2  -1   0        868.02        815.50         6.76 o                         
   3  -1   0        688.83        719.55         5.04 o                         
   4  -1   0         14.30         14.40         0.31 o                         
   5  -1   0        210.57        212.26         1.76 o                         
   6  -1   0         41.45         41.48         0.95 o                         
   7  -1   0          0.25          0.12         0.14 o                         
   1   0   0        194.69        189.07         1.84 o                         
   2   0   0        354.12        347.93         3.13 o                         
   3   0   0         10.18         12.32         0.28 o                         
   4   0   0         92.23         82.19         0.75 o                         
   5   0   0         62.33         59.75         0.69 o                         
   6   0   0         27.12         27.17         0.67 o                         
   7   0   0          2.16          1.46         0.20 o                         
   1   1   0       4882.34       5321.70        88.23 o                         
   2   1   0        868.33        829.19         5.92 o                         
   3   1   0        688.58        731.57         9.22 o                         
   4   1   0         14.04         13.68         0.31 o                         
   5   1   0        211.29        211.14         1.78 o                         
   6   1   0         41.07         40.96         0.57 o                         
   7   1   0          0.26          0.21         0.15 o                         
   0   2   0        381.57        377.50         8.65 o                         
   1   2   0        657.31        609.46        11.18 o                         
   2   2   0        569.38        541.98         6.94 o                         
   3   2   0        148.50        144.78         1.56 o                         
   4   2   0        169.41        169.21         1.24 o                         
   5   2   0         80.27         78.13         0.84 o                         
   6   2   0         40.22         39.97         0.56 o                         
   7   2   0          1.61          1.28         0.15 o                         
   1   3   0       1013.33        953.58        16.11 o                         
   2   3   0        129.09        145.30         1.32 o                         
   3   3   0        180.79        192.37         2.02 o                         
   4   3   0         10.33          9.81         0.25 o                         
   5   3   0         20.59         19.90         0.50 o                         
   6   3   0         36.98         35.46         0.48 o                         
   7   3   0          3.52          3.62         0.19 o                         
   0   4   0       6136.84       6010.77       222.35 o                         
   1   4   0       1033.23        948.80         8.82 o                         
   2   4   0       1139.07       1146.84        10.77 o                         
   3   4   0         94.78        110.79         1.17 o                         
   4   4   0        134.41        147.04         1.06 o                         
   5   4   0         23.99         23.07         0.40 o                         
   6   4   0          7.11          7.12         0.29 o                         
   7   4   0          4.13          5.21         0.27 o                         
   1   5   0        112.52        107.46         1.51 o                         
   2   5   0        871.41        855.31         7.32 o                         
   3   5   0        206.66        212.56         2.06 o                         
   4   5   0         17.54         16.21         0.30 o                         
   5   5   0         28.31         25.52         0.38 o                         
   6   5   0          7.02          6.77         0.25 o                         
   7   5   0         17.52         20.90         0.39 o                         
   0   6   0          2.13          1.34         0.50 o                         
   1   6   0         13.02         10.69         0.39 o                         
   2   6   0         52.31         53.07         0.73 o                         
   3   6   0        299.65        315.30         2.32 o                         
   4   6   0         53.16         51.36         0.53 o                         
   5   6   0          8.67          9.14         0.27 o                         
   6   6   0         24.76         23.18         0.41 o                         
   7   6   0          1.32          1.28         0.16 o                         
   1   7   0        338.20        351.75         5.04 o                         
   2   7   0         21.76         21.09         0.54 o                         
   3   7   0        301.99        295.74         2.03 o                         
   4   7   0         20.16         17.12         0.37 o                         
   5   7   0        128.02        130.24         1.25 o                         
   6   7   0          3.55          3.61         0.27 o                         
   7   7   0          9.39          8.48         0.27 o                         
   0   8   0       4550.99       4603.74       104.09 o                         
   1   8   0        152.27        156.08         2.61 o                         
   2   8   0         53.50         51.79         1.50 o                         
   3   8   0         41.82         40.75         0.49 o                         
   4   8   0        131.11        122.15         1.07 o                         
   5   8   0          9.58         11.06         0.35 o                         
   6   8   0          4.49          4.20         0.25 o                         
   7   8   0          0.83          1.03         0.16 o                         
   1   9   0        658.84        625.91        31.53 o                         
   2   9   0        200.69        193.70         1.97 o                         
   3   9   0         12.33         12.96         0.38 o                         
   4   9   0         29.15         29.02         0.52 o                         
   5   9   0         22.38         20.10         0.42 o                         
   6   9   0          9.77          9.04         0.31 o                         
   7   9   0          8.48          9.49         0.30 o                         
   0  10   0        166.77        169.51         5.26 o                         
   1  10   0         46.91         40.36         0.73 o                         
   2  10   0         59.17         57.57         0.59 o                         
   3  10   0         34.53         35.43         0.46 o                         
   4  10   0         68.75         61.86         0.73 o                         
   5  10   0         11.43         11.51         0.36 o                         
   6  10   0         36.71         36.55         0.51 o                         
   1  11   0         14.59         17.00         0.36 o                         
   2  11   0          4.34          3.84         0.20 o                         
   3  11   0         78.74         78.94         0.73 o                         
   4  11   0        104.62        102.15         1.12 o                         
   5  11   0         17.90         18.94         0.43 o                         
   6  11   0          6.34          6.73         0.33 o                         
   0  12   0        371.53        385.02         3.83 o                         
   1  12   0          0.67          0.80         0.16 o                         
   2  12   0        256.33        248.01         1.70 o                         
   3  12   0        299.48        304.88         2.93 o                         
   4  12   0         85.84         86.39         0.97 o                         
   5  12   0          1.62          1.98         0.22 o                         
   6  12   0          0.69          1.00         0.16 o                         
   1  13   0        136.35        133.98         1.09 o                         
   2  13   0        317.15        313.18         2.32 o                         
   3  13   0         48.38         50.06         0.61 o                         
   4  13   0          4.72          3.92         0.24 o                         
   5  13   0          8.44          8.94         0.33 o                         
   6  13   0          8.46          9.63         0.30 o                         
   0  14   0         15.22         18.67         0.61 o                         
   1  14   0          1.95          1.89         0.19 o                         
   2  14   0         33.90         34.53         0.63 o                         
   3  14   0         76.42         77.96         0.80 o                         
   4  14   0         42.69         44.23         0.67 o                         
   5  14   0         13.34         13.59         0.37 o                         
   6  14   0          3.75          5.01         0.25 o                         
   1  15   0          0.21          0.85         0.18 o                         
   2  15   0         19.77         19.01         0.39 o                         
   3  15   0         62.74         60.81         0.67 o                         
   4  15   0         19.96         19.20         0.44 o                         
   5  15   0          1.35          1.23         0.17 o                         
   0  16   0         32.35         41.10         0.77 o                         
   1  16   0         54.75         55.82         0.65 o                         
   2  16   0        167.05        163.12         1.32 o                         
   3  16   0         32.44         31.23         0.53 o                         
   4  16   0          1.89          1.69         0.19 o                         
   5  16   0          4.39          4.19         0.22 o                         
   1  17   0         22.23         25.48         0.45 o                         
   2  17   0         34.94         37.52         0.56 o                         
   3  17   0          3.23          3.50         0.20 o                         
   4  17   0          1.91          1.94         0.19 o                         
   0  18   0          9.44         11.59         0.51 o                         
   1  18   0         52.32         50.57         0.61 o                         
   2  18   0          4.37          4.92         0.31 o                         
   3  18   0          4.48          4.43         0.29 o                         
   4  18   0          7.11          6.50         0.38 o                         
   1  19   0          8.62          7.09         0.27 o                         
   2  19   0          1.52          1.46         0.20 o                         
   3  19   0          6.45          6.42         0.43 o                         
   4  19   0         10.57         11.28         0.67 o                         
   0  20   0         21.83         23.17         0.89 o                         
   1  20   0         16.51         17.66         0.37 o                         
   2  20   0          2.63          1.92         0.20 o                         
   3  20   0         10.91         12.84         0.93 o                         
   1  21   0         13.91         16.89         0.37 o                         
   2  21   0         32.49         36.80         0.58 o                         
   0  22   0         10.01          9.47         0.55 o                         
   1  22   0          2.85          2.94         0.20 o                         
  -2 -21   1         31.80         34.58         1.17 o                         
   1 -21   1          9.62         14.08         1.29 o                         
   2 -21   1          1.37          2.25         0.46 o                         
  -3 -20   1          5.85          5.35         0.54 o                         
  -2 -20   1         50.18         55.17         1.04 o                         
  -1 -20   1         18.63         21.77         1.38 o                         
   0 -20   1         35.10         38.21         1.76 o                         
   1 -20   1         12.71         10.85         0.86 o                         
   2 -20   1          8.96         11.34         0.66 o                         
   3 -20   1         20.25         23.41         0.88 o                         
  -4 -19   1          2.98          4.12         0.35 o                         
  -3 -19   1         14.20         17.64         0.53 o                         
  -2 -19   1         18.66         19.75         0.78 o                         
  -1 -19   1         40.58         40.67         1.22 o                         
   0 -19   1          0.25          0.17         0.47 o                         
   1 -19   1         15.87         17.80         0.83 o                         
   2 -19   1          5.86          7.18         0.46 o                         
   3 -19   1          8.52          9.83         0.49 o                         
  -4 -18   1          6.54          7.36         0.69 o                         
  -3 -18   1          0.13         -0.17         0.26 o                         
  -2 -18   1         42.87         42.97         1.02 o                         
  -1 -18   1         10.64         11.95         1.03 o                         
   0 -18   1         43.65         43.25         1.35 o                         
   1 -18   1         53.28         53.40         1.30 o                         
   2 -18   1         13.80         13.81         0.57 o                         
   3 -18   1          1.08          0.77         0.29 o                         
   4 -18   1         10.12         10.81         0.43 o                         
  -4 -17   1         18.81         19.71         0.57 o                         
  -3 -17   1          1.82          2.39         0.29 o                         
  -2 -17   1          2.37          2.99         1.02 o                         
  -1 -17   1         18.71         16.60         0.91 o                         
   0 -17   1         30.54         20.47         0.80 o                         
   1 -17   1          3.17          3.61         0.44 o                         
   2 -17   1          0.09         -0.11         0.33 o                         
   3 -17   1         23.50         23.78         0.56 o                         
   4 -17   1          4.98          5.68         0.34 o                         
  -5 -16   1          5.03          6.09         0.36 o                         
  -4 -16   1         12.36         11.96         0.49 o                         
  -3 -16   1          6.51          7.30         0.55 o                         
  -2 -16   1         14.42         14.52         0.62 o                         
  -1 -16   1         33.78         30.73         0.78 o                         
   0 -16   1         57.49         58.88         1.84 o                         
   1 -16   1         34.13         31.19         0.83 o                         
   2 -16   1         24.35         24.51         0.59 o                         
   3 -16   1          2.24          1.27         0.31 o                         
   4 -16   1          2.33          2.54         0.25 o                         
   5 -16   1          4.34          4.11         0.42 o                         
  -5 -15   1          2.50          2.44         0.22 o                         
  -4 -15   1          1.09          0.88         0.36 o                         
  -3 -15   1         16.57         16.27         0.61 o                         
  -2 -15   1         57.69         57.61         0.85 o                         
  -1 -15   1         88.10         82.67         1.55 o                         
   0 -15   1         20.90         16.88         0.58 o                         
   1 -15   1         37.31         36.69         1.21 o                         
   2 -15   1          4.04          4.44         0.56 o                         
   3 -15   1         10.16         10.48         0.43 o                         
   4 -15   1          5.31          5.57         0.34 o                         
   5 -15   1          8.72          9.47         0.41 o                         
  -6 -14   1          4.87          5.58         0.41 o                         
  -5 -14   1         13.17         14.21         0.44 o                         
  -4 -14   1          5.70          6.05         0.43 o                         
  -3 -14   1        224.20        222.49         2.23 o                         
  -2 -14   1         17.24         16.87         0.66 o                         
  -1 -14   1         84.61         79.86         1.13 o                         
   0 -14   1          7.63          7.44         0.38 o                         
   1 -14   1         17.86         17.89         2.03 o                         
   2 -14   1        453.51        456.16         4.94 o                         
   3 -14   1          8.76          8.89         0.52 o                         
   4 -14   1          1.38          1.16         0.25 o                         
   5 -14   1          2.46          2.44         0.22 o                         
  -6 -13   1          7.53          9.11         0.44 o                         
  -5 -13   1         32.09         29.75         0.61 o                         
  -4 -13   1         65.13         66.82         0.98 o                         
  -3 -13   1        159.20        157.80         1.78 o                         
  -2 -13   1        137.41        136.61         2.24 o                         
  -1 -13   1        110.17        108.79         1.38 o                         
   0 -13   1         27.00         27.12         0.55 o                         
   1 -13   1         76.03         75.69         1.25 o                         
   2 -13   1         65.99         62.98         0.98 o                         
   3 -13   1        350.24        346.81         3.29 o                         
   4 -13   1          5.29          4.16         0.57 o                         
   5 -13   1         13.03         11.68         0.44 o                         
   6 -13   1          0.19          0.12         0.22 o                         
  -6 -12   1          2.63          3.19         0.58 o                         
  -5 -12   1         42.52         44.39         1.30 o                         
  -4 -12   1        107.42        105.03         1.24 o                         
  -3 -12   1         77.22         77.81         1.19 o                         
  -2 -12   1        605.77        603.51         5.77 o                         
  -1 -12   1        133.25        128.90         1.73 o                         
   0 -12   1         15.45         12.88         0.40 o                         
   1 -12   1         24.20         24.13         0.56 o                         
   2 -12   1        469.72        468.02         5.01 o                         
   3 -12   1        132.30        129.48         1.58 o                         
   4 -12   1         27.85         26.65         0.54 o                         
   5 -12   1         19.13         19.13         0.72 o                         
   6 -12   1          3.28          3.56         0.26 o                         
  -6 -11   1         30.88         33.31         0.60 o                         
  -5 -11   1          1.44          1.80         0.35 o                         
  -4 -11   1         21.06         20.78         0.49 o                         
  -3 -11   1        221.53        223.30         1.93 o                         
  -2 -11   1         59.95         62.86         0.76 o                         
  -1 -11   1        155.25        157.17         1.65 o                         
   0 -11   1        108.32        109.90         1.28 o                         
   1 -11   1        168.64        178.58         1.90 o                         
   2 -11   1        183.22        184.47         1.93 o                         
   3 -11   1        119.75        115.59         1.56 o                         
   4 -11   1         32.78         32.53         0.52 o                         
   5 -11   1         19.82         19.92         0.46 o                         
   6 -11   1          6.16          7.18         0.38 o                         
  -6 -10   1         13.88         12.12         0.42 o                         
  -5 -10   1          8.48          6.72         0.33 o                         
  -4 -10   1          3.62          3.95         0.25 o                         
  -3 -10   1        228.88        225.55         1.85 o                         
  -2 -10   1        150.32        149.29         1.72 o                         
  -1 -10   1        296.94        296.93         3.12 o                         
   0 -10   1        508.50        496.06         4.54 o                         
   1 -10   1        133.25        131.26         1.48 o                         
   2 -10   1         45.93         42.21         0.59 o                         
   3 -10   1         51.38         50.15         1.13 o                         
   4 -10   1         11.53         10.37         0.37 o                         
   5 -10   1          4.63          3.92         0.24 o                         
   6 -10   1          0.89          1.29         0.20 o                         
  -7  -9   1          6.74          7.88         0.71 o                         
  -6  -9   1          2.45          2.25         0.27 o                         
  -5  -9   1         63.07         60.82         0.80 o                         
  -4  -9   1         37.01         35.45         0.92 o                         
  -3  -9   1         39.67         37.12         0.50 o                         
  -2  -9   1         18.33         18.44         0.35 o                         
  -1  -9   1        252.52        274.47         2.25 o                         
   0  -9   1       1109.82       1194.73         9.04 o                         
   1  -9   1         14.69         15.82         0.39 o                         
   2  -9   1        199.94        191.70         1.73 o                         
   3  -9   1         15.61         17.24         0.44 o                         
   4  -9   1         41.49         35.57         0.52 o                         
   5  -9   1         13.90         13.59         0.68 o                         
   6  -9   1          0.49          0.21         0.19 o                         
  -7  -8   1          3.81          3.91         0.37 o                         
  -6  -8   1         51.48         49.73         0.74 o                         
  -5  -8   1         19.16         18.14         0.43 o                         
  -4  -8   1         15.00         15.21         0.45 o                         
  -3  -8   1         50.85         51.78         0.59 o                         
  -2  -8   1         72.53         71.39         0.75 o                         
  -1  -8   1        755.61        785.01        11.54 o                         
   0  -8   1         77.89         75.89         0.81 o                         
   1  -8   1        123.69        126.89         1.45 o                         
   2  -8   1         67.35         68.09         0.79 o                         
   3  -8   1         19.48         21.49         0.39 o                         
   4  -8   1         17.19         18.11         0.37 o                         
   5  -8   1         51.34         45.71         0.67 o                         
   6  -8   1          2.07          1.70         0.20 o                         
   7  -8   1          4.29          4.06         0.26 o                         
  -7  -7   1          4.43          5.13         0.53 o                         
  -6  -7   1         31.54         32.41         0.55 o                         
  -5  -7   1         38.38         36.85         0.57 o                         
  -4  -7   1         10.87         11.36         0.39 o                         
  -3  -7   1          4.69          5.56         0.21 o                         
  -2  -7   1        166.73        183.15         1.49 o                         
  -1  -7   1         66.19         68.36         0.63 o                         
   0  -7   1        619.89        628.21         6.48 o                         
   1  -7   1        625.29        620.92         6.03 o                         
   2  -7   1        189.25        198.52         1.95 o                         
   3  -7   1          8.84          9.76         0.46 o                         
   4  -7   1         45.14         42.92         0.69 o                         
   5  -7   1         16.95         16.59         0.42 o                         
   6  -7   1         12.37         12.99         0.47 o                         
   7  -7   1          3.56          5.30         0.29 o                         
  -7  -6   1          6.76          6.38         0.39 o                         
  -6  -6   1         18.29         16.56         0.47 o                         
  -5  -6   1         23.72         23.91         0.46 o                         
  -4  -6   1         36.59         34.84         0.47 o                         
  -3  -6   1         80.98         84.29         0.78 o                         
  -2  -6   1         72.88         74.29         0.78 o                         
  -1  -6   1        119.92        127.58         1.41 o                         
   0  -6   1        211.09        217.72         2.31 o                         
   1  -6   1        124.31        134.51         1.55 o                         
   2  -6   1        750.14        748.25         7.10 o                         
   3  -6   1          4.37          4.50         0.20 o                         
   4  -6   1         70.49         66.06         0.72 o                         
   5  -6   1         33.67         34.21         0.69 o                         
   6  -6   1          0.29          0.24         0.18 o                         
   7  -6   1          5.01          5.73         0.25 o                         
  -7  -5   1          9.17          9.59         0.69 o                         
  -6  -5   1         15.75         13.86         0.41 o                         
  -5  -5   1         51.31         56.28         0.71 o                         
  -4  -5   1         38.81         39.72         0.47 o                         
  -3  -5   1        213.46        222.54         1.69 o                         
  -2  -5   1        470.09        487.56         4.06 o                         
  -1  -5   1        221.77        223.57         3.16 o                         
   0  -5   1       1496.82       1439.09        23.81 o                         
   1  -5   1         75.89         73.42         0.85 o                         
   2  -5   1         56.62         53.16         0.85 o                         
   3  -5   1       1067.24       1098.01         7.64 o                         
   4  -5   1          2.27          2.96         0.19 o                         
   5  -5   1         28.50         27.82         0.50 o                         
   6  -5   1          9.97         10.39         0.45 o                         
   7  -5   1          9.44         10.17         0.30 o                         
  -7  -4   1          6.60          6.40         0.39 o                         
  -6  -4   1          9.81         11.48         0.37 o                         
  -5  -4   1          3.99          3.55         0.25 o                         
  -4  -4   1        251.64        252.14         1.70 o                         
  -3  -4   1        493.06        527.20         3.84 o                         
  -2  -4   1        864.55        867.96         6.33 o                         
  -1  -4   1        445.92        437.08         6.99 o                         
   0  -4   1        215.97        195.91         2.32 o                         
   1  -4   1        268.63        264.95         2.56 o                         
   2  -4   1        255.09        268.72         2.77 o                         
   3  -4   1        382.25        404.08         3.45 o                         
   4  -4   1         93.24         87.57         0.83 o                         
   5  -4   1         30.49         31.60         0.52 o                         
   6  -4   1         12.23         13.74         0.59 o                         
   7  -4   1          0.43          0.36         0.22 o                         
  -7  -3   1          1.47          2.97         0.34 o                         
  -6  -3   1         44.70         44.91         0.88 o                         
  -5  -3   1         19.62         18.20         0.38 o                         
  -4  -3   1         24.65         20.27         0.36 o                         
  -3  -3   1        658.91        725.59         4.85 o                         
  -2  -3   1        285.46        293.10         2.13 o                         
  -1  -3   1       1197.74       1116.59        19.92 o                         
   0  -3   1        288.49        258.64         4.76 o                         
   1  -3   1       1641.05       1500.89        49.77 o                         
   2  -3   1        649.81        654.79         5.02 o                         
   3  -3   1        210.08        207.11         1.81 o                         
   4  -3   1         27.96         29.85         0.47 o                         
   5  -3   1         51.78         53.92         0.76 o                         
   6  -3   1          3.66          3.79         0.24 o                         
   7  -3   1          2.31          2.92         0.18 o                         
  -7  -2   1          6.12          5.55         0.55 o                         
  -6  -2   1          3.57          2.99         0.27 o                         
  -5  -2   1         14.46         12.95         0.36 o                         
  -4  -2   1         45.33         45.75         0.55 o                         
  -3  -2   1        183.43        179.10         1.30 o                         
  -2  -2   1       1073.19       1033.80         8.31 o                         
  -1  -2   1       4074.44       4261.24        73.03 o                         
   0  -2   1       4618.13       4307.22       241.27 o                         
   1  -2   1        828.74        764.52        10.30 o                         
   2  -2   1        560.37        544.12         4.18 o                         
   3  -2   1         56.42         65.07         0.60 o                         
   4  -2   1          8.30          8.55         0.25 o                         
   5  -2   1         15.42         13.81         0.41 o                         
   6  -2   1         13.93         14.30         0.40 o                         
   7  -2   1          5.29          7.46         0.26 o                         
  -7  -1   1          1.58          0.65         0.28 o                         
  -6  -1   1         77.66         78.95         0.95 o                         
  -5  -1   1         54.82         52.49         0.64 o                         
  -4  -1   1         73.52         72.69         0.71 o                         
  -3  -1   1        271.29        292.03         2.08 o                         
  -2  -1   1          2.03          1.86         0.09 o                         
  -1  -1   1       1644.05       1634.65        31.40 o                         
   0  -1   1       1706.02       1592.15        24.78 o                         
   1  -1   1       3417.69       3556.90        68.90 o                         
   2  -1   1        300.24        314.09         2.63 o                         
   3  -1   1         49.94         45.45         0.64 o                         
   4  -1   1        188.17        177.88         1.27 o                         
   5  -1   1        104.40        107.35         1.03 o                         
   6  -1   1         19.60         16.32         0.48 o                         
   7  -1   1          0.66          0.76         0.15 o                         
  -7   0   1         14.28         12.80         0.47 o                         
  -6   0   1         55.91         52.44         0.74 o                         
  -5   0   1         22.64         25.49         0.48 o                         
  -4   0   1         15.71         16.56         0.32 o                         
  -3   0   1         25.81         28.21         0.38 o                         
  -2   0   1        327.99        306.91         2.11 o                         
  -1   0   1       3775.37       4101.52        69.75 o                         
   0   0   1          9.66          7.65         0.15 o                         
   1   0   1        375.33        342.91         3.21 o                         
   2   0   1          7.54          5.16         0.16 o                         
   3   0   1        209.00        218.44         2.08 o                         
   4   0   1         18.03         15.67         0.31 o                         
   5   0   1        233.12        239.51         2.06 o                         
   6   0   1          4.00          3.55         0.23 o                         
   7   0   1         21.60         23.17         0.61 o                         
  -7   1   1          1.53          1.02         0.19 o                         
  -6   1   1         77.92         78.31         1.07 o                         
  -5   1   1         54.99         52.57         0.61 o                         
  -4   1   1         73.70         72.41         0.66 o                         
  -3   1   1        270.97        287.06         2.06 o                         
  -2   1   1          1.89          1.50         0.09 o                         
  -1   1   1       1651.04       1556.40        36.34 o                         
   0   1   1       1705.19       1536.47        92.52 o                         
   1   1   1       3408.35       3519.56        59.92 o                         
   2   1   1        299.67        316.63         2.81 o                         
   3   1   1         49.84         45.50         0.79 o                         
   4   1   1        187.32        176.39         1.33 o                         
   5   1   1        103.39        106.47         0.99 o                         
   6   1   1         19.79         16.15         0.40 o                         
   7   1   1          0.68          0.85         0.14 o                         
  -7   2   1          6.09          4.37         0.21 o                         
  -6   2   1          3.56          3.02         0.21 o                         
  -5   2   1         14.66         13.70         0.38 o                         
  -4   2   1         45.18         45.46         0.50 o                         
  -3   2   1        183.50        178.76         1.47 o                         
  -2   2   1       1066.67       1040.53         7.78 o                         
  -1   2   1       4080.93       4361.67        73.30 o                         
   0   2   1       4616.81       4099.99       161.84 o                         
   1   2   1        832.36        807.56         8.19 o                         
   2   2   1        560.37        542.90         5.13 o                         
   3   2   1         55.47         66.02         1.03 o                         
   4   2   1          8.44          8.92         0.25 o                         
   5   2   1         15.42         13.94         0.34 o                         
   6   2   1         13.93         14.53         0.32 o                         
   7   2   1          5.26          7.69         0.28 o                         
  -7   3   1          1.43          1.96         0.16 o                         
  -6   3   1         44.67         44.46         0.57 o                         
  -5   3   1         19.54         17.96         0.39 o                         
  -4   3   1         24.55         20.88         0.34 o                         
  -3   3   1        657.42        711.29         4.65 o                         
  -2   3   1        284.76        293.24         2.36 o                         
  -1   3   1       1188.54       1091.60        11.98 o                         
   0   3   1        289.58        260.30         3.42 o                         
   1   3   1       1645.19       1531.86        19.29 o                         
   2   3   1        652.73        656.75         7.89 o                         
   3   3   1        211.41        203.19         4.64 o                         
   4   3   1         27.99         29.26         0.38 o                         
   5   3   1         51.66         54.78         0.62 o                         
   6   3   1          3.65          4.16         0.23 o                         
   7   3   1          2.27          2.83         0.29 o                         
  -7   4   1          6.64          7.05         0.30 o                         
  -6   4   1          9.67         11.54         0.32 o                         
  -5   4   1          4.09          3.13         0.19 o                         
  -4   4   1        251.09        251.86         1.71 o                         
  -3   4   1        490.86        538.58         4.04 o                         
  -2   4   1        863.84        870.91         6.67 o                         
  -1   4   1        447.18        430.81         5.55 o                         
   0   4   1        215.74        198.82         3.00 o                         
   1   4   1        266.16        265.45         2.82 o                         
   2   4   1        256.66        272.45         3.83 o                         
   3   4   1        385.45        412.38         4.39 o                         
   4   4   1         93.83         88.74         0.76 o                         
   5   4   1         30.54         31.74         0.40 o                         
   6   4   1         12.33         14.00         0.31 o                         
   7   4   1          0.45          0.33         0.17 o                         
  -7   5   1          9.03         10.21         0.35 o                         
  -6   5   1         15.58         13.93         0.40 o                         
  -5   5   1         51.75         57.31         0.62 o                         
  -4   5   1         38.75         39.20         0.42 o                         
  -3   5   1        210.19        218.72         1.83 o                         
  -2   5   1        469.26        481.87         4.06 o                         
  -1   5   1        223.76        222.32         2.24 o                         
   0   5   1       1494.08       1452.32        16.17 o                         
   1   5   1         75.40         73.08         0.91 o                         
   2   5   1         56.30         53.48         0.85 o                         
   3   5   1       1069.85       1107.83         7.00 o                         
   4   5   1          2.23          3.03         0.16 o                         
   5   5   1         28.35         26.72         0.37 o                         
   6   5   1          9.96          9.11         0.31 o                         
   7   5   1          9.54         10.47         0.37 o                         
  -7   6   1          6.78          7.26         0.27 o                         
  -6   6   1         18.24         16.43         0.36 o                         
  -5   6   1         23.72         23.21         0.40 o                         
  -4   6   1         37.12         35.27         0.41 o                         
  -3   6   1         80.97         85.65         0.72 o                         
  -2   6   1         72.80         71.16         0.82 o                         
  -1   6   1        119.03        127.78         1.48 o                         
   0   6   1        209.95        219.31         2.42 o                         
   1   6   1        124.39        133.49         1.78 o                         
   2   6   1        751.43        744.85        12.33 o                         
   3   6   1          4.36          4.77         0.21 o                         
   4   6   1         70.84         66.31         0.57 o                         
   5   6   1         33.93         34.66         0.43 o                         
   6   6   1          0.27          0.13         0.53 o                         
   7   6   1          4.91          5.38         0.25 o                         
  -7   7   1          4.36          5.32         0.23 o                         
  -6   7   1         31.33         30.71         0.65 o                         
  -5   7   1         38.24         34.59         0.60 o                         
  -4   7   1         10.74         11.52         0.30 o                         
  -3   7   1          4.75          5.55         0.21 o                         
  -2   7   1        168.11        183.30         2.09 o                         
  -1   7   1         67.13         70.85         1.03 o                         
   0   7   1        620.50        640.63         8.54 o                         
   1   7   1        624.42        644.19         7.38 o                         
   2   7   1        188.83        195.92         2.60 o                         
   3   7   1          8.70          9.81         0.36 o                         
   4   7   1         45.03         43.12         0.57 o                         
   5   7   1         17.14         16.74         0.38 o                         
   6   7   1         12.47         13.35         0.35 o                         
   7   7   1          3.61          5.33         0.35 o                         
  -7   8   1          3.82          3.85         0.20 o                         
  -6   8   1         51.24         50.70         0.67 o                         
  -5   8   1         18.74         17.91         0.39 o                         
  -4   8   1         15.10         15.33         0.35 o                         
  -3   8   1         50.80         52.33         0.50 o                         
  -2   8   1         72.86         71.87         1.37 o                         
  -1   8   1        754.70        786.16        10.52 o                         
   0   8   1         77.05         73.22         1.36 o                         
   1   8   1        124.85        125.60         1.77 o                         
   2   8   1         67.70         67.38         0.95 o                         
   3   8   1         19.80         21.66         0.41 o                         
   4   8   1         17.49         17.68         0.39 o                         
   5   8   1         51.43         46.80         0.64 o                         
   6   8   1          2.17          1.28         0.17 o                         
   7   8   1          4.23          4.48         0.23 o                         
  -7   9   1          6.65          7.73         0.42 o                         
  -6   9   1          2.46          2.35         0.21 o                         
  -5   9   1         62.96         58.29         0.69 o                         
  -4   9   1         37.38         36.03         0.51 o                         
  -3   9   1         39.69         37.85         0.42 o                         
  -2   9   1         18.59         18.34         0.42 o                         
  -1   9   1        253.90        269.40         5.00 o                         
   0   9   1       1108.73       1156.86        94.95 o                         
   1   9   1         14.35         13.89         0.74 o                         
   2   9   1        200.38        190.39         1.81 o                         
   3   9   1         15.57         17.76         0.37 o                         
   4   9   1         41.01         35.04         0.58 o                         
   5   9   1         13.50         12.62         0.36 o                         
   6   9   1          0.50          0.31         0.15 o                         
  -6  10   1         13.99         12.37         0.36 o                         
  -5  10   1          8.58          6.33         0.35 o                         
  -4  10   1          3.60          3.83         0.33 o                         
  -3  10   1        228.95        225.78         1.63 o                         
  -2  10   1        150.07        148.77         1.11 o                         
  -1  10   1        296.61        295.54         2.45 o                         
   0  10   1        507.20        484.77         4.81 o                         
   1  10   1        133.62        130.21         1.20 o                         
   2  10   1         45.53         42.01         0.50 o                         
   3  10   1         50.65         50.14         0.71 o                         
   4  10   1         11.31         10.22         0.34 o                         
   5  10   1          4.60          4.32         0.22 o                         
   6  10   1          0.86          0.71         0.15 o                         
  -6  11   1         30.60         31.17         0.64 o                         
  -5  11   1          1.42          1.66         0.23 o                         
  -4  11   1         21.16         21.32         0.44 o                         
  -3  11   1        220.91        220.86         1.77 o                         
  -2  11   1         61.06         64.34         0.62 o                         
  -1  11   1        156.45        156.48         1.22 o                         
   0  11   1        108.72        110.45         1.07 o                         
   1  11   1        167.64        176.99         1.28 o                         
   2  11   1        182.77        185.03         1.27 o                         
   3  11   1        120.64        117.87         1.03 o                         
   4  11   1         32.38         32.95         0.52 o                         
   5  11   1         19.79         19.63         0.53 o                         
   6  11   1          6.32          7.11         0.27 o                         
  -6  12   1          2.54          3.13         0.23 o                         
  -5  12   1         42.48         43.02         0.78 o                         
  -4  12   1        106.19        104.28         1.13 o                         
  -3  12   1         75.84         75.01         0.78 o                         
  -2  12   1        605.86        605.93         4.00 o                         
  -1  12   1        132.84        131.24         1.07 o                         
   0  12   1         15.56         13.26         0.32 o                         
   1  12   1         23.76         23.16         0.36 o                         
   2  12   1        471.53        473.72         3.20 o                         
   3  12   1        132.61        131.50         1.08 o                         
   4  12   1         28.18         27.16         0.51 o                         
   5  12   1         18.95         18.41         0.39 o                         
   6  12   1          3.28          3.65         0.20 o                         
  -6  13   1          7.41          8.14         0.29 o                         
  -5  13   1         32.08         29.35         0.59 o                         
  -4  13   1         65.04         66.06         0.88 o                         
  -3  13   1        156.97        157.23         1.34 o                         
  -2  13   1        136.75        134.91         1.12 o                         
  -1  13   1        110.71        110.80         1.12 o                         
   0  13   1         27.16         28.11         0.44 o                         
   1  13   1         76.05         76.56         0.73 o                         
   2  13   1         64.63         64.64         0.59 o                         
   3  13   1        352.39        350.17         2.56 o                         
   4  13   1          5.09          4.12         0.23 o                         
   5  13   1         12.80         12.06         0.32 o                         
   6  13   1          0.20          0.06         0.21 o                         
  -6  14   1          4.86          5.89         0.26 o                         
  -5  14   1         13.07         13.53         0.40 o                         
  -4  14   1          5.60          5.73         0.34 o                         
  -3  14   1        223.15        224.71         1.93 o                         
  -2  14   1         16.51         16.31         0.35 o                         
  -1  14   1         85.17         81.19         0.79 o                         
   0  14   1          7.50          7.02         0.27 o                         
   1  14   1         18.03         16.80         0.34 o                         
   2  14   1        453.58        459.03         2.92 o                         
   3  14   1          8.41          8.12         0.27 o                         
   4  14   1          1.35          1.42         0.24 o                         
   5  14   1          2.52          2.42         0.17 o                         
  -5  15   1          2.52          2.34         0.18 o                         
  -4  15   1          1.07          1.02         0.19 o                         
  -3  15   1         16.68         15.80         0.36 o                         
  -2  15   1         57.62         57.94         0.65 o                         
  -1  15   1         88.04         84.45         0.86 o                         
   0  15   1         20.80         16.75         0.39 o                         
   1  15   1         36.89         37.83         0.45 o                         
   2  15   1          4.20          4.57         0.19 o                         
   3  15   1         10.42         10.72         0.41 o                         
   4  15   1          5.38          6.09         0.27 o                         
   5  15   1          8.65          9.61         0.45 o                         
  -5  16   1          5.05          5.74         0.25 o                         
  -4  16   1         12.31         11.56         0.34 o                         
  -3  16   1          6.44          7.10         0.34 o                         
  -2  16   1         14.45         15.53         0.36 o                         
  -1  16   1         34.14         29.55         0.63 o                         
   0  16   1         57.31         59.11         0.67 o                         
   1  16   1         34.04         31.24         0.61 o                         
   2  16   1         24.35         23.75         0.37 o                         
   3  16   1          2.25          1.95         0.21 o                         
   4  16   1          2.31          2.32         0.22 o                         
   5  16   1          4.39          4.17         0.25 o                         
  -5  17   1          5.31          5.97         0.54 o                         
  -4  17   1         18.85         19.17         0.40 o                         
  -3  17   1          1.88          1.90         0.20 o                         
  -2  17   1          2.39          2.30         0.22 o                         
  -1  17   1         18.61         15.18         0.40 o                         
   0  17   1         30.62         21.27         0.42 o                         
   1  17   1          3.15          2.92         0.21 o                         
   2  17   1          0.10          0.40         0.18 o                         
   3  17   1         23.30         23.94         0.39 o                         
   4  17   1          5.05          6.02         0.27 o                         
  -4  18   1          6.57          6.90         0.34 o                         
  -3  18   1          0.14         -0.12         0.17 o                         
  -2  18   1         42.95         42.99         0.57 o                         
  -1  18   1         10.52         10.74         0.39 o                         
   0  18   1         43.22         43.33         0.58 o                         
   1  18   1         53.96         52.98         0.75 o                         
   2  18   1         13.84         13.34         0.38 o                         
   3  18   1          1.13          0.62         0.27 o                         
  -4  19   1          3.03          3.30         0.42 o                         
  -3  19   1         14.21         16.85         0.40 o                         
  -2  19   1         18.66         18.56         0.39 o                         
  -1  19   1         40.54         40.22         0.56 o                         
   0  19   1          0.25          0.03         0.17 o                         
   1  19   1         15.77         19.05         0.40 o                         
   2  19   1          5.76          6.84         0.28 o                         
   3  19   1          8.54          8.98         0.86 o                         
  -3  20   1          5.72          5.70         0.27 o                         
  -2  20   1         50.47         56.33         0.67 o                         
  -1  20   1         18.70         22.03         0.39 o                         
   0  20   1         35.17         36.68         0.50 o                         
   1  20   1         12.59         11.65         0.32 o                         
   2  20   1          9.01         11.28         0.36 o                         
   3  20   1         20.18         22.40         0.96 o                         
  -2  21   1         31.57         32.27         0.53 o                         
  -1  21   1         20.74         21.79         0.58 o                         
   0  21   1          0.41          0.92         0.15 o                         
   1  21   1          9.47         11.52         0.43 o                         
   2  21   1          1.34          1.65         0.29 o                         
   0  22   1          0.55          0.80         0.20 o                         
  -2 -21   2          7.05          7.69         0.88 o                         
   0 -21   2          0.62          1.63         1.00 o                         
  -3 -20   2         22.98         25.02         0.65 o                         
  -2 -20   2          1.81          1.46         0.54 o                         
   0 -20   2          4.60          2.76         0.84 o                         
   1 -20   2          1.17          2.41         0.44 o                         
   2 -20   2          3.16          3.26         0.46 o                         
  -3 -19   2         14.39         16.92         0.79 o                         
  -2 -19   2         13.96         14.21         0.72 o                         
  -1 -19   2         15.71         16.58         0.90 o                         
   0 -19   2          0.28          0.01         0.46 o                         
   1 -19   2          1.42          1.02         0.50 o                         
   2 -19   2          0.45          0.37         0.30 o                         
   3 -19   2          7.26          8.15         0.96 o                         
  -4 -18   2         15.49         15.44         0.43 o                         
  -3 -18   2          1.24          1.42         0.43 o                         
  -2 -18   2         13.55         16.26         0.88 o                         
  -1 -18   2          0.42          1.23         0.62 o                         
   0 -18   2        104.28         96.85         1.61 o                         
   1 -18   2         26.61         28.34         0.94 o                         
   2 -18   2          2.90          3.16         0.32 o                         
   3 -18   2          3.33          3.23         0.48 o                         
   4 -18   2          4.93          6.25         0.37 o                         
  -4 -17   2          1.71          1.69         0.28 o                         
  -3 -17   2         24.16         24.44         0.92 o                         
  -2 -17   2         39.20         36.11         0.87 o                         
  -1 -17   2         87.53         81.33         1.39 o                         
   0 -17   2         13.15         12.47         0.78 o                         
   1 -17   2         42.30         43.65         0.94 o                         
   2 -17   2          0.89          1.06         0.28 o                         
   3 -17   2          1.35          0.87         0.22 o                         
   4 -17   2          4.02          4.15         0.27 o                         
  -5 -16   2          0.63          0.41         0.20 o                         
  -4 -16   2         17.27         18.13         0.63 o                         
  -3 -16   2         16.03         16.73         0.55 o                         
  -2 -16   2         25.17         26.13         0.60 o                         
  -1 -16   2         17.64         16.67         0.56 o                         
   0 -16   2        101.59         92.72         1.23 o                         
   1 -16   2         97.53         90.53         1.92 o                         
   2 -16   2         31.77         31.13         0.68 o                         
   3 -16   2          3.50          3.29         0.28 o                         
   4 -16   2          3.97          4.13         0.27 o                         
  -5 -15   2          8.99          9.89         0.38 o                         
  -4 -15   2         15.99         15.94         0.51 o                         
  -3 -15   2          3.70          3.97         0.30 o                         
  -2 -15   2          5.18          5.93         0.31 o                         
  -1 -15   2         50.84         45.94         0.80 o                         
   0 -15   2         41.39         37.89         0.75 o                         
   1 -15   2         69.53         69.93         1.12 o                         
   2 -15   2         42.09         38.70         0.70 o                         
   3 -15   2         59.62         57.18         1.03 o                         
   4 -15   2          2.17          2.39         0.34 o                         
   5 -15   2          1.26          1.66         0.52 o                         
  -5 -14   2         10.60         11.47         0.41 o                         
  -4 -14   2         47.12         47.67         1.24 o                         
  -3 -14   2          3.23          3.58         0.27 o                         
  -2 -14   2         22.83         21.92         0.65 o                         
  -1 -14   2         53.97         52.86         1.18 o                         
   0 -14   2         38.80         36.81         0.69 o                         
   1 -14   2         34.90         31.56         0.77 o                         
   2 -14   2         33.03         31.49         0.63 o                         
   3 -14   2          3.69          3.00         0.50 o                         
   4 -14   2         38.60         36.37         0.83 o                         
   5 -14   2         14.95         16.32         0.56 o                         
  -6 -13   2          1.84          2.94         0.46 o                         
  -5 -13   2          6.08          6.76         0.37 o                         
  -4 -13   2         16.08         15.37         0.51 o                         
  -3 -13   2         26.52         26.58         0.58 o                         
  -2 -13   2        308.44        288.82         4.03 o                         
  -1 -13   2         26.45         25.09         0.52 o                         
   0 -13   2         14.34         14.13         0.42 o                         
   1 -13   2         39.28         38.60         0.76 o                         
   2 -13   2         78.69         74.55         1.01 o                         
   3 -13   2         89.35         87.60         1.38 o                         
   4 -13   2          7.87          8.04         0.39 o                         
   5 -13   2          7.75          8.73         0.58 o                         
  -6 -12   2          5.08          6.27         0.55 o                         
  -5 -12   2          4.70          4.28         1.04 o                         
  -4 -12   2          4.07          3.65         0.37 o                         
  -3 -12   2        285.22        277.22         3.16 o                         
  -2 -12   2          7.39          6.04         0.30 o                         
  -1 -12   2         14.37         13.17         0.44 o                         
   0 -12   2         11.28         11.23         0.39 o                         
   1 -12   2        107.84        103.83         1.36 o                         
   2 -12   2         50.51         46.17         0.75 o                         
   3 -12   2        267.07        258.46         2.71 o                         
   4 -12   2          9.92          9.86         0.39 o                         
   5 -12   2          1.62          2.01         0.24 o                         
   6 -12   2          4.44          5.82         0.73 o                         
  -6 -11   2          4.88          4.54         0.27 o                         
  -5 -11   2         32.24         32.93         0.77 o                         
  -4 -11   2        127.53        123.06         1.35 o                         
  -3 -11   2         30.93         31.32         0.56 o                         
  -2 -11   2         87.44         85.40         1.09 o                         
  -1 -11   2        237.22        241.76         3.05 o                         
   0 -11   2         67.21         74.90         1.00 o                         
   1 -11   2        114.77        120.24         1.21 o                         
   2 -11   2        135.03        132.61         1.38 o                         
   3 -11   2        103.62         98.59         1.48 o                         
   4 -11   2         20.97         20.22         0.44 o                         
   5 -11   2          5.96          5.61         0.40 o                         
   6 -11   2          9.91          8.88         0.48 o                         
  -6 -10   2          8.09          7.83         0.38 o                         
  -5 -10   2         38.32         39.83         0.99 o                         
  -4 -10   2         39.79         39.56         0.66 o                         
  -3 -10   2         46.79         43.72         0.67 o                         
  -2 -10   2        148.82        149.40         1.45 o                         
  -1 -10   2        208.22        205.85         2.56 o                         
   0 -10   2         42.16         44.00         0.61 o                         
   1 -10   2        266.26        269.75         3.29 o                         
   2 -10   2         26.99         26.08         0.46 o                         
   3 -10   2         14.74         13.19         0.35 o                         
   4 -10   2         12.90         12.93         0.47 o                         
   5 -10   2         62.27         60.62         2.06 o                         
   6 -10   2          7.35          9.30         0.37 o                         
  -7  -9   2         17.33         18.86         0.60 o                         
  -6  -9   2         32.81         30.38         0.58 o                         
  -5  -9   2         30.48         30.13         0.63 o                         
  -4  -9   2          9.69          9.45         0.36 o                         
  -3  -9   2          0.00          0.09         0.16 o                         
  -2  -9   2          6.13          5.98         0.27 o                         
  -1  -9   2         34.92         34.68         0.50 o                         
   0  -9   2         28.39         29.19         0.47 o                         
   1  -9   2        189.20        197.86         1.98 o                         
   2  -9   2         83.90         96.25         1.23 o                         
   3  -9   2        101.95        100.37         0.93 o                         
   4  -9   2         19.31         17.57         0.41 o                         
   5  -9   2         28.09         26.59         0.56 o                         
   6  -9   2         30.48         32.26         0.67 o                         
  -7  -8   2          1.35          2.09         0.38 o                         
  -6  -8   2          5.40          4.44         0.27 o                         
  -5  -8   2         64.95         58.23         0.74 o                         
  -4  -8   2         15.06         12.33         0.45 o                         
  -3  -8   2         12.01          8.93         0.30 o                         
  -2  -8   2        105.04        103.61         1.87 o                         
  -1  -8   2        736.71        738.57         6.57 o                         
   0  -8   2         24.05         23.36         0.43 o                         
   1  -8   2        656.88        657.66         6.65 o                         
   2  -8   2        306.75        315.21         3.03 o                         
   3  -8   2         15.48         15.53         0.36 o                         
   4  -8   2         22.90         19.77         0.42 o                         
   5  -8   2         25.20         24.60         0.53 o                         
   6  -8   2          8.21          8.17         0.48 o                         
  -7  -7   2          0.29          0.12         0.22 o                         
  -6  -7   2         29.81         29.91         0.55 o                         
  -5  -7   2         21.40         18.48         0.50 o                         
  -4  -7   2         45.88         45.02         0.57 o                         
  -3  -7   2         14.36         17.58         0.35 o                         
  -2  -7   2        551.34        558.60         4.76 o                         
  -1  -7   2        294.62        296.42         4.81 o                         
   0  -7   2        226.06        240.14         2.39 o                         
   1  -7   2        200.24        203.29         2.69 o                         
   2  -7   2        304.15        315.69         4.07 o                         
   3  -7   2         94.16        101.24         0.91 o                         
   4  -7   2          0.18         -0.10         0.25 o                         
   5  -7   2         68.17         66.18         0.84 o                         
   6  -7   2         18.49         16.84         0.39 o                         
  -7  -6   2          3.17          2.90         0.28 o                         
  -6  -6   2          0.55          0.06         0.25 o                         
  -5  -6   2          0.17          0.31         0.22 o                         
  -4  -6   2        126.60        126.56         1.20 o                         
  -3  -6   2        223.93        216.10         1.57 o                         
  -2  -6   2          7.08          6.28         0.21 o                         
  -1  -6   2        151.96        156.46         1.43 o                         
   0  -6   2         90.21         93.16         0.88 o                         
   1  -6   2         30.53         26.58         0.47 o                         
   2  -6   2          1.31          0.45         0.13 o                         
   3  -6   2          0.91          0.86         0.13 o                         
   4  -6   2         28.90         30.21         0.47 o                         
   5  -6   2         17.31         15.29         0.43 o                         
   6  -6   2         27.52         26.88         0.42 o                         
   7  -6   2          2.73          3.43         0.42 o                         
  -7  -5   2          9.09          9.33         0.42 o                         
  -6  -5   2          1.95          1.94         0.30 o                         
  -5  -5   2         15.28         13.73         0.36 o                         
  -4  -5   2         13.02         13.88         0.32 o                         
  -3  -5   2        194.59        218.32         1.64 o                         
  -2  -5   2         60.08         62.73         0.68 o                         
  -1  -5   2        107.84        107.29         0.97 o                         
   0  -5   2        135.74        132.40         1.24 o                         
   1  -5   2        351.99        352.41         5.16 o                         
   2  -5   2         88.54        102.07         1.02 o                         
   3  -5   2         11.18         11.24         0.26 o                         
   4  -5   2          8.57          8.74         0.29 o                         
   5  -5   2          9.53         10.61         0.35 o                         
   6  -5   2          3.37          4.00         0.21 o                         
   7  -5   2          1.55          1.45         0.33 o                         
  -7  -4   2          4.53          4.46         0.36 o                         
  -6  -4   2          0.57          0.68         0.24 o                         
  -5  -4   2          2.24          2.32         0.22 o                         
  -4  -4   2         18.44         18.62         0.34 o                         
  -3  -4   2        139.79        147.36         1.12 o                         
  -2  -4   2        160.74        152.82         1.64 o                         
  -1  -4   2        266.15        265.35         2.12 o                         
   0  -4   2        232.13        243.68         2.36 o                         
   1  -4   2        597.59        594.56         5.14 o                         
   2  -4   2        694.52        723.52        12.86 o                         
   3  -4   2        136.48        133.14         1.15 o                         
   4  -4   2         13.06         11.78         0.34 o                         
   5  -4   2         27.55         25.88         0.45 o                         
   6  -4   2          3.34          3.33         0.20 o                         
   7  -4   2          5.02          6.61         0.26 o                         
  -7  -3   2          2.58          2.51         0.23 o                         
  -6  -3   2         15.64         16.44         0.44 o                         
  -5  -3   2          5.98          6.62         0.34 o                         
  -4  -3   2        130.64        132.57         1.04 o                         
  -3  -3   2        144.10        138.60         1.27 o                         
  -2  -3   2        448.43        460.06         4.13 o                         
  -1  -3   2        147.70        144.88         1.31 o                         
   0  -3   2        691.32        633.21         5.60 o                         
   1  -3   2        363.66        373.05         3.52 o                         
   2  -3   2        745.47        794.98         6.12 o                         
   3  -3   2        112.90        118.79         1.39 o                         
   4  -3   2        184.16        180.35         1.42 o                         
   5  -3   2         58.45         56.70         0.63 o                         
   6  -3   2          0.12          0.13         0.19 o                         
   7  -3   2          1.21          1.55         0.16 o                         
  -7  -2   2          6.21          7.47         0.34 o                         
  -6  -2   2          6.45          6.11         0.36 o                         
  -5  -2   2        183.39        177.60         1.67 o                         
  -4  -2   2         67.91         64.19         0.62 o                         
  -3  -2   2        450.08        467.45         3.80 o                         
  -2  -2   2        761.94        756.08         6.74 o                         
  -1  -2   2        493.54        482.85         3.59 o                         
   0  -2   2        475.73        460.66         3.74 o                         
   1  -2   2        706.08        706.98         6.41 o                         
   2  -2   2          5.52          4.25         0.17 o                         
   3  -2   2         20.32         22.06         0.47 o                         
   4  -2   2          7.72          7.21         0.24 o                         
   5  -2   2        152.40        153.90         1.37 o                         
   6  -2   2         14.99         13.92         0.38 o                         
   7  -2   2          5.41          6.10         0.32 o                         
  -7  -1   2         10.93         10.95         0.41 o                         
  -6  -1   2         87.90         90.21         1.03 o                         
  -5  -1   2         23.97         23.86         0.53 o                         
  -4  -1   2         69.22         68.63         0.65 o                         
  -3  -1   2          3.05          2.54         0.16 o                         
  -2  -1   2        475.43        478.24         5.00 o                         
  -1  -1   2        733.84        678.02         5.51 o                         
   0  -1   2        124.37        114.04         1.17 o                         
   1  -1   2         71.21         70.49         0.97 o                         
   2  -1   2        195.62        208.21         2.63 o                         
   3  -1   2         20.07         16.75         0.33 o                         
   4  -1   2        190.63        184.65         1.34 o                         
   5  -1   2        116.40        112.36         1.05 o                         
   6  -1   2         54.82         57.27         0.82 o                         
   7  -1   2          0.85          0.69         0.13 o                         
  -7   0   2          9.41          8.52         0.43 o                         
  -6   0   2          1.57          1.47         0.20 o                         
  -5   0   2        205.13        195.55         1.99 o                         
  -4   0   2         94.93         85.48         0.73 o                         
  -3   0   2         10.88         11.40         0.31 o                         
  -2   0   2        168.39        178.49         1.61 o                         
  -1   0   2       4848.86       5075.09       106.36 o                         
   0   0   2       3403.04       3165.38        77.95 o                         
   1   0   2        335.82        360.75         4.64 o                         
   2   0   2          9.68          7.50         0.20 o                         
   3   0   2         15.40         15.28         0.37 o                         
   4   0   2         92.77         85.91         0.78 o                         
   5   0   2         44.44         44.80         0.50 o                         
   6   0   2         20.66         20.07         0.36 o                         
   7   0   2          6.87          7.73         0.24 o                         
  -7   1   2         10.82         11.31         0.40 o                         
  -6   1   2         88.06         90.16         0.92 o                         
  -5   1   2         23.73         22.78         0.46 o                         
  -4   1   2         68.96         67.41         0.60 o                         
  -3   1   2          2.96          2.36         0.17 o                         
  -2   1   2        473.26        487.72         4.32 o                         
  -1   1   2        742.83        682.72         7.22 o                         
   0   1   2        123.05        112.88         1.13 o                         
   1   1   2         71.10         68.81         1.03 o                         
   2   1   2        197.60        212.01         3.05 o                         
   3   1   2         20.51         16.65         0.33 o                         
   4   1   2        192.10        188.39         1.40 o                         
   5   1   2        115.86        111.63         0.90 o                         
   6   1   2         54.95         57.64         0.61 o                         
   7   1   2          0.89          0.86         0.16 o                         
  -7   2   2          6.22          6.92         0.26 o                         
  -6   2   2          6.20          6.39         0.28 o                         
  -5   2   2        184.49        184.09         1.49 o                         
  -4   2   2         67.50         64.19         0.59 o                         
  -3   2   2        451.66        467.25         3.63 o                         
  -2   2   2        765.26        766.61         6.25 o                         
  -1   2   2        494.24        483.03         4.62 o                         
   0   2   2        475.56        455.11         3.45 o                         
   1   2   2        710.40        723.88         6.16 o                         
   2   2   2          5.18          3.71         0.20 o                         
   3   2   2         20.57         22.46         0.34 o                         
   4   2   2          7.46          6.70         0.22 o                         
   5   2   2        152.85        153.66         1.16 o                         
   6   2   2         14.75         14.28         0.47 o                         
   7   2   2          5.48          6.07         0.29 o                         
  -7   3   2          2.62          2.78         0.23 o                         
  -6   3   2         15.70         16.21         0.40 o                         
  -5   3   2          5.77          6.57         0.30 o                         
  -4   3   2        131.53        134.74         0.93 o                         
  -3   3   2        144.12        142.51         1.22 o                         
  -2   3   2        447.94        465.15         3.50 o                         
  -1   3   2        147.49        148.32         1.62 o                         
   0   3   2        689.80        623.67         5.48 o                         
   1   3   2        364.11        375.88         4.25 o                         
   2   3   2        746.38        801.12        12.98 o                         
   3   3   2        114.42        118.23         1.06 o                         
   4   3   2        183.54        181.38         1.26 o                         
   5   3   2         58.09         56.34         0.54 o                         
   6   3   2          0.15          0.18         0.22 o                         
   7   3   2          1.23          1.09         0.24 o                         
  -7   4   2          4.57          4.79         0.27 o                         
  -6   4   2          0.56          0.29         0.18 o                         
  -5   4   2          2.26          1.99         0.19 o                         
  -4   4   2         18.29         18.61         0.32 o                         
  -3   4   2        140.30        149.87         1.21 o                         
  -2   4   2        160.85        152.53         1.52 o                         
  -1   4   2        265.60        256.91         2.67 o                         
   0   4   2        232.59        245.59         2.24 o                         
   1   4   2        594.94        595.96         6.13 o                         
   2   4   2        689.54        721.62        12.07 o                         
   3   4   2        137.30        133.16         0.96 o                         
   4   4   2         12.83         11.49         0.34 o                         
   5   4   2         27.47         26.47         0.37 o                         
   6   4   2          3.36          2.87         0.19 o                         
   7   4   2          5.13          7.16         0.32 o                         
  -7   5   2          9.19          9.49         0.39 o                         
  -6   5   2          1.98          2.08         0.24 o                         
  -5   5   2         15.50         12.95         0.32 o                         
  -4   5   2         13.17         13.75         0.36 o                         
  -3   5   2        195.66        218.43         1.41 o                         
  -2   5   2         59.65         63.99         0.89 o                         
  -1   5   2        108.39        108.76         1.23 o                         
   0   5   2        136.32        133.37         1.32 o                         
   1   5   2        350.19        347.88         3.77 o                         
   2   5   2         88.79        102.92         1.20 o                         
   3   5   2         11.55         11.61         0.36 o                         
   4   5   2          8.52          8.18         0.22 o                         
   5   5   2          9.60         10.46         0.25 o                         
   6   5   2          3.38          4.15         0.48 o                         
   7   5   2          1.54          1.86         0.19 o                         
  -7   6   2          3.19          3.00         0.22 o                         
  -6   6   2          0.59          0.26         0.20 o                         
  -5   6   2          0.13          0.32         0.16 o                         
  -4   6   2        127.75        126.99         1.02 o                         
  -3   6   2        225.74        215.70         1.38 o                         
  -2   6   2          6.99          6.52         0.28 o                         
  -1   6   2        151.05        151.24         2.47 o                         
   0   6   2         89.64         92.94         1.09 o                         
   1   6   2         30.35         25.80         0.49 o                         
   2   6   2          1.29          0.69         0.18 o                         
   3   6   2          0.99          1.05         0.14 o                         
   4   6   2         29.24         31.16         0.37 o                         
   5   6   2         17.21         15.06         0.30 o                         
   6   6   2         27.80         26.76         0.42 o                         
   7   6   2          2.83          4.01         0.38 o                         
  -7   7   2          0.31          0.17         0.20 o                         
  -6   7   2         29.87         29.22         0.49 o                         
  -5   7   2         21.77         18.82         0.36 o                         
  -4   7   2         46.08         45.12         0.51 o                         
  -3   7   2         14.80         18.85         0.33 o                         
  -2   7   2        552.42        565.71         4.78 o                         
  -1   7   2        292.76        305.80         2.85 o                         
   0   7   2        225.02        239.09         2.42 o                         
   1   7   2        199.03        195.27         2.60 o                         
   2   7   2        303.71        310.42         2.42 o                         
   3   7   2         93.77        102.22         0.83 o                         
   4   7   2          0.21         -0.02         0.19 o                         
   5   7   2         68.72         67.57         0.68 o                         
   6   7   2         18.45         16.54         0.34 o                         
  -7   8   2          1.31          1.74         0.30 o                         
  -6   8   2          5.43          4.76         0.22 o                         
  -5   8   2         65.04         57.80         0.62 o                         
  -4   8   2         15.13         11.81         0.32 o                         
  -3   8   2         11.80          9.00         0.25 o                         
  -2   8   2        105.65        104.68         1.04 o                         
  -1   8   2        735.57        741.28         7.14 o                         
   0   8   2         24.01         22.20         0.49 o                         
   1   8   2        654.46        648.48         8.85 o                         
   2   8   2        305.31        313.33         2.52 o                         
   3   8   2         15.52         15.16         0.39 o                         
   4   8   2         22.89         20.02         0.39 o                         
   5   8   2         24.98         24.76         0.42 o                         
   6   8   2          8.30          7.74         0.27 o                         
  -7   9   2         17.09         19.02         0.50 o                         
  -6   9   2         32.71         29.77         0.54 o                         
  -5   9   2         30.21         28.95         0.47 o                         
  -4   9   2          9.60          9.36         0.28 o                         
  -3   9   2          0.00          0.14         0.16 o                         
  -2   9   2          5.72          5.22         0.25 o                         
  -1   9   2         36.37         35.10         0.45 o                         
   0   9   2         27.91         30.35         0.63 o                         
   1   9   2        187.26        199.13         1.68 o                         
   2   9   2         84.07         97.63         0.77 o                         
   3   9   2        101.84        101.65         0.85 o                         
   4   9   2         19.71         18.28         0.38 o                         
   5   9   2         27.94         25.99         0.45 o                         
   6   9   2         30.74         31.93         0.45 o                         
  -6  10   2          7.82          7.17         0.35 o                         
  -5  10   2         38.20         38.56         0.63 o                         
  -4  10   2         39.07         38.96         0.62 o                         
  -3  10   2         46.27         44.46         0.65 o                         
  -2  10   2        149.76        153.35         1.05 o                         
  -1  10   2        207.28        205.71         1.37 o                         
   0  10   2         41.17         43.37         0.50 o                         
   1  10   2        268.27        277.64         1.90 o                         
   2  10   2         27.01         26.26         0.38 o                         
   3  10   2         14.77         13.84         0.33 o                         
   4  10   2         13.22         13.05         0.33 o                         
   5  10   2         62.46         62.28         1.00 o                         
   6  10   2          7.62          9.63         0.29 o                         
  -6  11   2          4.85          4.24         0.30 o                         
  -5  11   2         31.89         32.14         0.64 o                         
  -4  11   2        128.55        123.42         1.16 o                         
  -3  11   2         31.07         31.21         0.46 o                         
  -2  11   2         86.63         85.91         0.72 o                         
  -1  11   2        237.11        248.75         1.62 o                         
   0  11   2         67.51         75.88         0.67 o                         
   1  11   2        115.29        123.53         0.91 o                         
   2  11   2        135.34        134.06         1.08 o                         
   3  11   2        104.91         98.25         0.90 o                         
   4  11   2         20.77         19.37         0.52 o                         
   5  11   2          6.21          5.76         0.29 o                         
   6  11   2         10.03          9.35         0.31 o                         
  -6  12   2          5.14          5.82         0.32 o                         
  -5  12   2          4.77          3.42         0.28 o                         
  -4  12   2          3.87          4.10         0.25 o                         
  -3  12   2        286.06        278.38         1.99 o                         
  -2  12   2          7.68          6.59         0.26 o                         
  -1  12   2         14.29         14.37         0.35 o                         
   0  12   2         11.70         12.58         0.29 o                         
   1  12   2        107.45        105.25         0.84 o                         
   2  12   2         50.36         47.57         0.54 o                         
   3  12   2        268.56        262.16         2.09 o                         
   4  12   2         10.23         10.02         0.36 o                         
   5  12   2          1.67          1.69         0.18 o                         
   6  12   2          4.45          5.33         0.31 o                         
  -6  13   2          1.88          2.38         0.23 o                         
  -5  13   2          6.00          7.52         0.37 o                         
  -4  13   2         16.17         15.04         0.39 o                         
  -3  13   2         26.97         26.83         0.46 o                         
  -2  13   2        307.83        295.92         2.18 o                         
  -1  13   2         27.04         25.56         0.38 o                         
   0  13   2         14.33         14.78         0.32 o                         
   1  13   2         38.51         39.65         0.49 o                         
   2  13   2         78.75         76.29         0.74 o                         
   3  13   2         89.82         90.22         0.88 o                         
   4  13   2          7.89          7.66         0.35 o                         
   5  13   2          7.80          8.55         0.29 o                         
  -5  14   2         10.67         11.94         0.38 o                         
  -4  14   2         46.27         45.70         0.85 o                         
  -3  14   2          3.27          3.32         0.21 o                         
  -2  14   2         22.78         22.35         0.39 o                         
  -1  14   2         54.18         53.59         0.60 o                         
   0  14   2         39.23         37.56         0.47 o                         
   1  14   2         34.91         31.99         0.43 o                         
   2  14   2         33.35         32.78         0.44 o                         
   3  14   2          3.84          3.36         0.26 o                         
   4  14   2         38.93         37.59         0.51 o                         
   5  14   2         15.05         16.36         0.37 o                         
  -5  15   2          8.81          9.55         0.30 o                         
  -4  15   2         16.07         16.62         0.39 o                         
  -3  15   2          3.84          3.95         0.21 o                         
  -2  15   2          4.94          5.34         0.22 o                         
  -1  15   2         51.15         46.67         0.54 o                         
   0  15   2         41.58         39.16         0.59 o                         
   1  15   2         69.67         69.21         0.68 o                         
   2  15   2         41.93         39.13         0.50 o                         
   3  15   2         60.27         58.93         0.76 o                         
   4  15   2          2.22          2.92         0.24 o                         
   5  15   2          1.28          1.61         0.17 o                         
  -5  16   2          0.64          0.40         0.18 o                         
  -4  16   2         17.02         18.20         0.39 o                         
  -3  16   2         16.06         15.81         0.59 o                         
  -2  16   2         25.80         26.23         0.47 o                         
  -1  16   2         17.44         16.47         0.38 o                         
   0  16   2        100.69         91.82         0.88 o                         
   1  16   2         98.92         91.74         0.82 o                         
   2  16   2         31.76         30.89         0.49 o                         
   3  16   2          3.57          3.38         0.21 o                         
   4  16   2          3.99          4.51         0.23 o                         
  -4  17   2          1.70          2.30         0.24 o                         
  -3  17   2         23.96         23.74         0.44 o                         
  -2  17   2         39.38         36.26         0.71 o                         
  -1  17   2         87.55         82.35         0.87 o                         
   0  17   2         13.17         11.14         0.33 o                         
   1  17   2         42.19         42.29         0.58 o                         
   2  17   2          0.94          1.04         0.19 o                         
   3  17   2          1.39          1.26         0.17 o                         
   4  17   2          3.97          4.17         0.25 o                         
  -4  18   2         15.39         14.08         0.46 o                         
  -3  18   2          1.28          1.33         0.18 o                         
  -2  18   2         13.85         16.14         0.42 o                         
  -1  18   2          0.37          0.70         0.18 o                         
   0  18   2        104.25         95.79         1.01 o                         
   1  18   2         26.68         28.38         0.44 o                         
   2  18   2          2.79          3.08         0.21 o                         
   3  18   2          3.31          2.70         0.31 o                         
   4  18   2          4.97          6.47         0.71 o                         
  -3  19   2         14.38         15.73         0.35 o                         
  -2  19   2         13.90         13.83         0.35 o                         
  -1  19   2         15.58         16.29         0.36 o                         
   0  19   2          0.27          0.01         0.16 o                         
   1  19   2          1.41          0.92         0.20 o                         
   2  19   2          0.47          0.46         0.20 o                         
   3  19   2          7.42          8.38         0.57 o                         
  -3  20   2         23.16         25.38         0.50 o                         
  -2  20   2          1.83          1.57         0.16 o                         
  -1  20   2          6.36          6.50         0.36 o                         
   0  20   2          4.54          4.36         0.24 o                         
   1  20   2          1.13          1.55         0.23 o                         
   2  20   2          3.09          3.55         0.28 o                         
  -2  21   2          7.02          8.16         0.30 o                         
  -1  21   2          2.90          2.58         0.19 o                         
   0  21   2          0.62          0.56         0.16 o                         
   1  21   2          9.43         11.55         0.35 o                         
  -2 -20   3          1.51          1.67         0.50 o                         
  -1 -20   3          0.37          1.38         1.00 o                         
   0 -20   3          4.32          3.01         0.63 o                         
  -3 -19   3          3.42          3.01         0.38 o                         
  -2 -19   3          3.65          4.05         0.54 o                         
  -1 -19   3          6.62          5.71         0.79 o                         
   0 -19   3         11.39         13.51         0.78 o                         
   1 -19   3          0.24         -0.14         0.36 o                         
   2 -19   3          3.40          3.45         0.35 o                         
  -3 -18   3          2.47          2.50         0.66 o                         
  -2 -18   3          4.69          5.11         0.41 o                         
  -1 -18   3         13.41         13.69         0.69 o                         
   0 -18   3         23.00         21.34         0.75 o                         
   1 -18   3         18.69         18.56         0.71 o                         
   2 -18   3          3.12          2.94         0.34 o                         
   3 -18   3          9.94         11.52         0.56 o                         
  -4 -17   3          3.70          3.44         0.30 o                         
  -3 -17   3          1.23          1.47         0.29 o                         
  -2 -17   3          2.48          2.83         0.35 o                         
  -1 -17   3          3.75          3.72         0.45 o                         
   0 -17   3          1.66          1.50         0.36 o                         
   1 -17   3          5.37          4.14         0.40 o                         
   2 -17   3         15.21         14.87         0.62 o                         
   3 -17   3          8.30          8.55         0.90 o                         
   4 -17   3          8.92         10.86         0.67 o                         
  -4 -16   3          1.77          1.53         0.27 o                         
  -3 -16   3          5.59          6.79         0.39 o                         
  -2 -16   3          2.20          3.04         0.30 o                         
  -1 -16   3         34.80         35.93         0.93 o                         
   0 -16   3         51.05         49.33         0.82 o                         
   1 -16   3          8.78          9.48         0.54 o                         
   2 -16   3          0.37          0.11         0.34 o                         
   3 -16   3          0.40          0.05         0.30 o                         
   4 -16   3          8.67         10.36         0.47 o                         
  -5 -15   3          1.71          1.74         0.26 o                         
  -4 -15   3          6.47          7.09         0.45 o                         
  -3 -15   3         31.13         29.79         0.61 o                         
  -2 -15   3         45.05         44.12         0.70 o                         
  -1 -15   3         56.03         55.38         0.87 o                         
   0 -15   3         58.54         58.65         0.84 o                         
   1 -15   3         32.10         32.05         0.70 o                         
   2 -15   3          4.02          4.73         0.31 o                         
   3 -15   3         17.19         19.06         0.73 o                         
   4 -15   3          0.13          0.15         0.21 o                         
  -5 -14   3          4.52          5.30         0.32 o                         
  -4 -14   3         43.63         43.37         0.75 o                         
  -3 -14   3         52.34         50.91         0.81 o                         
  -2 -14   3        132.28        134.59         1.40 o                         
  -1 -14   3         53.80         51.58         0.79 o                         
   0 -14   3         39.83         38.03         0.63 o                         
   1 -14   3        179.56        174.23         1.90 o                         
   2 -14   3          0.18          0.45         0.24 o                         
   3 -14   3         46.47         47.41         0.80 o                         
   4 -14   3         23.70         24.98         0.58 o                         
   5 -14   3          0.96          1.58         0.33 o                         
  -5 -13   3          6.94          6.11         0.39 o                         
  -4 -13   3          7.99          8.59         0.46 o                         
  -3 -13   3         68.64         68.71         0.87 o                         
  -2 -13   3        133.31        129.20         1.43 o                         
  -1 -13   3         43.26         40.26         0.70 o                         
   0 -13   3         50.34         46.97         0.72 o                         
   1 -13   3         11.57         10.53         0.42 o                         
   2 -13   3        108.68        106.66         1.23 o                         
   3 -13   3         42.49         39.33         0.70 o                         
   4 -13   3         30.95         31.33         1.06 o                         
   5 -13   3          4.89          3.85         0.31 o                         
  -6 -12   3         18.59         20.60         0.89 o                         
  -5 -12   3          2.93          1.92         0.26 o                         
  -4 -12   3         18.80         17.61         0.52 o                         
  -3 -12   3         92.75         90.73         1.04 o                         
  -2 -12   3          6.43          6.23         0.37 o                         
  -1 -12   3         35.63         34.80         0.56 o                         
   0 -12   3          5.00          4.14         0.26 o                         
   1 -12   3        189.57        188.75         2.01 o                         
   2 -12   3        209.76        205.18         1.88 o                         
   3 -12   3         33.62         32.71         0.64 o                         
   4 -12   3         35.97         35.30         0.68 o                         
   5 -12   3         14.64         15.48         0.50 o                         
  -6 -11   3          1.29          1.89         0.39 o                         
  -5 -11   3          7.22          6.58         0.39 o                         
  -4 -11   3          9.22         10.16         0.46 o                         
  -3 -11   3         57.10         53.22         0.78 o                         
  -2 -11   3         22.16         22.35         0.53 o                         
  -1 -11   3         16.63         19.77         0.46 o                         
   0 -11   3          5.23          5.38         0.29 o                         
   1 -11   3        161.36        158.95         1.63 o                         
   2 -11   3         11.17         11.12         0.38 o                         
   3 -11   3         16.59         16.96         0.42 o                         
   4 -11   3        111.60        111.10         1.40 o                         
   5 -11   3          6.86          6.42         0.44 o                         
  -6 -10   3          0.34          0.34         0.40 o                         
  -5 -10   3         37.82         36.65         0.97 o                         
  -4 -10   3         64.25         62.34         0.79 o                         
  -3 -10   3         51.45         50.96         0.75 o                         
  -2 -10   3        148.76        149.80         1.39 o                         
  -1 -10   3         12.93         11.28         0.43 o                         
   0 -10   3         96.76        103.27         1.09 o                         
   1 -10   3          4.63          7.50         0.32 o                         
   2 -10   3        121.02        123.76         1.29 o                         
   3 -10   3        135.78        138.10         1.23 o                         
   4 -10   3         49.04         46.49         0.67 o                         
   5 -10   3          5.14          4.95         0.29 o                         
   6 -10   3          1.49          1.21         0.37 o                         
  -6  -9   3          4.95          6.49         0.30 o                         
  -5  -9   3          8.47          8.99         0.49 o                         
  -4  -9   3         34.54         33.81         0.58 o                         
  -3  -9   3          0.53          1.25         0.18 o                         
  -2  -9   3         22.34         19.11         0.43 o                         
  -1  -9   3        133.80        145.13         1.54 o                         
   0  -9   3         16.27         17.90         0.49 o                         
   1  -9   3         34.46         31.79         0.51 o                         
   2  -9   3         19.60         21.23         0.42 o                         
   3  -9   3          9.94          8.53         0.31 o                         
   4  -9   3         11.91         12.78         0.37 o                         
   5  -9   3         21.68         19.94         0.46 o                         
   6  -9   3         13.23         15.97         0.72 o                         
  -6  -8   3          0.61          0.99         0.24 o                         
  -5  -8   3         22.88         21.14         0.61 o                         
  -4  -8   3          4.45          4.26         0.24 o                         
  -3  -8   3         24.84         25.08         0.45 o                         
  -2  -8   3         89.06         93.76         0.91 o                         
  -1  -8   3          7.19          6.34         0.24 o                         
   0  -8   3        115.43        119.52         1.16 o                         
   1  -8   3         56.41         59.89         1.15 o                         
   2  -8   3         37.97         35.31         0.47 o                         
   3  -8   3         12.48         11.58         0.37 o                         
   4  -8   3         17.68         16.20         0.39 o                         
   5  -8   3          2.18          1.58         0.23 o                         
   6  -8   3         28.00         27.95         0.60 o                         
  -7  -7   3          4.55          5.86         0.46 o                         
  -6  -7   3          0.12          0.16         0.23 o                         
  -5  -7   3         13.86         14.60         0.44 o                         
  -4  -7   3          4.60          4.34         0.23 o                         
  -3  -7   3         65.29         63.10         0.67 o                         
  -2  -7   3         18.86         17.92         0.44 o                         
  -1  -7   3         77.94         82.43         0.81 o                         
   0  -7   3         36.80         40.86         0.52 o                         
   1  -7   3          0.46          0.78         0.16 o                         
   2  -7   3         25.31         27.87         0.48 o                         
   3  -7   3         28.76         28.67         0.43 o                         
   4  -7   3         18.87         20.38         0.42 o                         
   5  -7   3          8.64          7.27         0.60 o                         
   6  -7   3         19.90         20.88         0.46 o                         
  -7  -6   3          0.79          0.97         0.22 o                         
  -6  -6   3          2.07          1.90         0.36 o                         
  -5  -6   3          1.59          1.58         0.21 o                         
  -4  -6   3         14.75         14.83         0.36 o                         
  -3  -6   3          5.27          4.78         0.27 o                         
  -2  -6   3        264.31        280.73         2.15 o                         
  -1  -6   3        210.46        220.67         1.91 o                         
   0  -6   3        186.00        206.80         1.98 o                         
   1  -6   3        512.68        561.12         5.27 o                         
   2  -6   3        217.25        220.19         1.70 o                         
   3  -6   3         10.19         11.13         0.29 o                         
   4  -6   3         82.97         72.38         0.77 o                         
   5  -6   3         29.71         30.52         0.57 o                         
   6  -6   3          2.50          2.76         0.20 o                         
  -7  -5   3         15.19         16.19         0.47 o                         
  -6  -5   3         22.05         23.56         0.64 o                         
  -5  -5   3         14.82         14.47         0.41 o                         
  -4  -5   3         69.67         72.48         0.91 o                         
  -3  -5   3         62.86         67.37         0.65 o                         
  -2  -5   3        232.31        227.59         1.93 o                         
  -1  -5   3        504.78        499.46         6.45 o                         
   0  -5   3        155.04        156.03         1.35 o                         
   1  -5   3        104.21        107.30         1.16 o                         
   2  -5   3        290.00        304.67         2.37 o                         
   3  -5   3         82.50         86.11         0.85 o                         
   4  -5   3         39.25         39.05         0.53 o                         
   5  -5   3         10.48          9.19         0.32 o                         
   6  -5   3          3.36          4.13         0.23 o                         
  -7  -4   3         15.90         17.87         0.49 o                         
  -6  -4   3          9.69         10.21         0.42 o                         
  -5  -4   3         32.69         31.52         0.54 o                         
  -4  -4   3        169.50        170.81         1.26 o                         
  -3  -4   3        392.97        382.25         2.49 o                         
  -2  -4   3         26.46         29.12         0.41 o                         
  -1  -4   3         33.07         30.00         0.52 o                         
   0  -4   3        125.49        130.63         1.34 o                         
   1  -4   3        131.39        131.89         2.28 o                         
   2  -4   3        254.30        255.26         1.89 o                         
   3  -4   3         78.37         84.71         0.76 o                         
   4  -4   3          9.25          9.99         0.33 o                         
   5  -4   3         31.95         31.38         0.45 o                         
   6  -4   3          8.09          7.65         0.27 o                         
  -7  -3   3         11.60         11.88         0.42 o                         
  -6  -3   3          1.16          0.80         0.22 o                         
  -5  -3   3         42.08         38.10         0.71 o                         
  -4  -3   3         41.20         39.31         0.48 o                         
  -3  -3   3        174.71        195.92         1.65 o                         
  -2  -3   3        213.51        221.45         2.07 o                         
  -1  -3   3        282.86        274.26         3.53 o                         
   0  -3   3         61.35         62.70         0.65 o                         
   1  -3   3        285.11        288.60         5.83 o                         
   2  -3   3         84.39         76.77         0.94 o                         
   3  -3   3         86.63         82.90         0.72 o                         
   4  -3   3         63.92         62.81         0.60 o                         
   5  -3   3         24.50         24.15         0.40 o                         
   6  -3   3         12.10         11.99         0.31 o                         
  -7  -2   3          0.66          0.75         0.20 o                         
  -6  -2   3          0.84          0.79         0.22 o                         
  -5  -2   3        101.97         98.88         0.99 o                         
  -4  -2   3         40.86         42.76         0.52 o                         
  -3  -2   3         93.76         90.35         0.81 o                         
  -2  -2   3        773.25        794.21         5.91 o                         
  -1  -2   3        379.56        405.77         5.61 o                         
   0  -2   3        161.97        167.03         1.51 o                         
   1  -2   3        206.44        206.54         2.66 o                         
   2  -2   3        178.79        188.12         1.70 o                         
   3  -2   3        148.84        156.79         1.15 o                         
   4  -2   3         94.77         91.37         0.80 o                         
   5  -2   3         59.58         55.91         0.61 o                         
   6  -2   3         35.42         33.16         0.46 o                         
   7  -2   3          3.20          4.12         0.22 o                         
  -7  -1   3          3.91          4.07         0.25 o                         
  -6  -1   3         30.64         30.52         0.57 o                         
  -5  -1   3         77.82         73.37         0.79 o                         
  -4  -1   3        124.27        115.99         0.97 o                         
  -3  -1   3         64.38         68.91         0.66 o                         
  -2  -1   3         76.88         78.37         0.88 o                         
  -1  -1   3        149.08        158.08         2.36 o                         
   0  -1   3        646.79        686.76         5.56 o                         
   1  -1   3        358.37        357.62         4.00 o                         
   2  -1   3         42.06         44.12         0.63 o                         
   3  -1   3         59.65         54.46         0.63 o                         
   4  -1   3          5.38          6.58         0.29 o                         
   5  -1   3         87.21         82.36         0.78 o                         
   6  -1   3          3.30          2.72         0.17 o                         
   7  -1   3          2.90          2.56         0.21 o                         
  -7   0   3         16.34         17.10         0.49 o                         
  -6   0   3          0.18          0.47         0.33 o                         
  -5   0   3        140.88        138.41         1.16 o                         
  -4   0   3        165.05        164.45         1.13 o                         
  -3   0   3          5.04          4.67         0.20 o                         
  -2   0   3        397.92        398.92         6.09 o                         
  -1   0   3         10.28         12.36         0.33 o                         
   0   0   3          5.89          8.09         0.19 o                         
   1   0   3        246.04        268.86         2.32 o                         
   2   0   3        388.21        372.05         7.79 o                         
   3   0   3        145.84        142.60         0.98 o                         
   4   0   3         11.27         11.53         0.28 o                         
   5   0   3         61.13         60.23         0.63 o                         
   6   0   3         77.34         77.16         0.78 o                         
   7   0   3          1.38          0.94         0.18 o                         
  -7   1   3          3.98          4.69         0.23 o                         
  -6   1   3         30.32         30.51         0.51 o                         
  -5   1   3         77.82         74.41         0.77 o                         
  -4   1   3        124.72        115.98         0.85 o                         
  -3   1   3         64.57         68.42         0.65 o                         
  -2   1   3         76.71         81.66         2.25 o                         
  -1   1   3        149.39        160.38         2.47 o                         
   0   1   3        648.22        671.23         4.97 o                         
   1   1   3        360.63        358.15         3.47 o                         
   2   1   3         42.47         43.88         0.57 o                         
   3   1   3         60.07         54.30         0.48 o                         
   4   1   3          5.41          6.35         0.21 o                         
   5   1   3         87.69         82.51         0.76 o                         
   6   1   3          3.19          2.81         0.22 o                         
   7   1   3          2.86          2.30         0.21 o                         
  -7   2   3          0.62          0.98         0.17 o                         
  -6   2   3          0.84          0.79         0.20 o                         
  -5   2   3        101.87         99.14         0.87 o                         
  -4   2   3         40.89         42.28         0.45 o                         
  -3   2   3         93.55         92.29         0.85 o                         
  -2   2   3        776.98        810.59        10.16 o                         
  -1   2   3        377.52        398.54         3.36 o                         
   0   2   3        162.93        165.93         1.47 o                         
   1   2   3        204.00        202.50         2.20 o                         
   2   2   3        178.75        186.83         1.95 o                         
   3   2   3        150.07        158.83         1.07 o                         
   4   2   3         94.91         91.54         0.74 o                         
   5   2   3         59.44         55.65         0.58 o                         
   6   2   3         35.31         32.84         0.42 o                         
   7   2   3          3.26          4.40         0.24 o                         
  -7   3   3         11.70         12.07         0.34 o                         
  -6   3   3          1.15          0.78         0.20 o                         
  -5   3   3         42.79         39.63         0.50 o                         
  -4   3   3         41.15         40.80         0.61 o                         
  -3   3   3        176.16        195.35         1.26 o                         
  -2   3   3        212.86        216.14         1.92 o                         
  -1   3   3        282.77        281.71         2.80 o                         
   0   3   3         61.60         61.92         0.79 o                         
   1   3   3        285.93        292.58         3.50 o                         
   2   3   3         83.32         78.55         0.87 o                         
   3   3   3         85.50         81.91         0.64 o                         
   4   3   3         64.08         63.35         0.57 o                         
   5   3   3         24.47         24.80         0.37 o                         
   6   3   3         12.19         12.71         0.27 o                         
  -7   4   3         15.97         17.88         0.51 o                         
  -6   4   3          9.70          9.77         0.42 o                         
  -5   4   3         32.68         31.52         0.47 o                         
  -4   4   3        170.93        170.25         1.23 o                         
  -3   4   3        395.61        384.78         2.22 o                         
  -2   4   3         26.36         28.31         0.56 o                         
  -1   4   3         33.00         30.92         0.45 o                         
   0   4   3        126.09        131.99         1.50 o                         
   1   4   3        132.03        133.21         1.74 o                         
   2   4   3        251.89        251.34         1.70 o                         
   3   4   3         77.59         85.40         0.68 o                         
   4   4   3          9.20          9.91         0.28 o                         
   5   4   3         31.73         30.59         0.39 o                         
   6   4   3          8.07          7.46         0.26 o                         
  -7   5   3         15.21         16.40         0.54 o                         
  -6   5   3         22.34         23.31         0.41 o                         
  -5   5   3         14.86         14.58         0.36 o                         
  -4   5   3         70.11         72.81         0.66 o                         
  -3   5   3         63.64         69.19         0.59 o                         
  -2   5   3        234.51        228.82         1.77 o                         
  -1   5   3        502.85        500.50         7.36 o                         
   0   5   3        154.50        155.40         2.56 o                         
   1   5   3        104.42        106.16         1.61 o                         
   2   5   3        290.26        310.00         3.75 o                         
   3   5   3         80.78         86.49         0.71 o                         
   4   5   3         39.49         39.35         0.46 o                         
   5   5   3         10.46          9.66         0.25 o                         
   6   5   3          3.29          4.03         0.18 o                         
  -7   6   3          0.83          1.26         0.54 o                         
  -6   6   3          2.06          2.08         0.20 o                         
  -5   6   3          1.62          1.49         0.19 o                         
  -4   6   3         14.52         14.68         0.36 o                         
  -3   6   3          5.11          4.69         0.23 o                         
  -2   6   3        264.59        279.47         2.09 o                         
  -1   6   3        211.50        222.65         2.24 o                         
   0   6   3        187.00        208.08         1.92 o                         
   1   6   3        512.95        552.33        11.05 o                         
   2   6   3        215.42        218.57         1.46 o                         
   3   6   3         10.21         11.16         0.24 o                         
   4   6   3         82.71         73.46         0.63 o                         
   5   6   3         29.40         30.34         0.41 o                         
   6   6   3          2.55          2.50         0.17 o                         
  -7   7   3          4.51          4.95         0.81 o                         
  -6   7   3          0.14         -0.18         0.18 o                         
  -5   7   3         13.85         13.67         0.35 o                         
  -4   7   3          4.66          4.01         0.25 o                         
  -3   7   3         65.36         64.02         0.57 o                         
  -2   7   3         18.94         18.20         0.31 o                         
  -1   7   3         77.59         79.87         0.83 o                         
   0   7   3         36.50         40.84         0.64 o                         
   1   7   3          0.51          0.46         0.18 o                         
   2   7   3         25.49         28.59         0.35 o                         
   3   7   3         28.80         28.66         0.37 o                         
   4   7   3         19.06         20.56         0.34 o                         
   5   7   3          8.50          6.71         0.32 o                         
   6   7   3         20.02         21.09         0.36 o                         
  -6   8   3          0.57          1.12         0.21 o                         
  -5   8   3         23.07         20.87         0.38 o                         
  -4   8   3          4.44          4.08         0.21 o                         
  -3   8   3         25.10         26.29         0.48 o                         
  -2   8   3         88.23         95.57         0.69 o                         
  -1   8   3          6.93          6.30         0.22 o                         
   0   8   3        115.96        122.65         0.92 o                         
   1   8   3         57.13         61.20         0.57 o                         
   2   8   3         37.94         36.90         0.41 o                         
   3   8   3         12.40         11.36         0.30 o                         
   4   8   3         17.63         15.81         0.32 o                         
   5   8   3          2.15          1.30         0.29 o                         
   6   8   3         28.11         27.83         0.40 o                         
  -6   9   3          5.01          5.83         0.30 o                         
  -5   9   3          8.59          9.16         0.34 o                         
  -4   9   3         34.50         34.77         0.45 o                         
  -3   9   3          0.52          0.79         0.17 o                         
  -2   9   3         22.13         20.36         0.35 o                         
  -1   9   3        132.62        145.94         0.97 o                         
   0   9   3         16.46         18.49         0.31 o                         
   1   9   3         34.67         32.52         0.41 o                         
   2   9   3         19.32         21.10         0.33 o                         
   3   9   3         10.15          8.90         0.28 o                         
   4   9   3         12.08         12.39         0.36 o                         
   5   9   3         22.05         21.04         0.37 o                         
   6   9   3         13.39         16.29         0.36 o                         
  -6  10   3          0.32         -0.06         0.23 o                         
  -5  10   3         37.86         36.37         1.01 o                         
  -4  10   3         64.23         62.48         0.61 o                         
  -3  10   3         51.35         50.45         0.60 o                         
  -2  10   3        148.94        149.03         1.22 o                         
  -1  10   3         12.98         11.93         0.28 o                         
   0  10   3         97.95        106.06         0.80 o                         
   1  10   3          4.77          7.13         0.22 o                         
   2  10   3        120.78        122.35         0.89 o                         
   3  10   3        136.75        141.31         1.06 o                         
   4  10   3         49.50         45.20         0.57 o                         
   5  10   3          5.10          4.81         0.38 o                         
   6  10   3          1.48          1.43         0.16 o                         
  -6  11   3          1.28          1.81         0.23 o                         
  -5  11   3          7.38          6.13         0.31 o                         
  -4  11   3          9.33          9.81         0.35 o                         
  -3  11   3         56.86         54.00         0.56 o                         
  -2  11   3         21.96         21.88         0.41 o                         
  -1  11   3         15.78         18.54         0.43 o                         
   0  11   3          5.19          4.91         0.19 o                         
   1  11   3        162.36        161.38         1.18 o                         
   2  11   3         11.06         11.22         0.43 o                         
   3  11   3         16.30         16.83         0.35 o                         
   4  11   3        112.11        112.01         1.22 o                         
   5  11   3          6.84          6.65         0.27 o                         
  -6  12   3         18.49         19.90         0.86 o                         
  -5  12   3          2.88          2.26         0.21 o                         
  -4  12   3         19.33         17.15         0.42 o                         
  -3  12   3         93.55         90.32         0.83 o                         
  -2  12   3          6.08          5.78         0.23 o                         
  -1  12   3         35.21         34.66         0.42 o                         
   0  12   3          4.95          4.76         0.27 o                         
   1  12   3        191.02        192.58         1.43 o                         
   2  12   3        208.29        203.98         1.52 o                         
   3  12   3         33.53         32.38         0.48 o                         
   4  12   3         36.31         35.83         1.19 o                         
   5  12   3         14.84         15.58         0.35 o                         
  -5  13   3          6.91          6.00         0.33 o                         
  -4  13   3          8.17          8.60         0.33 o                         
  -3  13   3         69.40         68.60         0.68 o                         
  -2  13   3        134.38        130.40         1.03 o                         
  -1  13   3         43.00         40.68         0.46 o                         
   0  13   3         50.74         47.39         0.54 o                         
   1  13   3         11.78         11.06         0.30 o                         
   2  13   3        109.50        107.98         0.96 o                         
   3  13   3         41.68         39.36         0.52 o                         
   4  13   3         31.24         30.30         0.74 o                         
   5  13   3          4.98          4.15         0.34 o                         
  -5  14   3          4.55          4.86         0.27 o                         
  -4  14   3         43.42         42.78         0.56 o                         
  -3  14   3         53.26         51.08         0.63 o                         
  -2  14   3        133.18        135.41         1.05 o                         
  -1  14   3         53.21         51.15         0.53 o                         
   0  14   3         39.89         37.42         0.46 o                         
   1  14   3        179.41        173.32         1.42 o                         
   2  14   3          0.14          0.58         0.18 o                         
   3  14   3         47.08         47.77         0.67 o                         
   4  14   3         23.95         25.81         0.53 o                         
   5  14   3          0.94          0.90         0.15 o                         
  -5  15   3          1.68          1.48         0.22 o                         
  -4  15   3          6.48          6.58         0.38 o                         
  -3  15   3         30.85         28.79         0.53 o                         
  -2  15   3         44.68         43.90         0.68 o                         
  -1  15   3         56.68         57.91         0.60 o                         
   0  15   3         58.70         57.54         0.62 o                         
   1  15   3         32.58         32.15         0.43 o                         
   2  15   3          3.94          4.52         0.21 o                         
   3  15   3         16.99         18.69         0.38 o                         
   4  15   3          0.14          0.46         0.15 o                         
  -4  16   3          1.71          2.12         0.25 o                         
  -3  16   3          5.58          5.73         0.29 o                         
  -2  16   3          2.15          2.60         0.21 o                         
  -1  16   3         34.47         33.14         0.55 o                         
   0  16   3         51.51         48.07         0.60 o                         
   1  16   3          8.60         10.13         0.30 o                         
   2  16   3          0.37          0.30         0.16 o                         
   3  16   3          0.41          0.33         0.20 o                         
   4  16   3          8.70          9.47         0.32 o                         
  -4  17   3          3.66          3.66         0.24 o                         
  -3  17   3          1.27          1.47         0.18 o                         
  -2  17   3          2.48          2.31         0.20 o                         
  -1  17   3          3.83          3.46         0.25 o                         
   0  17   3          1.64          1.29         0.32 o                         
   1  17   3          5.42          4.33         0.22 o                         
   2  17   3         15.00         13.92         0.31 o                         
   3  17   3          8.37          8.35         0.30 o                         
   4  17   3          8.89         11.09         1.04 o                         
  -3  18   3          2.44          2.54         0.20 o                         
  -2  18   3          4.74          4.90         0.28 o                         
  -1  18   3         13.18         12.72         0.39 o                         
   0  18   3         23.32         22.11         0.40 o                         
   1  18   3         18.42         16.60         0.35 o                         
   2  18   3          3.00          2.91         0.21 o                         
   3  18   3          9.88         11.60         0.50 o                         
  -3  19   3          3.41          3.41         0.20 o                         
  -2  19   3          3.69          3.15         0.29 o                         
  -1  19   3          6.70          4.84         0.24 o                         
   0  19   3         11.53         13.48         0.34 o                         
   1  19   3          0.22          0.07         0.16 o                         
   2  19   3          3.45          3.38         0.26 o                         
  -2  20   3          1.47          1.22         0.20 o                         
  -1  20   3          0.34          0.99         0.17 o                         
   0  20   3          4.13          4.96         0.24 o                         
   1  20   3          5.44          6.62         0.44 o                         
  -2 -19   4          2.89          3.47         0.41 o                         
  -1 -19   4          0.53          0.52         0.39 o                         
   0 -19   4          2.90          2.80         0.50 o                         
   1 -19   4          4.47          4.10         0.56 o                         
  -3 -18   4          2.10          2.55         0.63 o                         
  -2 -18   4         20.16         21.55         0.72 o                         
  -1 -18   4          3.44          2.39         0.40 o                         
   0 -18   4          0.73          1.03         0.57 o                         
   1 -18   4          5.89          8.40         0.50 o                         
   2 -18   4          8.11          7.88         0.65 o                         
  -3 -17   4          1.95          2.21         0.35 o                         
  -2 -17   4          5.93          5.92         0.36 o                         
  -1 -17   4         13.74         14.58         0.58 o                         
   0 -17   4          7.26          8.37         0.49 o                         
   1 -17   4          3.06          3.30         0.32 o                         
   2 -17   4          0.06          0.20         0.25 o                         
   3 -17   4          2.85          2.67         0.42 o                         
  -4 -16   4          6.36          6.90         0.68 o                         
  -3 -16   4         25.61         24.80         0.54 o                         
  -2 -16   4          1.20          1.06         0.26 o                         
  -1 -16   4          0.10          0.14         0.46 o                         
   0 -16   4         28.42         29.66         0.78 o                         
   1 -16   4         55.23         55.11         1.00 o                         
   2 -16   4          6.81          6.60         0.49 o                         
   3 -16   4          2.60          2.53         0.28 o                         
  -4 -15   4         10.05         10.18         0.45 o                         
  -3 -15   4         10.66         10.88         0.48 o                         
  -2 -15   4         85.51         88.61         1.05 o                         
  -1 -15   4          4.57          4.22         0.43 o                         
   0 -15   4        138.11        139.76         1.70 o                         
   1 -15   4          7.44          7.26         0.42 o                         
   2 -15   4         16.50         16.74         0.63 o                         
   3 -15   4          4.50          3.58         0.54 o                         
   4 -15   4          1.48          1.80         0.38 o                         
  -5 -14   4          4.43          5.24         0.30 o                         
  -4 -14   4         15.38         16.77         0.49 o                         
  -3 -14   4         54.50         53.90         0.73 o                         
  -2 -14   4          1.15          0.65         0.25 o                         
  -1 -14   4         18.66         18.04         0.68 o                         
   0 -14   4         48.16         50.78         0.95 o                         
   1 -14   4         57.54         57.44         1.30 o                         
   2 -14   4         53.30         51.02         1.07 o                         
   3 -14   4         28.72         30.17         0.65 o                         
   4 -14   4          3.35          3.63         0.42 o                         
  -5 -13   4         11.52         12.83         0.77 o                         
  -4 -13   4         12.20         13.43         0.46 o                         
  -3 -13   4         62.74         61.33         0.85 o                         
  -2 -13   4         24.91         23.26         0.47 o                         
  -1 -13   4          4.42          3.91         0.26 o                         
   0 -13   4          9.17          8.31         0.37 o                         
   1 -13   4         71.24         71.48         0.92 o                         
   2 -13   4         16.12         12.71         0.41 o                         
   3 -13   4         18.06         17.45         0.57 o                         
   4 -13   4          6.10          7.28         0.48 o                         
  -5 -12   4         16.07         16.11         0.60 o                         
  -4 -12   4         29.39         28.42         0.56 o                         
  -3 -12   4          0.72          0.46         0.28 o                         
  -2 -12   4          8.01          8.38         0.35 o                         
  -1 -12   4         14.81         12.94         0.38 o                         
   0 -12   4          1.06          1.27         0.22 o                         
   1 -12   4          4.34          4.01         0.25 o                         
   2 -12   4          3.53          3.50         0.24 o                         
   3 -12   4          4.25          3.27         0.28 o                         
   4 -12   4         26.39         26.31         0.62 o                         
   5 -12   4          1.81          2.61         0.31 o                         
  -6 -11   4          1.68          1.90         0.28 o                         
  -5 -11   4         29.17         26.37         0.65 o                         
  -4 -11   4         34.90         34.94         0.61 o                         
  -3 -11   4          9.89          9.63         0.36 o                         
  -2 -11   4        165.82        164.68         1.52 o                         
  -1 -11   4         21.34         22.20         0.45 o                         
   0 -11   4         46.06         44.61         0.62 o                         
   1 -11   4         38.21         38.69         0.61 o                         
   2 -11   4         23.68         23.68         0.48 o                         
   3 -11   4        131.91        128.52         1.31 o                         
   4 -11   4          2.95          2.51         0.25 o                         
   5 -11   4          3.75          3.75         0.31 o                         
  -6 -10   4         14.81         18.78         0.62 o                         
  -5 -10   4         16.99         18.43         0.61 o                         
  -4 -10   4         56.63         57.73         0.70 o                         
  -3 -10   4        126.59        122.20         1.12 o                         
  -2 -10   4        124.44        121.30         1.19 o                         
  -1 -10   4         18.20         17.93         0.38 o                         
   0 -10   4        281.08        292.77         2.43 o                         
   1 -10   4        108.43        101.86         1.21 o                         
   2 -10   4        237.48        237.71         2.01 o                         
   3 -10   4         35.98         36.85         0.56 o                         
   4 -10   4         25.18         24.90         0.55 o                         
   5 -10   4          1.24          1.64         0.21 o                         
  -6  -9   4          6.09          6.56         0.37 o                         
  -5  -9   4         54.86         55.02         1.16 o                         
  -4  -9   4         12.86         13.23         0.40 o                         
  -3  -9   4         33.74         31.98         0.51 o                         
  -2  -9   4         22.61         19.38         0.39 o                         
  -1  -9   4        235.05        237.20         1.83 o                         
   0  -9   4         55.95         53.04         0.73 o                         
   1  -9   4         85.43         86.62         1.06 o                         
   2  -9   4         18.57         16.54         0.38 o                         
   3  -9   4          2.56          2.30         0.20 o                         
   4  -9   4         59.27         61.29         0.97 o                         
   5  -9   4          1.75          2.39         0.21 o                         
  -6  -8   4          3.57          3.04         0.26 o                         
  -5  -8   4         37.68         35.21         0.67 o                         
  -4  -8   4          2.49          2.04         0.23 o                         
  -3  -8   4         10.16          9.86         0.37 o                         
  -2  -8   4         28.86         31.71         0.44 o                         
  -1  -8   4         12.57         12.91         0.31 o                         
   0  -8   4        310.33        334.84         3.08 o                         
   1  -8   4        216.15        214.58         1.82 o                         
   2  -8   4         15.96         16.68         0.36 o                         
   3  -8   4         47.92         45.47         0.60 o                         
   4  -8   4          8.56          7.43         0.33 o                         
   5  -8   4          2.31          2.47         0.21 o                         
   6  -8   4          9.03         10.54         0.38 o                         
  -6  -7   4          0.84          1.09         0.24 o                         
  -5  -7   4         14.48         15.43         0.48 o                         
  -4  -7   4         50.50         49.50         0.56 o                         
  -3  -7   4         16.55         17.17         0.39 o                         
  -2  -7   4          8.95          8.40         0.28 o                         
  -1  -7   4         71.10         68.29         0.66 o                         
   0  -7   4         83.66         86.44         0.88 o                         
   1  -7   4        129.20        133.12         1.10 o                         
   2  -7   4         37.33         38.83         0.51 o                         
   3  -7   4         22.11         19.34         0.40 o                         
   4  -7   4         21.16         20.31         0.48 o                         
   5  -7   4          3.96          3.17         0.22 o                         
   6  -7   4          9.32          9.88         0.56 o                         
  -6  -6   4         11.00         13.08         0.42 o                         
  -5  -6   4          9.63         10.95         0.38 o                         
  -4  -6   4         96.25         95.23         0.81 o                         
  -3  -6   4         91.67         93.80         0.88 o                         
  -2  -6   4         78.92         83.01         0.77 o                         
  -1  -6   4        169.28        171.06         1.30 o                         
   0  -6   4         75.54         83.18         0.79 o                         
   1  -6   4         17.99         15.45         0.33 o                         
   2  -6   4         34.31         33.79         0.43 o                         
   3  -6   4         19.59         20.78         0.40 o                         
   4  -6   4         38.67         37.80         0.53 o                         
   5  -6   4          3.62          2.89         0.21 o                         
   6  -6   4          1.32          1.04         0.18 o                         
  -7  -5   4         11.19         12.28         0.40 o                         
  -6  -5   4          1.85          1.92         0.23 o                         
  -5  -5   4         11.94         12.05         0.41 o                         
  -4  -5   4         12.42         12.55         0.33 o                         
  -3  -5   4         15.27         14.74         0.37 o                         
  -2  -5   4         58.91         60.61         0.63 o                         
  -1  -5   4         30.22         28.00         0.38 o                         
   0  -5   4         50.91         46.93         0.58 o                         
   1  -5   4        134.26        146.44         1.12 o                         
   2  -5   4          0.81          0.29         0.13 o                         
   3  -5   4         13.41         13.34         0.34 o                         
   4  -5   4          1.40          1.01         0.28 o                         
   5  -5   4          1.14          1.68         0.20 o                         
   6  -5   4         23.27         25.57         0.48 o                         
  -7  -4   4          7.31          7.42         0.35 o                         
  -6  -4   4          3.71          3.41         0.25 o                         
  -5  -4   4          3.59          4.05         0.26 o                         
  -4  -4   4         20.52         22.16         0.41 o                         
  -3  -4   4          6.20          4.97         0.19 o                         
  -2  -4   4        145.65        147.09         1.12 o                         
  -1  -4   4         17.40         18.56         0.44 o                         
   0  -4   4         40.55         43.11         0.52 o                         
   1  -4   4         36.99         41.04         0.48 o                         
   2  -4   4         67.48         66.99         0.59 o                         
   3  -4   4         22.85         21.39         0.41 o                         
   4  -4   4         84.57         84.64         0.85 o                         
   5  -4   4         14.31         15.20         0.62 o                         
   6  -4   4         11.78         11.97         0.35 o                         
  -7  -3   4         12.88         13.46         0.42 o                         
  -6  -3   4          6.12          6.09         0.44 o                         
  -5  -3   4         89.94         93.04         0.90 o                         
  -4  -3   4         19.89         18.89         0.44 o                         
  -3  -3   4         61.74         61.52         0.57 o                         
  -2  -3   4        134.15        145.38         1.10 o                         
  -1  -3   4        253.68        248.45         1.64 o                         
   0  -3   4          1.51          1.97         0.13 o                         
   1  -3   4         25.70         24.90         0.44 o                         
   2  -3   4         24.19         27.35         0.39 o                         
   3  -3   4        247.94        251.78         2.15 o                         
   4  -3   4         28.48         26.78         0.54 o                         
   5  -3   4          8.08          7.81         0.36 o                         
   6  -3   4         10.97         12.35         0.47 o                         
  -7  -2   4         10.79         13.49         0.38 o                         
  -6  -2   4          8.35          8.13         0.35 o                         
  -5  -2   4          7.46          6.93         0.30 o                         
  -4  -2   4        155.00        156.46         1.21 o                         
  -3  -2   4          5.89          6.87         0.24 o                         
  -2  -2   4        285.63        290.37         1.92 o                         
  -1  -2   4         88.24         96.74         0.85 o                         
   0  -2   4        502.60        520.60         3.60 o                         
   1  -2   4        520.83        548.17         4.95 o                         
   2  -2   4        164.43        169.98         1.22 o                         
   3  -2   4          1.33          1.89         0.17 o                         
   4  -2   4        134.85        135.23         1.10 o                         
   5  -2   4         10.21         10.46         0.34 o                         
   6  -2   4          0.06          0.11         0.18 o                         
  -7  -1   4          1.03          1.12         0.23 o                         
  -6  -1   4          5.67          5.00         0.35 o                         
  -5  -1   4         35.26         36.97         0.55 o                         
  -4  -1   4         48.51         46.84         0.54 o                         
  -3  -1   4         49.11         46.47         0.46 o                         
  -2  -1   4        144.57        152.89         1.08 o                         
  -1  -1   4        754.47        794.33         5.62 o                         
   0  -1   4        235.52        259.84         1.89 o                         
   1  -1   4        344.78        361.48         2.53 o                         
   2  -1   4        172.80        179.36         1.38 o                         
   3  -1   4         65.68         65.71         0.63 o                         
   4  -1   4        150.98        155.90         1.27 o                         
   5  -1   4          3.15          2.85         0.25 o                         
   6  -1   4         28.00         31.00         0.60 o                         
  -7   0   4          6.48          8.19         0.40 o                         
  -6   0   4          0.95          0.44         0.25 o                         
  -5   0   4         42.14         40.44         0.56 o                         
  -4   0   4        242.84        240.00         1.65 o                         
  -3   0   4         11.28         10.37         0.27 o                         
  -2   0   4         20.89         27.01         0.46 o                         
  -1   0   4        119.95        124.72         1.21 o                         
   0   0   4        711.11        756.67         8.09 o                         
   1   0   4         76.89         73.58         0.75 o                         
   2   0   4         53.04         52.11         0.53 o                         
   3   0   4        433.34        437.84         2.81 o                         
   4   0   4          0.02          0.17         0.14 o                         
   5   0   4          0.02          0.21         0.15 o                         
   6   0   4         10.89         10.07         0.27 o                         
  -7   1   4          1.08          0.79         0.20 o                         
  -6   1   4          5.90          5.28         0.41 o                         
  -5   1   4         35.67         37.23         0.56 o                         
  -4   1   4         48.20         45.77         0.51 o                         
  -3   1   4         49.40         47.08         0.48 o                         
  -2   1   4        145.84        153.66         1.03 o                         
  -1   1   4        751.14        794.07         6.11 o                         
   0   1   4        234.58        256.64         1.98 o                         
   1   1   4        344.92        362.57         2.30 o                         
   2   1   4        171.65        176.80         1.26 o                         
   3   1   4         64.79         64.83         0.58 o                         
   4   1   4        150.73        155.17         1.18 o                         
   5   1   4          3.21          3.25         0.19 o                         
   6   1   4         27.90         30.64         0.41 o                         
  -7   2   4         10.87         12.06         0.38 o                         
  -6   2   4          8.47          8.58         0.33 o                         
  -5   2   4          7.29          6.47         0.29 o                         
  -4   2   4        155.55        159.95         1.11 o                         
  -3   2   4          6.32          7.20         0.22 o                         
  -2   2   4        283.39        289.79         1.88 o                         
  -1   2   4         87.01         97.06         1.14 o                         
   0   2   4        502.04        524.62         3.76 o                         
   1   2   4        518.56        544.00         4.27 o                         
   2   2   4        164.63        170.89         1.14 o                         
   3   2   4          1.28          1.85         0.15 o                         
   4   2   4        134.50        135.51         1.09 o                         
   5   2   4          9.99          9.87         0.32 o                         
   6   2   4          0.07          0.28         0.14 o                         
  -7   3   4         12.81         13.20         0.77 o                         
  -6   3   4          6.21          5.87         0.31 o                         
  -5   3   4         90.37         92.72         0.85 o                         
  -4   3   4         19.67         18.20         0.42 o                         
  -3   3   4         62.31         61.94         0.59 o                         
  -2   3   4        135.03        145.76         1.02 o                         
  -1   3   4        253.55        251.08         1.50 o                         
   0   3   4          1.53          1.97         0.14 o                         
   1   3   4         25.64         25.52         0.32 o                         
   2   3   4         23.88         27.27         0.35 o                         
   3   3   4        247.24        250.88         1.80 o                         
   4   3   4         28.64         27.01         0.38 o                         
   5   3   4          8.26          8.17         0.30 o                         
   6   3   4         10.93         12.27         0.32 o                         
  -7   4   4          7.30          7.64         0.45 o                         
  -6   4   4          3.71          3.57         0.26 o                         
  -5   4   4          3.59          4.24         0.23 o                         
  -4   4   4         20.72         21.44         0.39 o                         
  -3   4   4          6.22          5.11         0.21 o                         
  -2   4   4        145.33        147.13         1.15 o                         
  -1   4   4         17.53         17.89         0.33 o                         
   0   4   4         40.64         42.37         0.42 o                         
   1   4   4         36.80         42.21         0.40 o                         
   2   4   4         68.04         68.59         0.56 o                         
   3   4   4         23.29         23.04         0.33 o                         
   4   4   4         84.78         85.94         0.71 o                         
   5   4   4         14.27         15.65         0.33 o                         
   6   4   4         11.68         12.11         0.29 o                         
  -7   5   4         11.14         12.20         0.49 o                         
  -6   5   4          1.87          1.76         0.20 o                         
  -5   5   4         11.83         11.59         0.40 o                         
  -4   5   4         12.31         12.22         0.35 o                         
  -3   5   4         15.27         14.08         0.38 o                         
  -2   5   4         59.20         61.34         0.58 o                         
  -1   5   4         29.84         27.44         0.39 o                         
   0   5   4         50.73         47.18         0.45 o                         
   1   5   4        134.99        146.35         0.97 o                         
   2   5   4          0.86          0.54         0.12 o                         
   3   5   4         13.11         13.13         0.27 o                         
   4   5   4          1.42          1.07         0.14 o                         
   5   5   4          1.18          1.91         0.15 o                         
   6   5   4         23.37         26.07         0.39 o                         
  -6   6   4         11.04         13.73         0.53 o                         
  -5   6   4          9.70         10.25         0.34 o                         
  -4   6   4         95.92         93.55         0.85 o                         
  -3   6   4         90.50         92.73         0.75 o                         
  -2   6   4         78.42         84.13         0.63 o                         
  -1   6   4        169.04        170.11         1.06 o                         
   0   6   4         75.75         83.82         0.60 o                         
   1   6   4         18.13         15.51         0.26 o                         
   2   6   4         34.65         33.77         0.37 o                         
   3   6   4         19.53         20.47         0.32 o                         
   4   6   4         38.04         37.07         0.41 o                         
   5   6   4          3.60          2.94         0.17 o                         
   6   6   4          1.29          1.16         0.15 o                         
  -6   7   4          0.88          1.17         0.22 o                         
  -5   7   4         14.53         13.91         0.37 o                         
  -4   7   4         50.34         48.21         0.58 o                         
  -3   7   4         16.56         16.86         0.36 o                         
  -2   7   4          8.59          8.28         0.24 o                         
  -1   7   4         70.34         69.19         0.58 o                         
   0   7   4         83.35         86.35         0.66 o                         
   1   7   4        130.00        133.81         0.95 o                         
   2   7   4         37.29         38.27         0.41 o                         
   3   7   4         22.32         18.90         0.30 o                         
   4   7   4         21.18         20.04         0.34 o                         
   5   7   4          3.85          3.02         0.16 o                         
   6   7   4          9.34         10.44         0.32 o                         
  -6   8   4          3.62          3.29         0.30 o                         
  -5   8   4         37.55         34.09         0.48 o                         
  -4   8   4          2.44          2.20         0.21 o                         
  -3   8   4         10.20         10.11         0.29 o                         
  -2   8   4         28.42         29.77         0.50 o                         
  -1   8   4         12.77         12.89         0.28 o                         
   0   8   4        311.92        333.64         2.05 o                         
   1   8   4        216.85        216.63         1.31 o                         
   2   8   4         15.96         17.12         0.31 o                         
   3   8   4         48.00         45.97         0.50 o                         
   4   8   4          8.69          7.71         0.31 o                         
   5   8   4          2.33          2.72         0.17 o                         
   6   8   4          8.92         10.18         0.30 o                         
  -6   9   4          6.33          6.28         0.31 o                         
  -5   9   4         55.26         53.11         0.58 o                         
  -4   9   4         12.81         13.05         0.38 o                         
  -3   9   4         33.67         32.32         0.45 o                         
  -2   9   4         23.05         19.55         0.35 o                         
  -1   9   4        234.11        240.75         1.94 o                         
   0   9   4         56.11         53.60         0.53 o                         
   1   9   4         85.75         87.54         0.69 o                         
   2   9   4         18.36         15.66         0.32 o                         
   3   9   4          2.57          2.41         0.23 o                         
   4   9   4         59.20         60.43         0.68 o                         
   5   9   4          1.75          2.27         0.17 o                         
  -6  10   4         14.95         17.60         0.50 o                         
  -5  10   4         17.23         18.59         0.39 o                         
  -4  10   4         57.10         55.32         0.65 o                         
  -3  10   4        127.88        123.36         0.97 o                         
  -2  10   4        123.16        121.78         1.11 o                         
  -1  10   4         18.05         16.70         0.32 o                         
   0  10   4        281.87        292.39         1.78 o                         
   1  10   4        107.36        103.04         0.89 o                         
   2  10   4        237.74        234.24         1.72 o                         
   3  10   4         35.75         37.64         0.48 o                         
   4  10   4         25.07         23.43         0.40 o                         
   5  10   4          1.32          1.41         0.15 o                         
  -6  11   4          1.75          2.24         0.31 o                         
  -5  11   4         29.43         26.53         0.45 o                         
  -4  11   4         34.52         34.07         0.49 o                         
  -3  11   4          9.96          9.25         0.32 o                         
  -2  11   4        166.67        165.07         1.33 o                         
  -1  11   4         21.08         22.95         0.40 o                         
   0  11   4         46.00         44.15         0.49 o                         
   1  11   4         37.84         38.05         0.49 o                         
   2  11   4         23.38         22.86         0.50 o                         
   3  11   4        131.51        128.78         1.11 o                         
   4  11   4          3.07          2.08         0.18 o                         
   5  11   4          3.90          3.24         0.17 o                         
  -5  12   4         15.96         15.12         0.37 o                         
  -4  12   4         29.60         27.49         0.48 o                         
  -3  12   4          0.78          0.47         0.18 o                         
  -2  12   4          7.92          7.69         0.25 o                         
  -1  12   4         14.98         13.86         0.33 o                         
   0  12   4          1.04          1.56         0.15 o                         
   1  12   4          4.40          4.10         0.31 o                         
   2  12   4          3.63          3.39         0.21 o                         
   3  12   4          4.54          3.80         0.22 o                         
   4  12   4         26.51         25.35         0.44 o                         
   5  12   4          1.81          2.32         0.16 o                         
  -5  13   4         11.63         12.54         0.33 o                         
  -4  13   4         12.18         12.95         0.39 o                         
  -3  13   4         62.21         60.67         0.66 o                         
  -2  13   4         25.00         23.93         0.37 o                         
  -1  13   4          4.31          3.43         0.19 o                         
   0  13   4          9.14          8.78         0.26 o                         
   1  13   4         71.47         72.99         0.70 o                         
   2  13   4         16.03         13.26         0.40 o                         
   3  13   4         17.96         17.98         0.39 o                         
   4  13   4          6.08          6.34         0.27 o                         
  -5  14   4          4.46          4.86         0.42 o                         
  -4  14   4         15.84         16.77         0.35 o                         
  -3  14   4         55.14         53.37         0.59 o                         
  -2  14   4          1.12          1.15         0.17 o                         
  -1  14   4         18.51         17.58         0.34 o                         
   0  14   4         47.63         49.21         0.52 o                         
   1  14   4         57.60         57.29         0.64 o                         
   2  14   4         53.34         51.47         0.80 o                         
   3  14   4         28.85         29.87         0.50 o                         
   4  14   4          3.21          2.95         0.21 o                         
  -4  15   4          9.90          9.49         0.29 o                         
  -3  15   4         10.76         10.97         0.34 o                         
  -2  15   4         85.87         85.16         0.99 o                         
  -1  15   4          4.53          3.88         0.21 o                         
   0  15   4        138.19        137.25         1.15 o                         
   1  15   4          7.24          7.08         0.26 o                         
   2  15   4         16.51         16.29         0.36 o                         
   3  15   4          4.26          3.77         0.22 o                         
   4  15   4          1.43          1.59         0.17 o                         
  -4  16   4          6.50          6.41         0.32 o                         
  -3  16   4         25.61         23.71         0.40 o                         
  -2  16   4          1.08          0.73         0.16 o                         
  -1  16   4          0.12          0.14         0.19 o                         
   0  16   4         28.95         30.88         0.49 o                         
   1  16   4         54.66         54.51         0.58 o                         
   2  16   4          6.47          6.58         0.27 o                         
   3  16   4          2.60          2.83         0.18 o                         
  -3  17   4          1.95          1.82         0.18 o                         
  -2  17   4          5.87          5.49         0.26 o                         
  -1  17   4         13.99         13.89         0.36 o                         
   0  17   4          7.52          7.77         0.33 o                         
   1  17   4          3.01          2.86         0.20 o                         
   2  17   4          0.07          0.13         0.19 o                         
   3  17   4          2.85          2.73         0.23 o                         
  -3  18   4          2.12          2.09         0.29 o                         
  -2  18   4         19.87         21.17         0.44 o                         
  -1  18   4          3.51          2.09         0.18 o                         
   0  18   4          0.72          0.81         0.21 o                         
   1  18   4          5.77          6.89         0.28 o                         
   2  18   4          8.05          7.93         0.35 o                         
  -2  19   4          2.96          3.24         0.25 o                         
  -1  19   4          0.55          0.58         0.24 o                         
   0  19   4          2.86          2.73         0.20 o                         
   1  19   4          4.47          4.15         0.29 o                         
  -1 -18   5          6.32          6.91         0.56 o                         
   0 -18   5          4.14          4.41         0.45 o                         
   1 -18   5          7.71         10.49         1.32 o                         
  -2 -17   5          1.38          1.07         0.52 o                         
  -1 -17   5          1.72          1.22         0.31 o                         
   0 -17   5          3.58          3.31         0.46 o                         
   1 -17   5          0.57          0.67         0.44 o                         
   2 -17   5         14.37         16.94         0.71 o                         
  -3 -16   5          1.19          1.40         0.27 o                         
  -2 -16   5          3.13          2.96         0.27 o                         
  -1 -16   5          4.36          4.33         0.32 o                         
   0 -16   5          7.54          7.94         0.46 o                         
   1 -16   5          8.25          8.25         0.63 o                         
   2 -16   5         11.64         12.99         0.81 o                         
  -4 -15   5         14.96         14.98         0.47 o                         
  -3 -15   5          4.12          4.82         0.25 o                         
  -2 -15   5         11.26         11.73         0.41 o                         
  -1 -15   5          9.22          9.72         0.49 o                         
   0 -15   5         12.95         13.12         0.46 o                         
   1 -15   5         20.22         21.79         0.58 o                         
   2 -15   5          3.29          4.20         0.50 o                         
   3 -15   5         19.28         24.11         0.96 o                         
  -4 -14   5          2.11          1.50         0.23 o                         
  -3 -14   5          8.70          8.40         0.33 o                         
  -2 -14   5         19.12         19.24         0.59 o                         
  -1 -14   5         45.49         48.13         1.00 o                         
   0 -14   5         20.67         19.24         0.52 o                         
   1 -14   5          2.10          2.22         0.27 o                         
   2 -14   5         16.94         15.85         0.59 o                         
   3 -14   5          2.67          3.26         0.42 o                         
  -4 -13   5          5.84          6.53         0.44 o                         
  -3 -13   5         12.76         13.25         0.36 o                         
  -2 -13   5          4.68          4.18         0.25 o                         
  -1 -13   5         14.68         15.60         0.45 o                         
   0 -13   5         13.93         14.39         0.49 o                         
   1 -13   5         62.99         64.07         0.96 o                         
   2 -13   5          4.32          3.94         0.70 o                         
   3 -13   5          6.64          7.53         0.73 o                         
   4 -13   5         16.66         17.13         0.88 o                         
  -5 -12   5          7.21          7.10         0.41 o                         
  -4 -12   5          6.56          7.35         0.30 o                         
  -3 -12   5          9.43         10.11         0.38 o                         
  -2 -12   5        139.86        143.92         1.34 o                         
  -1 -12   5          0.83          0.61         0.22 o                         
   0 -12   5         30.05         28.68         0.53 o                         
   1 -12   5        108.32        113.35         1.79 o                         
   2 -12   5         68.43         71.34         1.20 o                         
   3 -12   5         31.46         30.93         0.68 o                         
   4 -12   5          1.20          0.63         0.30 o                         
  -5 -11   5          5.70          6.04         0.37 o                         
  -4 -11   5         39.53         42.79         0.60 o                         
  -3 -11   5         49.63         49.13         0.79 o                         
  -2 -11   5         45.39         44.12         0.63 o                         
  -1 -11   5        263.13        261.34         2.04 o                         
   0 -11   5        120.49        117.62         1.28 o                         
   1 -11   5         41.27         42.26         0.60 o                         
   2 -11   5         15.50         15.29         0.54 o                         
   3 -11   5         36.42         35.60         0.60 o                         
   4 -11   5         20.99         21.03         0.58 o                         
  -5 -10   5         31.07         29.94         0.66 o                         
  -4 -10   5         13.93         14.58         0.41 o                         
  -3 -10   5          2.87          2.51         0.22 o                         
  -2 -10   5        171.52        175.03         1.71 o                         
  -1 -10   5         15.48         15.47         0.37 o                         
   0 -10   5        164.06        160.56         1.40 o                         
   1 -10   5        163.39        157.64         1.52 o                         
   2 -10   5         46.61         46.44         0.58 o                         
   3 -10   5          7.76          7.65         0.37 o                         
   4 -10   5          3.48          3.65         0.24 o                         
   5 -10   5          0.58          0.79         0.25 o                         
  -6  -9   5          6.55          6.37         0.38 o                         
  -5  -9   5          8.58          7.30         0.40 o                         
  -4  -9   5          9.30          8.57         0.36 o                         
  -3  -9   5         14.15         15.25         0.38 o                         
  -2  -9   5         24.81         23.63         0.42 o                         
  -1  -9   5         35.82         33.58         0.47 o                         
   0  -9   5         39.06         36.00         0.51 o                         
   1  -9   5        132.73        133.30         1.24 o                         
   2  -9   5         21.49         21.69         0.51 o                         
   3  -9   5         51.34         48.71         0.77 o                         
   4  -9   5          1.41          1.40         0.19 o                         
   5  -9   5          2.56          2.52         0.24 o                         
  -6  -8   5          6.25          6.32         0.34 o                         
  -5  -8   5          3.71          4.58         0.31 o                         
  -4  -8   5         25.28         26.76         0.47 o                         
  -3  -8   5         29.69         30.66         0.54 o                         
  -2  -8   5         87.14         87.39         1.03 o                         
  -1  -8   5         83.75         85.39         0.82 o                         
   0  -8   5         72.22         74.67         0.81 o                         
   1  -8   5         64.46         61.78         0.73 o                         
   2  -8   5        100.11         99.79         0.87 o                         
   3  -8   5         21.58         22.19         0.42 o                         
   4  -8   5         35.23         32.71         0.52 o                         
   5  -8   5          0.91          0.81         0.21 o                         
  -6  -7   5          8.92         11.11         0.42 o                         
  -5  -7   5          3.36          3.36         0.37 o                         
  -4  -7   5          6.81          6.57         0.25 o                         
  -3  -7   5          3.53          3.98         0.21 o                         
  -2  -7   5         39.58         35.87         0.48 o                         
  -1  -7   5        106.83        103.69         0.93 o                         
   0  -7   5         63.37         61.72         0.65 o                         
   1  -7   5         41.55         41.21         0.58 o                         
   2  -7   5          5.61          6.52         0.34 o                         
   3  -7   5          8.47          8.72         0.32 o                         
   4  -7   5         10.67         13.06         0.51 o                         
   5  -7   5          0.49          0.67         0.17 o                         
  -6  -6   5          0.25          0.26         0.40 o                         
  -5  -6   5          6.69          5.63         0.27 o                         
  -4  -6   5         18.09         17.21         0.43 o                         
  -3  -6   5         28.07         26.49         0.41 o                         
  -2  -6   5         25.42         22.40         0.42 o                         
  -1  -6   5          5.07          4.39         0.19 o                         
   0  -6   5         80.47         81.17         0.76 o                         
   1  -6   5        144.28        131.48         1.11 o                         
   2  -6   5         45.56         45.52         0.50 o                         
   3  -6   5         40.18         38.62         0.53 o                         
   4  -6   5          0.91          0.83         0.19 o                         
   5  -6   5          4.70          5.23         0.23 o                         
  -6  -5   5          2.26          1.96         0.42 o                         
  -5  -5   5          7.44          5.86         0.32 o                         
  -4  -5   5         10.39          8.99         0.31 o                         
  -3  -5   5         66.61         64.99         0.61 o                         
  -2  -5   5         76.84         76.25         0.70 o                         
  -1  -5   5         43.01         42.99         0.48 o                         
   0  -5   5         45.87         42.47         0.45 o                         
   1  -5   5         28.67         29.23         0.40 o                         
   2  -5   5         21.81         20.70         0.38 o                         
   3  -5   5         83.51         77.56         0.80 o                         
   4  -5   5          1.72          1.37         0.21 o                         
   5  -5   5          6.56          6.08         0.27 o                         
  -6  -4   5          1.99          2.06         0.30 o                         
  -5  -4   5          1.89          2.07         0.26 o                         
  -4  -4   5         58.43         60.51         0.69 o                         
  -3  -4   5         98.21         97.58         0.84 o                         
  -2  -4   5        100.57         98.74         0.78 o                         
  -1  -4   5        154.83        158.35         1.11 o                         
   0  -4   5         66.31         65.44         0.56 o                         
   1  -4   5          6.83          7.41         0.23 o                         
   2  -4   5         96.48         96.91         0.86 o                         
   3  -4   5          2.54          2.47         0.21 o                         
   4  -4   5        116.42        114.17         1.15 o                         
   5  -4   5          2.69          2.20         0.20 o                         
  -6  -3   5          6.79          5.85         0.58 o                         
  -5  -3   5         44.76         43.56         0.65 o                         
  -4  -3   5         71.00         72.54         0.71 o                         
  -3  -3   5         60.00         57.52         0.84 o                         
  -2  -3   5         43.25         45.13         0.57 o                         
  -1  -3   5         98.94        104.27         0.81 o                         
   0  -3   5        168.07        179.07         1.17 o                         
   1  -3   5         18.57         21.26         0.31 o                         
   2  -3   5         23.84         23.37         0.39 o                         
   3  -3   5        167.71        163.61         1.40 o                         
   4  -3   5          2.38          2.26         0.20 o                         
   5  -3   5          3.43          3.20         0.20 o                         
  -6  -2   5         12.22         13.76         0.52 o                         
  -5  -2   5         40.22         39.87         0.59 o                         
  -4  -2   5         41.56         43.06         0.56 o                         
  -3  -2   5          1.85          1.77         0.17 o                         
  -2  -2   5        375.15        395.88         2.28 o                         
  -1  -2   5         29.22         32.99         0.36 o                         
   0  -2   5         41.29         46.09         0.44 o                         
   1  -2   5        191.67        210.52         1.44 o                         
   2  -2   5         15.42         12.29         0.31 o                         
   3  -2   5         62.73         61.40         0.67 o                         
   4  -2   5          0.06          0.25         0.17 o                         
   5  -2   5          4.76          5.39         0.26 o                         
   6  -2   5         10.06         10.02         0.24 o                         
  -6  -1   5          3.87          3.69         0.24 o                         
  -5  -1   5         23.74         23.98         0.84 o                         
  -4  -1   5         34.62         35.16         0.51 o                         
  -3  -1   5        141.68        148.19         1.08 o                         
  -2  -1   5         35.65         33.84         0.37 o                         
  -1  -1   5         27.61         28.47         0.33 o                         
   0  -1   5        151.30        167.19         1.04 o                         
   1  -1   5        155.41        162.07         1.11 o                         
   2  -1   5         33.55         34.73         0.46 o                         
   3  -1   5         47.96         50.23         0.61 o                         
   4  -1   5          8.54          8.39         0.32 o                         
   5  -1   5          7.62          8.02         0.29 o                         
   6  -1   5         12.18         13.67         0.29 o                         
  -6   0   5          6.86          5.91         0.43 o                         
  -5   0   5          0.32          0.52         0.20 o                         
  -4   0   5          0.73          0.52         0.21 o                         
  -3   0   5          6.10          5.12         0.21 o                         
  -2   0   5          5.81          4.81         0.17 o                         
  -1   0   5         34.84         32.08         0.37 o                         
   0   0   5         12.35         11.66         0.25 o                         
   1   0   5         10.60         11.52         0.27 o                         
   2   0   5         70.19         78.02         0.73 o                         
   3   0   5          5.28          5.24         0.35 o                         
   4   0   5        119.28        122.98         1.22 o                         
   5   0   5          2.21          2.00         0.16 o                         
   6   0   5         11.72         13.05         0.46 o                         
  -6   1   5          3.79          3.28         0.26 o                         
  -5   1   5         23.79         22.76         0.80 o                         
  -4   1   5         34.50         35.77         0.52 o                         
  -3   1   5        142.22        149.49         1.13 o                         
  -2   1   5         35.74         33.31         0.41 o                         
  -1   1   5         27.62         28.41         0.33 o                         
   0   1   5        151.09        167.86         1.08 o                         
   1   1   5        154.85        162.34         1.18 o                         
   2   1   5         33.63         34.91         0.41 o                         
   3   1   5         47.70         50.10         0.54 o                         
   4   1   5          8.47          8.15         0.27 o                         
   5   1   5          7.83          8.33         0.25 o                         
   6   1   5         12.18         13.73         0.35 o                         
  -6   2   5         12.29         13.27         0.42 o                         
  -5   2   5         40.25         39.58         0.83 o                         
  -4   2   5         41.64         43.17         0.55 o                         
  -3   2   5          1.92          2.04         0.20 o                         
  -2   2   5        374.44        393.87         2.43 o                         
  -1   2   5         29.30         32.81         0.35 o                         
   0   2   5         41.11         45.82         0.47 o                         
   1   2   5        191.84        209.91         1.43 o                         
   2   2   5         15.83         12.82         0.35 o                         
   3   2   5         61.99         61.26         0.57 o                         
   4   2   5          0.07          0.24         0.17 o                         
   5   2   5          4.62          5.39         0.22 o                         
   6   2   5         10.14          9.84         0.42 o                         
  -6   3   5          6.94          5.68         0.44 o                         
  -5   3   5         44.39         42.31         1.01 o                         
  -4   3   5         70.68         70.93         0.72 o                         
  -3   3   5         59.58         57.30         0.68 o                         
  -2   3   5         43.80         46.26         0.55 o                         
  -1   3   5         99.44        106.32         0.77 o                         
   0   3   5        166.71        177.51         1.05 o                         
   1   3   5         18.06         19.68         0.31 o                         
   2   3   5         23.96         23.47         0.32 o                         
   3   3   5        168.00        163.92         1.13 o                         
   4   3   5          2.28          1.60         0.14 o                         
   5   3   5          3.47          3.70         0.20 o                         
  -6   4   5          2.05          1.76         0.30 o                         
  -5   4   5          1.89          1.77         0.26 o                         
  -4   4   5         58.05         60.34         0.75 o                         
  -3   4   5         96.49         96.35         0.90 o                         
  -2   4   5         99.93         98.13         0.87 o                         
  -1   4   5        153.57        157.94         1.08 o                         
   0   4   5         65.70         64.50         0.58 o                         
   1   4   5          6.69          6.79         0.30 o                         
   2   4   5         97.26         97.86         0.85 o                         
   3   4   5          2.53          2.59         0.15 o                         
   4   4   5        116.02        113.85         0.91 o                         
   5   4   5          2.60          2.47         0.16 o                         
  -6   5   5          2.27          1.92         0.23 o                         
  -5   5   5          7.54          5.88         0.37 o                         
  -4   5   5         10.17          8.34         0.35 o                         
  -3   5   5         66.71         64.82         0.71 o                         
  -2   5   5         75.92         76.04         0.68 o                         
  -1   5   5         43.31         42.85         0.46 o                         
   0   5   5         45.93         42.79         0.40 o                         
   1   5   5         28.81         29.83         0.37 o                         
   2   5   5         21.60         20.46         0.34 o                         
   3   5   5         83.93         78.24         0.66 o                         
   4   5   5          1.68          1.83         0.18 o                         
   5   5   5          6.53          6.35         0.24 o                         
  -6   6   5          0.27          0.41         0.20 o                         
  -5   6   5          6.65          5.67         0.25 o                         
  -4   6   5         18.24         17.90         0.56 o                         
  -3   6   5         27.98         26.40         0.46 o                         
  -2   6   5         25.50         23.53         0.43 o                         
  -1   6   5          4.96          4.51         0.20 o                         
   0   6   5         80.49         81.42         0.70 o                         
   1   6   5        143.58        132.38         0.90 o                         
   2   6   5         45.85         45.77         0.46 o                         
   3   6   5         40.35         38.80         0.41 o                         
   4   6   5          0.89          0.94         0.19 o                         
   5   6   5          4.70          5.36         0.25 o                         
  -6   7   5          9.01         10.38         0.49 o                         
  -5   7   5          3.42          3.49         0.21 o                         
  -4   7   5          6.81          5.64         0.34 o                         
  -3   7   5          3.60          4.01         0.23 o                         
  -2   7   5         39.43         35.07         0.45 o                         
  -1   7   5        106.96        101.44         0.76 o                         
   0   7   5         63.46         61.54         0.59 o                         
   1   7   5         41.53         42.94         0.54 o                         
   2   7   5          5.66          5.89         0.22 o                         
   3   7   5          8.36          7.95         0.26 o                         
   4   7   5         10.49         12.33         0.29 o                         
   5   7   5          0.45          0.55         0.15 o                         
  -6   8   5          6.29          6.35         0.39 o                         
  -5   8   5          3.80          5.17         0.23 o                         
  -4   8   5         25.30         26.37         0.49 o                         
  -3   8   5         29.50         29.47         0.47 o                         
  -2   8   5         87.25         85.93         0.78 o                         
  -1   8   5         84.07         86.09         0.83 o                         
   0   8   5         72.07         74.42         0.76 o                         
   1   8   5         64.29         62.66         0.81 o                         
   2   8   5        100.10         99.04         0.83 o                         
   3   8   5         21.32         21.84         0.36 o                         
   4   8   5         34.99         32.11         0.62 o                         
   5   8   5          0.90          0.83         0.16 o                         
  -6   9   5          6.44          6.58         0.71 o                         
  -5   9   5          8.56          7.93         0.29 o                         
  -4   9   5          9.20          8.52         0.36 o                         
  -3   9   5         14.32         15.23         0.36 o                         
  -2   9   5         24.74         23.57         0.40 o                         
  -1   9   5         35.96         33.07         0.43 o                         
   0   9   5         39.02         36.53         0.46 o                         
   1   9   5        132.80        132.30         1.10 o                         
   2   9   5         21.38         22.56         0.48 o                         
   3   9   5         51.09         48.29         0.59 o                         
   4   9   5          1.38          1.33         0.14 o                         
   5   9   5          2.64          2.51         0.41 o                         
  -5  10   5         30.94         29.70         0.45 o                         
  -4  10   5         14.05         14.38         0.34 o                         
  -3  10   5          2.91          2.36         0.20 o                         
  -2  10   5        171.84        175.46         1.42 o                         
  -1  10   5         15.51         16.42         0.33 o                         
   0  10   5        163.69        160.58         1.16 o                         
   1  10   5        162.99        157.69         1.45 o                         
   2  10   5         47.05         46.79         0.57 o                         
   3  10   5          7.46          6.98         0.34 o                         
   4  10   5          3.34          3.59         0.18 o                         
   5  10   5          0.59          0.85         0.16 o                         
  -5  11   5          5.68          6.65         0.28 o                         
  -4  11   5         39.44         41.45         0.56 o                         
  -3  11   5         49.63         48.24         0.54 o                         
  -2  11   5         45.43         44.83         0.75 o                         
  -1  11   5        263.26        262.58         1.87 o                         
   0  11   5        119.76        116.39         0.97 o                         
   1  11   5         41.00         41.26         0.52 o                         
   2  11   5         15.53         15.41         0.38 o                         
   3  11   5         36.56         34.95         0.49 o                         
   4  11   5         20.74         20.58         0.38 o                         
  -5  12   5          7.34          7.64         0.38 o                         
  -4  12   5          6.70          6.88         0.28 o                         
  -3  12   5          9.43         10.38         0.30 o                         
  -2  12   5        140.25        143.62         1.10 o                         
  -1  12   5          0.87          0.75         0.18 o                         
   0  12   5         29.88         28.69         0.41 o                         
   1  12   5        107.84        109.69         1.01 o                         
   2  12   5         68.50         70.70         1.87 o                         
   3  12   5         31.37         30.24         0.48 o                         
   4  12   5          1.15          0.80         0.15 o                         
  -4  13   5          5.86          6.15         0.26 o                         
  -3  13   5         12.74         13.53         0.33 o                         
  -2  13   5          4.53          4.44         0.23 o                         
  -1  13   5         14.91         15.82         0.39 o                         
   0  13   5         13.53         14.64         0.34 o                         
   1  13   5         62.41         62.19         0.71 o                         
   2  13   5          4.27          3.27         0.20 o                         
   3  13   5          6.83          6.48         0.27 o                         
   4  13   5         16.40         16.97         0.34 o                         
  -4  14   5          2.18          1.54         0.35 o                         
  -3  14   5          8.47          8.48         0.27 o                         
  -2  14   5         18.89         19.57         0.39 o                         
  -1  14   5         45.36         46.81         0.52 o                         
   0  14   5         20.59         19.25         0.38 o                         
   1  14   5          2.10          1.78         0.18 o                         
   2  14   5         17.21         16.50         0.36 o                         
   3  14   5          2.53          2.57         0.18 o                         
  -4  15   5         14.97         14.64         0.48 o                         
  -3  15   5          4.13          5.17         0.26 o                         
  -2  15   5         11.43         10.68         0.32 o                         
  -1  15   5          8.92          8.58         0.29 o                         
   0  15   5         12.98         13.31         0.31 o                         
   1  15   5         19.82         21.14         0.37 o                         
   2  15   5          3.33          3.73         0.19 o                         
   3  15   5         19.40         22.45         0.37 o                         
  -3  16   5          1.21          1.19         0.24 o                         
  -2  16   5          3.16          3.70         0.22 o                         
  -1  16   5          4.50          4.60         0.24 o                         
   0  16   5          7.23          7.90         0.29 o                         
   1  16   5          8.17          7.67         0.30 o                         
   2  16   5         11.66         12.54         0.31 o                         
  -2  17   5          1.40          1.00         0.20 o                         
  -1  17   5          1.74          2.03         0.18 o                         
   0  17   5          3.61          2.42         0.21 o                         
   1  17   5          0.55          0.61         0.20 o                         
   2  17   5         14.42         15.85         0.52 o                         
  -1  18   5          6.34          6.78         0.39 o                         
   0  18   5          4.12          4.97         0.26 o                         
   1  18   5          7.85          7.94         0.42 o                         
  -2 -16   6          6.79          6.75         0.49 o                         
  -1 -16   6          5.69          5.79         0.33 o                         
   0 -16   6          5.92          6.27         0.34 o                         
  -2 -15   6         11.20         10.64         0.34 o                         
  -1 -15   6         11.48         11.65         0.45 o                         
   0 -15   6          3.17          3.32         0.38 o                         
   1 -15   6          1.38          2.06         0.27 o                         
   2 -15   6          6.97         10.44         0.75 o                         
  -3 -14   6          7.09          8.63         0.32 o                         
  -2 -14   6         12.87         13.23         0.36 o                         
  -1 -14   6          0.13         -0.03         0.21 o                         
   0 -14   6          2.48          2.46         0.25 o                         
   1 -14   6          9.96         10.08         0.65 o                         
   2 -14   6          7.27          9.83         0.51 o                         
  -4 -13   6          6.63          7.80         0.38 o                         
  -3 -13   6          3.27          2.83         0.22 o                         
  -2 -13   6          1.37          1.45         0.21 o                         
  -1 -13   6         65.62         67.66         0.82 o                         
   0 -13   6         13.77         13.40         0.48 o                         
   1 -13   6          3.66          4.49         0.32 o                         
   2 -13   6          4.27          3.44         0.40 o                         
   3 -13   6          3.33          3.72         0.50 o                         
  -4 -12   6          5.06          5.51         0.29 o                         
  -3 -12   6          0.23          0.59         0.18 o                         
  -2 -12   6         10.68         10.11         0.37 o                         
  -1 -12   6          5.48          5.51         0.27 o                         
   0 -12   6         88.86         86.88         1.16 o                         
   1 -12   6          8.07          7.89         0.35 o                         
   2 -12   6          1.80          1.23         0.35 o                         
   3 -12   6         14.37         16.31         1.57 o                         
  -4 -11   6          4.53          3.89         0.24 o                         
  -3 -11   6          3.56          3.63         0.22 o                         
  -2 -11   6         63.09         62.66         0.95 o                         
  -1 -11   6         50.94         51.50         0.68 o                         
   0 -11   6          2.12          1.96         0.22 o                         
   1 -11   6          7.82          8.46         0.35 o                         
   2 -11   6         13.41         14.44         0.42 o                         
   3 -11   6          2.32          2.46         0.41 o                         
  -5 -10   6          0.17          0.49         0.24 o                         
  -4 -10   6          6.08          6.44         0.28 o                         
  -3 -10   6         69.79         72.08         0.79 o                         
  -2 -10   6         42.93         41.40         0.65 o                         
  -1 -10   6         18.74         18.95         0.39 o                         
   0 -10   6         21.63         21.59         0.49 o                         
   1 -10   6         64.79         62.71         0.70 o                         
   2 -10   6         20.50         18.85         0.43 o                         
   3 -10   6          5.24          5.70         0.31 o                         
   4 -10   6          4.24          4.44         0.38 o                         
  -5  -9   6          8.51          8.27         0.59 o                         
  -4  -9   6         22.20         23.69         0.45 o                         
  -3  -9   6          4.21          3.70         0.23 o                         
  -2  -9   6         43.28         43.43         0.56 o                         
  -1  -9   6        126.97        129.05         1.04 o                         
   0  -9   6         40.16         39.01         0.52 o                         
   1  -9   6         17.78         17.91         0.39 o                         
   2  -9   6         12.02         10.49         0.34 o                         
   3  -9   6          2.35          2.79         0.33 o                         
   4  -9   6         11.24         12.55         0.42 o                         
  -5  -8   6          1.01          0.99         0.23 o                         
  -4  -8   6          1.69          1.43         0.20 o                         
  -3  -8   6         23.26         22.42         0.40 o                         
  -2  -8   6         67.64         65.98         0.68 o                         
  -1  -8   6          6.76          6.46         0.28 o                         
   0  -8   6         82.31         81.00         0.77 o                         
   1  -8   6         58.67         57.49         0.62 o                         
   2  -8   6         63.81         64.92         1.02 o                         
   3  -8   6          2.53          2.01         0.21 o                         
   4  -8   6          6.82          7.10         0.39 o                         
  -5  -7   6          4.89          5.62         0.46 o                         
  -4  -7   6          6.73          5.98         0.33 o                         
  -3  -7   6          9.45          8.88         0.29 o                         
  -2  -7   6         11.13          9.45         0.29 o                         
  -1  -7   6         79.97         81.09         0.70 o                         
   0  -7   6         40.67         38.87         0.49 o                         
   1  -7   6         84.58         84.69         0.78 o                         
   2  -7   6          2.77          2.80         0.22 o                         
   3  -7   6         14.68         13.57         0.42 o                         
   4  -7   6          1.29          1.47         0.19 o                         
  -5  -6   6          4.17          5.66         0.38 o                         
  -4  -6   6          2.03          2.81         0.21 o                         
  -3  -6   6         18.60         18.51         0.37 o                         
  -2  -6   6         27.38         28.18         0.53 o                         
  -1  -6   6         37.04         37.98         0.47 o                         
   0  -6   6         46.20         44.76         0.52 o                         
   1  -6   6         10.62         12.32         0.32 o                         
   2  -6   6         31.04         29.85         0.50 o                         
   3  -6   6          4.78          5.82         0.25 o                         
   4  -6   6         11.04         11.13         0.33 o                         
  -5  -5   6          0.80          0.46         0.19 o                         
  -4  -5   6         13.43         13.14         0.65 o                         
  -3  -5   6          2.38          2.61         0.20 o                         
  -2  -5   6         10.65         10.21         0.29 o                         
  -1  -5   6         19.30         18.82         0.34 o                         
   0  -5   6          6.46          6.28         0.27 o                         
   1  -5   6         26.48         24.20         0.41 o                         
   2  -5   6          6.99          6.86         0.27 o                         
   3  -5   6         28.94         30.00         0.56 o                         
   4  -5   6         15.83         15.21         0.34 o                         
   5  -5   6          0.69          0.65         0.18 o                         
  -6  -4   6          2.82          2.70         0.30 o                         
  -5  -4   6          3.10          3.95         0.23 o                         
  -4  -4   6          8.68          6.85         0.29 o                         
  -3  -4   6         13.17         13.00         0.33 o                         
  -2  -4   6         14.29         16.67         0.33 o                         
  -1  -4   6         12.18         12.64         0.30 o                         
   0  -4   6         40.84         40.82         0.55 o                         
   1  -4   6          0.50          0.56         0.16 o                         
   2  -4   6         19.59         18.96         0.38 o                         
   3  -4   6         52.74         52.79         0.74 o                         
   4  -4   6          9.38          8.91         0.30 o                         
   5  -4   6          1.73          2.55         0.18 o                         
  -6  -3   6          2.10          2.30         0.28 o                         
  -5  -3   6          8.06          8.02         0.29 o                         
  -4  -3   6         20.47         22.01         0.72 o                         
  -3  -3   6          5.77          5.46         0.26 o                         
  -2  -3   6        138.52        145.07         1.07 o                         
  -1  -3   6         31.27         32.54         0.41 o                         
   0  -3   6         48.74         49.25         0.53 o                         
   1  -3   6        161.34        155.26         1.23 o                         
   2  -3   6         34.56         35.12         0.49 o                         
   3  -3   6         16.42         14.98         0.36 o                         
   4  -3   6          2.62          1.79         0.17 o                         
   5  -3   6          2.55          2.94         0.17 o                         
  -6  -2   6          3.48          4.41         0.28 o                         
  -5  -2   6          4.31          5.76         0.26 o                         
  -4  -2   6         21.70         21.50         0.44 o                         
  -3  -2   6        119.38        122.80         1.10 o                         
  -2  -2   6         85.86         79.27         0.70 o                         
  -1  -2   6         13.75         13.75         0.37 o                         
   0  -2   6        219.42        223.48         1.53 o                         
   1  -2   6         54.50         51.56         0.56 o                         
   2  -2   6         10.93         10.53         0.34 o                         
   3  -2   6         36.35         37.86         0.57 o                         
   4  -2   6          0.33          0.54         0.15 o                         
   5  -2   6          7.47          6.22         0.25 o                         
  -6  -1   6          9.60          9.79         0.47 o                         
  -5  -1   6         11.89         12.84         0.36 o                         
  -4  -1   6         40.32         41.97         0.57 o                         
  -3  -1   6         56.76         53.12         0.58 o                         
  -2  -1   6         43.18         45.25         0.50 o                         
  -1  -1   6         52.70         50.96         0.51 o                         
   0  -1   6          2.36          2.70         0.18 o                         
   1  -1   6         48.56         48.58         0.53 o                         
   2  -1   6         88.69         87.38         0.78 o                         
   3  -1   6         43.30         44.24         0.58 o                         
   4  -1   6         11.27         11.15         0.30 o                         
   5  -1   6         14.83         16.28         0.30 o                         
  -6   0   6          9.11          9.28         0.37 o                         
  -5   0   6         16.20         15.64         0.45 o                         
  -4   0   6         45.00         41.65         0.57 o                         
  -3   0   6         27.78         28.06         0.45 o                         
  -2   0   6         63.03         59.62         0.62 o                         
  -1   0   6          6.02          5.50         0.21 o                         
   0   0   6         75.13         76.42         0.67 o                         
   1   0   6        169.96        171.80         1.23 o                         
   2   0   6         58.21         57.57         0.62 o                         
   3   0   6         19.35         20.67         0.39 o                         
   4   0   6          0.00          0.01         0.14 o                         
   5   0   6         10.79         11.25         0.28 o                         
  -6   1   6          9.51          8.53         0.36 o                         
  -5   1   6         11.64         11.77         0.41 o                         
  -4   1   6         40.20         41.10         0.59 o                         
  -3   1   6         56.88         53.17         0.65 o                         
  -2   1   6         42.92         45.37         0.56 o                         
  -1   1   6         53.12         52.13         0.65 o                         
   0   1   6          2.50          2.95         0.20 o                         
   1   1   6         48.97         48.86         0.50 o                         
   2   1   6         89.14         86.66         0.79 o                         
   3   1   6         43.81         44.53         0.55 o                         
   4   1   6         11.04         11.16         0.29 o                         
   5   1   6         14.84         15.97         0.34 o                         
  -6   2   6          3.40          3.94         0.24 o                         
  -5   2   6          4.26          4.83         0.27 o                         
  -4   2   6         21.33         22.11         0.46 o                         
  -3   2   6        118.38        119.31         1.13 o                         
  -2   2   6         86.65         81.34         0.80 o                         
  -1   2   6         13.89         13.36         0.39 o                         
   0   2   6        219.84        223.41         1.47 o                         
   1   2   6         55.26         52.31         0.54 o                         
   2   2   6         11.09         11.04         0.29 o                         
   3   2   6         36.44         38.11         0.49 o                         
   4   2   6          0.33          0.50         0.14 o                         
   5   2   6          7.47          5.80         0.30 o                         
  -6   3   6          2.05          2.02         0.27 o                         
  -5   3   6          7.98          8.73         0.36 o                         
  -4   3   6         20.22         21.04         0.47 o                         
  -3   3   6          5.70          5.28         0.25 o                         
  -2   3   6        138.24        145.55         1.19 o                         
  -1   3   6         31.12         32.45         0.48 o                         
   0   3   6         49.02         49.99         0.51 o                         
   1   3   6        161.70        156.46         1.18 o                         
   2   3   6         34.47         34.21         0.44 o                         
   3   3   6         16.25         15.73         0.32 o                         
   4   3   6          2.63          2.05         0.16 o                         
   5   3   6          2.52          2.70         0.22 o                         
  -6   4   6          2.83          2.57         0.23 o                         
  -5   4   6          3.09          3.36         0.24 o                         
  -4   4   6          8.63          7.46         0.35 o                         
  -3   4   6         13.09         12.43         0.37 o                         
  -2   4   6         14.34         16.35         0.38 o                         
  -1   4   6         12.02         12.14         0.36 o                         
   0   4   6         40.71         41.21         0.47 o                         
   1   4   6          0.51          0.44         0.15 o                         
   2   4   6         19.74         19.14         0.33 o                         
   3   4   6         52.50         51.47         0.57 o                         
   4   4   6          9.13          9.47         0.29 o                         
   5   4   6          1.61          1.82         0.48 o                         
  -5   5   6          0.80          0.46         0.19 o                         
  -4   5   6         13.59         12.69         0.47 o                         
  -3   5   6          2.35          2.72         0.26 o                         
  -2   5   6         10.65          9.51         0.33 o                         
  -1   5   6         19.55         18.51         0.40 o                         
   0   5   6          6.52          5.81         0.24 o                         
   1   5   6         26.39         23.66         0.35 o                         
   2   5   6          6.84          7.08         0.24 o                         
   3   5   6         28.83         29.86         0.48 o                         
   4   5   6         15.69         15.33         0.41 o                         
   5   5   6          0.69          0.79         0.19 o                         
  -5   6   6          4.22          4.83         0.40 o                         
  -4   6   6          2.05          2.35         0.37 o                         
  -3   6   6         18.61         18.03         0.44 o                         
  -2   6   6         27.31         28.08         0.71 o                         
  -1   6   6         37.52         37.87         0.48 o                         
   0   6   6         46.38         45.24         0.51 o                         
   1   6   6         10.59         12.04         0.33 o                         
   2   6   6         30.86         29.95         0.43 o                         
   3   6   6          4.73          5.97         0.22 o                         
   4   6   6         10.98         10.84         0.28 o                         
  -5   7   6          4.87          5.20         0.28 o                         
  -4   7   6          6.63          5.73         0.27 o                         
  -3   7   6          9.38          8.68         0.43 o                         
  -2   7   6         11.10          8.56         0.33 o                         
  -1   7   6         80.16         82.38         0.75 o                         
   0   7   6         41.27         38.61         0.48 o                         
   1   7   6         84.52         84.24         0.80 o                         
   2   7   6          2.74          2.81         0.18 o                         
   3   7   6         14.63         13.87         0.31 o                         
   4   7   6          1.34          1.07         0.21 o                         
  -5   8   6          1.03          1.21         0.20 o                         
  -4   8   6          1.71          1.62         0.20 o                         
  -3   8   6         23.16         23.60         0.47 o                         
  -2   8   6         67.93         66.42         0.85 o                         
  -1   8   6          6.70          6.21         0.26 o                         
   0   8   6         81.95         81.31         0.73 o                         
   1   8   6         58.16         57.25         0.62 o                         
   2   8   6         64.07         66.68         0.87 o                         
   3   8   6          2.70          2.32         0.20 o                         
   4   8   6          6.69          6.49         0.29 o                         
  -5   9   6          8.33          8.92         0.33 o                         
  -4   9   6         22.04         22.76         0.43 o                         
  -3   9   6          4.33          3.37         0.25 o                         
  -2   9   6         43.22         43.11         0.63 o                         
  -1   9   6        127.09        130.05         1.15 o                         
   0   9   6         40.08         38.59         0.51 o                         
   1   9   6         17.78         18.25         0.38 o                         
   2   9   6         12.11         10.56         0.32 o                         
   3   9   6          2.35          2.01         0.17 o                         
   4   9   6         11.03         12.26         0.49 o                         
  -5  10   6          0.19          0.26         0.29 o                         
  -4  10   6          6.04          6.54         0.29 o                         
  -3  10   6         69.17         69.69         0.87 o                         
  -2  10   6         43.58         43.32         0.65 o                         
  -1  10   6         19.14         19.20         0.49 o                         
   0  10   6         21.44         21.69         0.44 o                         
   1  10   6         65.38         64.00         0.77 o                         
   2  10   6         19.93         18.76         0.38 o                         
   3  10   6          5.37          6.25         0.33 o                         
   4  10   6          4.19          3.23         0.22 o                         
  -4  11   6          4.57          3.91         0.21 o                         
  -3  11   6          3.51          3.47         0.21 o                         
  -2  11   6         62.79         62.41         0.63 o                         
  -1  11   6         51.20         50.93         0.73 o                         
   0  11   6          2.04          2.12         0.27 o                         
   1  11   6          7.66          7.46         0.29 o                         
   2  11   6         13.65         13.41         0.33 o                         
   3  11   6          2.28          1.74         0.17 o                         
  -4  12   6          4.98          5.81         0.53 o                         
  -3  12   6          0.25          0.18         0.19 o                         
  -2  12   6         10.55         10.21         0.29 o                         
  -1  12   6          5.44          5.13         0.24 o                         
   0  12   6         88.56         86.69         0.87 o                         
   1  12   6          8.04          7.31         0.35 o                         
   2  12   6          1.88          1.65         0.18 o                         
   3  12   6         14.15         13.22         0.30 o                         
  -4  13   6          6.62          7.58         0.50 o                         
  -3  13   6          3.36          2.90         0.25 o                         
  -2  13   6          1.38          2.09         0.22 o                         
  -1  13   6         65.05         67.24         0.72 o                         
   0  13   6         13.86         14.07         0.35 o                         
   1  13   6          3.58          3.79         0.30 o                         
   2  13   6          4.22          3.65         0.19 o                         
   3  13   6          3.32          2.64         0.21 o                         
  -3  14   6          6.85          7.86         0.38 o                         
  -2  14   6         12.87         13.64         0.41 o                         
  -1  14   6          0.16          0.13         0.19 o                         
   0  14   6          2.60          2.82         0.25 o                         
   1  14   6          9.92         10.72         0.32 o                         
   2  14   6          7.14          8.06         0.28 o                         
  -2  15   6         11.17         11.40         0.43 o                         
  -1  15   6         11.47         11.55         0.37 o                         
   0  15   6          3.15          3.44         0.22 o                         
   1  15   6          1.37          1.87         0.21 o                         
   2  15   6          7.04          7.77         0.36 o                         
  -2  16   6          6.85          8.37         1.23 o                         
  -1  16   6          5.64          5.83         0.31 o                         
   0  16   6          5.83          6.16         0.34 o                         
   1  16   6          1.65          1.64         0.24 o                         
  -2 -13   7          8.89         10.53         0.41 o                         
  -1 -13   7          5.23          6.72         0.31 o                         
   0 -13   7         12.39         13.19         0.45 o                         
   1 -13   7          3.36          3.17         0.73 o                         
  -3 -12   7         24.23         26.06         0.44 o                         
  -2 -12   7          2.89          2.85         0.23 o                         
  -1 -12   7         31.29         31.52         0.52 o                         
   0 -12   7          0.91          0.60         0.20 o                         
   1 -12   7          1.02          1.38         0.41 o                         
  -3 -11   7          1.07          1.32         0.18 o                         
  -2 -11   7          7.83          8.97         0.38 o                         
  -1 -11   7          2.50          1.74         0.19 o                         
   0 -11   7         42.22         41.75         0.61 o                         
   1 -11   7         16.66         16.16         0.48 o                         
   2 -11   7          5.22          4.64         0.38 o                         
  -3 -10   7          0.44          0.45         0.17 o                         
  -2 -10   7         17.60         18.66         0.38 o                         
  -1 -10   7          4.60          4.69         0.22 o                         
   0 -10   7          5.20          5.09         0.22 o                         
   1 -10   7          9.01          9.83         0.35 o                         
   2 -10   7          6.48          7.25         0.47 o                         
  -4  -9   7          1.65          1.40         0.24 o                         
  -3  -9   7         35.99         35.80         0.54 o                         
  -2  -9   7          3.96          3.50         0.20 o                         
  -1  -9   7          0.23          0.23         0.16 o                         
   0  -9   7          7.98          8.08         0.29 o                         
   1  -9   7          8.75          7.96         0.30 o                         
   2  -9   7          1.78          2.18         0.26 o                         
   3  -9   7          2.39          2.27         0.30 o                         
  -4  -8   7          6.94          6.32         0.31 o                         
  -3  -8   7          2.00          2.31         0.19 o                         
  -2  -8   7          0.27          0.42         0.17 o                         
  -1  -8   7          4.50          3.76         0.22 o                         
   0  -8   7          9.66          9.22         0.29 o                         
   1  -8   7          2.21          2.76         0.21 o                         
   2  -8   7          2.84          2.83         0.25 o                         
   3  -8   7          3.72          2.73         0.29 o                         
  -4  -7   7          0.68          0.63         0.19 o                         
  -3  -7   7          0.06          0.01         0.17 o                         
  -2  -7   7          1.48          2.18         0.20 o                         
  -1  -7   7         31.81         31.70         0.49 o                         
   0  -7   7          1.68          1.82         0.18 o                         
   1  -7   7          6.99          5.95         0.29 o                         
   2  -7   7          2.13          1.89         0.23 o                         
   3  -7   7          3.06          3.76         0.24 o                         
  -4  -6   7          1.98          1.56         0.21 o                         
  -3  -6   7          0.68          0.61         0.18 o                         
  -2  -6   7         17.72         17.57         0.45 o                         
  -1  -6   7          5.20          4.60         0.25 o                         
   0  -6   7         18.15         18.90         0.50 o                         
   1  -6   7          1.29          1.16         0.24 o                         
   2  -6   7         25.67         26.24         0.46 o                         
   3  -6   7          1.19          1.13         0.19 o                         
  -5  -5   7          9.15          9.05         0.43 o                         
  -4  -5   7         13.69         14.25         0.37 o                         
  -3  -5   7          3.69          3.44         0.26 o                         
  -2  -5   7          3.51          3.62         0.22 o                         
  -1  -5   7          1.74          1.62         0.18 o                         
   0  -5   7          9.68         10.10         0.32 o                         
   1  -5   7         56.48         54.64         0.93 o                         
   2  -5   7          2.39          2.85         0.20 o                         
   3  -5   7          1.44          1.53         0.18 o                         
   4  -5   7          0.59          0.28         0.18 o                         
  -5  -4   7          0.05          0.00         0.24 o                         
  -4  -4   7          4.81          4.64         0.23 o                         
  -3  -4   7         22.92         22.67         0.40 o                         
  -2  -4   7          9.27          8.66         0.31 o                         
  -1  -4   7         83.60         82.61         0.76 o                         
   0  -4   7         47.98         48.43         0.62 o                         
   1  -4   7          6.75          7.50         0.29 o                         
   2  -4   7          8.75          7.86         0.30 o                         
   3  -4   7          0.76          1.01         0.22 o                         
   4  -4   7          8.30          8.46         0.31 o                         
  -5  -3   7          6.95          7.67         0.37 o                         
  -4  -3   7          2.81          2.26         0.21 o                         
  -3  -3   7          2.07          2.09         0.20 o                         
  -2  -3   7         19.97         20.72         0.42 o                         
  -1  -3   7          2.73          3.64         0.22 o                         
   0  -3   7         53.95         52.03         0.61 o                         
   1  -3   7         57.28         56.70         0.69 o                         
   2  -3   7         15.03         14.75         0.38 o                         
   3  -3   7          0.22         -0.11         0.19 o                         
   4  -3   7         15.26         15.86         0.32 o                         
  -5  -2   7         17.19         18.49         0.45 o                         
  -4  -2   7          6.62          5.90         0.28 o                         
  -3  -2   7          2.41          2.55         0.23 o                         
  -2  -2   7          4.34          4.62         0.31 o                         
  -1  -2   7         26.06         25.98         0.57 o                         
   0  -2   7         23.90         21.78         0.39 o                         
   1  -2   7         27.53         24.62         0.44 o                         
   2  -2   7         45.66         44.07         0.57 o                         
   3  -2   7         14.75         16.33         0.33 o                         
   4  -2   7          6.61          6.57         0.24 o                         
  -5  -1   7          1.64          2.23         0.25 o                         
  -4  -1   7         23.60         24.62         0.46 o                         
  -3  -1   7         73.93         68.50         0.90 o                         
  -2  -1   7         13.38         12.90         0.45 o                         
  -1  -1   7         14.52         12.71         0.38 o                         
   0  -1   7          3.45          3.50         0.30 o                         
   1  -1   7         77.57         76.65         0.95 o                         
   2  -1   7         11.28         10.98         0.32 o                         
   3  -1   7          0.49          0.21         0.16 o                         
   4  -1   7          9.08          9.32         0.27 o                         
  -5   0   7          7.15          7.16         0.37 o                         
  -4   0   7         36.17         35.29         0.53 o                         
  -3   0   7          0.17          0.12         0.23 o                         
  -2   0   7         12.59          9.35         0.31 o                         
  -1   0   7        165.35        157.98         1.28 o                         
   0   0   7         71.34         67.34         0.66 o                         
   1   0   7         65.65         67.29         0.78 o                         
   2   0   7         14.13         17.23         0.37 o                         
   3   0   7          0.06          0.04         0.15 o                         
   4   0   7          1.44          1.39         0.20 o                         
  -5   1   7          1.67          2.21         0.21 o                         
  -4   1   7         23.70         24.45         0.46 o                         
  -3   1   7         73.40         68.24         0.82 o                         
  -2   1   7         13.45         12.35         0.37 o                         
  -1   1   7         14.61         13.22         0.34 o                         
   0   1   7          3.43          3.35         0.22 o                         
   1   1   7         77.79         77.58         0.87 o                         
   2   1   7         11.09         10.89         0.33 o                         
   3   1   7          0.43          0.36         0.18 o                         
   4   1   7          9.07          9.03         0.29 o                         
  -5   2   7         17.23         19.34         0.43 o                         
  -4   2   7          6.57          5.77         0.26 o                         
  -3   2   7          2.45          2.71         0.22 o                         
  -2   2   7          4.12          4.13         0.23 o                         
  -1   2   7         26.15         25.04         0.46 o                         
   0   2   7         24.03         21.49         0.42 o                         
   1   2   7         27.77         24.90         0.45 o                         
   2   2   7         45.36         43.56         0.53 o                         
   3   2   7         14.99         16.32         0.34 o                         
   4   2   7          6.45          6.67         0.31 o                         
  -5   3   7          6.89          8.38         0.33 o                         
  -4   3   7          2.96          2.40         0.21 o                         
  -3   3   7          2.12          1.83         0.23 o                         
  -2   3   7         19.92         21.21         0.43 o                         
  -1   3   7          2.64          3.33         0.23 o                         
   0   3   7         54.69         53.47         0.66 o                         
   1   3   7         57.56         56.61         0.71 o                         
   2   3   7         14.99         15.06         0.33 o                         
   3   3   7          0.19          0.01         0.20 o                         
   4   3   7         15.27         15.42         0.56 o                         
  -5   4   7          0.06          0.12         0.22 o                         
  -4   4   7          4.64          4.39         0.25 o                         
  -3   4   7         22.96         21.96         0.46 o                         
  -2   4   7          9.18          9.18         0.36 o                         
  -1   4   7         84.62         83.60         0.92 o                         
   0   4   7         48.48         48.58         0.66 o                         
   1   4   7          6.71          7.09         0.32 o                         
   2   4   7          8.80          8.59         0.29 o                         
   3   4   7          0.76          0.94         0.19 o                         
   4   4   7          8.38         10.14         0.42 o                         
  -5   5   7          9.00         10.21         0.42 o                         
  -4   5   7         13.40         14.26         0.61 o                         
  -3   5   7          3.75          3.87         0.25 o                         
  -2   5   7          3.51          3.74         0.27 o                         
  -1   5   7          1.71          1.77         0.29 o                         
   0   5   7          9.83         10.07         0.37 o                         
   1   5   7         56.92         56.16         0.85 o                         
   2   5   7          2.35          2.31         0.19 o                         
   3   5   7          1.36          1.01         0.18 o                         
   4   5   7          0.62          0.40         0.21 o                         
  -4   6   7          1.96          1.30         0.21 o                         
  -3   6   7          0.68          0.69         0.20 o                         
  -2   6   7         17.60         17.85         0.44 o                         
  -1   6   7          5.16          5.05         0.25 o                         
   0   6   7         18.18         18.98         0.49 o                         
   1   6   7          1.21          1.06         0.19 o                         
   2   6   7         25.99         25.61         0.41 o                         
   3   6   7          1.20          1.31         0.18 o                         
  -4   7   7          0.68          0.60         0.18 o                         
  -3   7   7          0.06          0.01         0.19 o                         
  -2   7   7          1.49          1.94         0.23 o                         
  -1   7   7         31.87         31.73         0.58 o                         
   0   7   7          1.72          1.81         0.23 o                         
   1   7   7          7.03          6.39         0.27 o                         
   2   7   7          2.14          1.85         0.18 o                         
   3   7   7          3.02          3.68         0.27 o                         
  -4   8   7          6.96          6.11         0.24 o                         
  -3   8   7          1.97          2.35         0.22 o                         
  -2   8   7          0.29          0.41         0.21 o                         
  -1   8   7          4.46          4.15         0.26 o                         
   0   8   7          9.71          9.58         0.37 o                         
   1   8   7          2.22          2.66         0.20 o                         
   2   8   7          2.83          2.82         0.20 o                         
   3   8   7          3.79          3.59         0.29 o                         
  -4   9   7          1.68          2.21         0.28 o                         
  -3   9   7         35.74         35.99         0.70 o                         
  -2   9   7          4.00          3.77         0.24 o                         
  -1   9   7          0.24          0.26         0.18 o                         
   0   9   7          8.09          8.81         0.47 o                         
   1   9   7          8.70          8.67         0.32 o                         
   2   9   7          1.87          1.95         0.25 o                         
   3   9   7          2.52          2.45         0.42 o                         
  -3  10   7          0.44          0.67         0.18 o                         
  -2  10   7         17.28         17.83         0.38 o                         
  -1  10   7          4.64          4.95         0.24 o                         
   0  10   7          5.26          4.76         0.29 o                         
   1  10   7          9.13         10.06         0.36 o                         
   2  10   7          6.43          7.40         0.28 o                         
  -3  11   7          1.03          0.99         0.22 o                         
  -2  11   7          7.84          8.52         0.32 o                         
  -1  11   7          2.34          1.68         0.24 o                         
   0  11   7         42.76         42.19         0.68 o                         
   1  11   7         16.69         16.11         0.39 o                         
   2  11   7          5.21          5.31         0.30 o                         
  -3  12   7         24.18         24.12         0.58 o                         
  -2  12   7          2.69          3.24         0.23 o                         
  -1  12   7         31.68         32.93         0.53 o                         
   0  12   7          0.95          0.92         0.21 o                         
   1  12   7          1.02          0.72         0.23 o                         
  -2  13   7          8.83         10.28         0.51 o                         
  -1  13   7          5.17          6.74         0.30 o                         
   0  13   7         12.48         13.83         0.48 o                         
   1  13   7          3.54          3.95         0.23 o                         
  -1 -10   8         14.45         14.53         0.40 o                         
   0 -10   8          1.69          1.69         0.26 o                         
  -2  -9   8          0.02          0.23         0.19 o                         
  -1  -9   8          0.76          0.62         0.19 o                         
   0  -9   8          0.23          0.56         0.26 o                         
   1  -9   8          0.83          1.31         0.28 o                         
  -2  -8   8          2.14          1.89         0.21 o                         
  -1  -8   8          1.35          1.36         0.18 o                         
   0  -8   8          0.88          0.81         0.18 o                         
   1  -8   8          4.76          4.25         0.24 o                         
  -3  -7   8          1.61          1.62         0.27 o                         
  -2  -7   8          2.71          3.08         0.20 o                         
  -1  -7   8          6.25          6.99         0.28 o                         
   0  -7   8          1.52          1.53         0.21 o                         
   1  -7   8          0.66          0.59         0.18 o                         
  -3  -6   8          4.77          4.45         0.23 o                         
  -2  -6   8          3.91          3.54         0.22 o                         
  -1  -6   8          2.28          2.58         0.20 o                         
   0  -6   8          1.21          1.18         0.19 o                         
   1  -6   8          0.15          0.22         0.18 o                         
   2  -6   8          2.82          3.32         0.25 o                         
  -3  -5   8          0.08          0.22         0.25 o                         
  -2  -5   8          0.11          0.04         0.17 o                         
  -1  -5   8         13.93         14.73         0.35 o                         
   0  -5   8          6.80          6.93         0.27 o                         
   1  -5   8          0.78          0.77         0.17 o                         
   2  -5   8          3.20          2.65         0.20 o                         
  -3  -4   8          0.85          0.81         0.19 o                         
  -2  -4   8          2.86          2.64         0.22 o                         
  -1  -4   8          1.14          1.09         0.18 o                         
   0  -4   8          3.43          3.55         0.21 o                         
   1  -4   8          0.50          0.20         0.18 o                         
   2  -4   8          0.95          0.93         0.20 o                         
  -4  -3   8          4.15          3.74         0.30 o                         
  -3  -3   8          2.64          3.29         0.29 o                         
  -2  -3   8          7.57          7.46         0.37 o                         
  -1  -3   8         16.30         16.44         0.37 o                         
   0  -3   8          0.64          0.57         0.18 o                         
   1  -3   8          1.08          1.10         0.19 o                         
   2  -3   8          0.64          0.16         0.19 o                         
  -4  -2   8         10.66         10.76         0.38 o                         
  -3  -2   8          4.76          4.71         0.23 o                         
  -2  -2   8          6.00          5.92         0.26 o                         
  -1  -2   8         29.74         27.60         0.45 o                         
   0  -2   8          5.91          5.76         0.28 o                         
   1  -2   8          8.12          6.75         0.31 o                         
   2  -2   8          1.47          1.81         0.18 o                         
  -4  -1   8          4.24          2.46         0.28 o                         
  -3  -1   8          2.80          3.86         0.30 o                         
  -2  -1   8          1.16          1.89         0.22 o                         
  -1  -1   8          1.37          2.34         0.22 o                         
   0  -1   8         17.96         17.90         0.42 o                         
   1  -1   8          0.50          0.34         0.18 o                         
   2  -1   8         28.92         29.14         0.46 o                         
  -4   0   8          1.59          1.20         0.31 o                         
  -3   0   8         11.02          9.47         0.35 o                         
  -2   0   8          3.53          3.66         0.29 o                         
  -1   0   8          0.24          0.31         0.30 o                         
   0   0   8          2.58          1.75         0.21 o                         
   1   0   8          4.08          4.11         0.25 o                         
   2   0   8          1.93          1.80         0.20 o                         
  -4   1   8          4.31          2.83         0.40 o                         
  -3   1   8          2.70          3.38         0.23 o                         
  -2   1   8          1.14          1.57         0.20 o                         
  -1   1   8          1.46          2.48         0.21 o                         
   0   1   8         18.24         18.58         0.46 o                         
   1   1   8          0.48          0.57         0.38 o                         
   2   1   8         28.74         29.50         0.53 o                         
  -4   2   8         10.70         10.88         0.37 o                         
  -3   2   8          4.92          4.47         0.25 o                         
  -2   2   8          5.98          6.30         0.36 o                         
  -1   2   8         29.91         27.51         0.45 o                         
   0   2   8          6.03          4.89         0.27 o                         
   1   2   8          7.92          6.70         0.32 o                         
   2   2   8          1.53          1.67         0.22 o                         
  -4   3   8          4.19          2.92         0.24 o                         
  -3   3   8          2.65          2.86         0.22 o                         
  -2   3   8          7.55          7.34         0.26 o                         
  -1   3   8         16.42         17.11         0.45 o                         
   0   3   8          0.67          0.42         0.19 o                         
   1   3   8          1.16          1.02         0.19 o                         
   2   3   8          0.60         -0.04         0.19 o                         
  -3   4   8          0.86          0.45         0.20 o                         
  -2   4   8          2.93          2.63         0.22 o                         
  -1   4   8          1.14          0.84         0.20 o                         
   0   4   8          3.53          3.90         0.25 o                         
   1   4   8          0.49         -0.19         0.19 o                         
   2   4   8          0.97          1.00         0.36 o                         
  -3   5   8          0.07          0.27         0.20 o                         
  -2   5   8          0.11          0.18         0.23 o                         
  -1   5   8         14.03         14.76         0.41 o                         
   0   5   8          6.78          6.08         0.31 o                         
   1   5   8          0.85          0.77         0.20 o                         
   2   5   8          3.24          2.69         0.27 o                         
  -3   6   8          4.70          4.82         0.30 o                         
  -2   6   8          4.01          3.54         0.26 o                         
  -1   6   8          2.26          2.26         0.24 o                         
   0   6   8          1.14          1.25         0.25 o                         
   1   6   8          0.14          0.29         0.23 o                         
   2   6   8          2.91          4.38         0.68 o                         
  -3   7   8          1.62          1.86         0.20 o                         
  -2   7   8          2.67          2.97         0.25 o                         
  -1   7   8          6.26          6.94         0.35 o                         
   0   7   8          1.50          1.30         0.23 o                         
   1   7   8          0.73          0.61         0.26 o                         
   2   7   8          1.59          1.29         0.54 o                         
  -2   8   8          2.02          1.56         0.28 o                         
  -1   8   8          1.34          0.98         0.27 o                         
   0   8   8          0.84          0.55         0.25 o                         
   1   8   8          4.94          5.11         0.35 o                         
  -2   9   8          0.02          0.30         0.24 o                         
  -1   9   8          0.69          0.78         0.24 o                         
   0   9   8          0.25          0.57         0.25 o                         
   1   9   8          0.82          0.53         0.25 o                         
  -1  10   8         14.35         14.95         0.46 o                         
   0  10   8          1.70          1.88         0.26 o                         
  -1  -1   9          3.00          3.47         0.48 o                         
  -1   0   9          0.07         -0.08         0.24 o                         
  -1   1   9          2.91          2.96         0.52 o                         
                                                                                
